# Supplementary material for: Crystal structure of poly[[(μ3-hydroxido-κ3 O:O:O)(μ3-selenato-κ3 O 1:O 2:O 3)tris­[μ3-2-(1,2,4-triazol-4-yl)acetato-κ3 N 1:N 2:O]tricopper(II)] dihydrate]
Source: Acta Crystallogr E Crystallogr Commun. 2019 Jul 16;75(Pt 8):1185–9. doi: 10.1107/S2056989019009812 (PMC6690454; doi:10.1107/S2056989019009812)
Supplement: Supplementary file 1 [file e-75-01185-sup1.cif]

##############################################################################
#                                                                            #
# This CIF contains the data in a paper accepted for publication in          #
# Acta Crystallographica Section E. It conforms to the requirements of       #
# Notes for Authors for Acta Crystallographica Section E, and has been       #
# peer reviewed under the auspices of the IUCr Commission on Journals.       #
#                                                                            #
# Full details of the Crystallographic Information File format               #
# are given in the paper "The Crystallographic Information File (CIF):       #
# a New Standard Archive File for Crystallography" by S. R. Hall, F. H.      #
# Allen and I. D. Brown [Acta Cryst. (1991), A47, 655-685].                  #
#                                                                            #
# The current version of the core CIF dictionary is obtainable from          #
# ftp://ftp.iucr.org/pub/cif_core.dic.                                       #
#                                                                            #
# Software is freely available for graphical display of the structure(s)     #
# in this CIF. For information consult the CIF software page                 #
# http://www.iucr.org/resources/cif/software.                                #
#                                                                            #
# This file may be used for bona fide research purposes within the           #
# scientific community so long as proper attribution is given to the journal # 
# article from which it was obtained.                                        #
#                                                                            #
##############################################################################
data_I
_audit_creation_method     'SHELXL-2018/1'
_journal_date_recd_electronic     2019-06-11
_journal_date_accepted     2019-07-09
_journal_name_full     'Acta Crystallographica, Section E'
_journal_year     2019
_journal_volume     75
_journal_issue      8
_journal_page_first     1185
_journal_page_last     1189
_journal_paper_category     GM
_journal_paper_doi     10.1107/S2056989019009812
_journal_coeditor_code     LH5911
_publ_contact_author_name     'Andrey B. Lysenko'
_publ_contact_author_address
;
Inorganic Chemistry Department, Taras Shevchenko National University of Kyiv,
 Volodimirska Street 64, Kyiv 01033, Ukraine
;
_publ_contact_author_email     'ab_lysenko@univ.kiev.ua'
_publ_contact_author_fax     '+38 044 239 33 58'
_publ_contact_author_phone     '+38 044 239 33 06'
_publ_section_title
;\
Crystal structure of
poly[[(\m~3~-hydroxido-\k^3^<i>O</i>:<i>O</i>:<i>O</i>)(\m~3~-selenato-\
\k^3^<i>O</i>^1^:<i>O</i>^2^:<i>O</i>^3^)tris[\m~3~-2-(1,2,4-triazol-4-yl)\
acetato-\k^3^<i>N</i>^1^:<i>N</i>^2^:<i>O</i>]tricopper(II)] dihydrate]
;
loop_
    _publ_author_name
    _publ_author_footnote
    _publ_author_address
    'Domasevitch, Kostiantyn V.' .
;
Inorganic Chemistry Department, Taras Shevchenko National University of Kyiv,
Volodimirska Street 64, Kyiv 01033, Ukraine
;
    'Lysenko, Andrey B.' .
;
Inorganic Chemistry Department, Taras Shevchenko National University of Kyiv,
Volodimirska Street 64, Kyiv 01033, Ukraine
;
_publ_section_synopsis
;
The self-assembly of Cu^II^ selenate and 1,2,4-triazol-4-yl-acetic acid
(trgly-H) in aqueous solution under hydrothermal conditions affords a
two-dimensional coordination network
([Cu~3~(\m~3~-OH)(trgly)~3~(SeO~4~)]\\cdot2H~2~O) based on triangular
coordination clusters [Cu~3~(\m~3~-OH)] as secondary building units (SBUs).
The trinuclear motif is supported by three [N---N] triazole bridges and a
facially coordinating tripodal SeO~4~^2-^ anion. This results in a less
distorted square-pyramidal arrangement around the five-coordinate copper(II)
centres in comparison to that of the analogous isomorphous
Cu~3~(\m~3~-OH)(trgly)~3~(SO~4~)]\\cdot2H~2~O complex.
;
_chemical_name_systematic
;\
Poly[[(\m~3~-hydroxido-\k^3^<i>O</i>:<i>O</i>:<i>O</i>)(\m~3~-selenato-\
\k^3^<i>O</i>^1^:<i>O</i>^2^:<i>O</i>^3^)tris[\m~3~-2-(1,2,4-triazol-4-\
yl)acetato-\k^3^<i>N</i>^1^:<i>N</i>^2^:<i>O</i>]tricopper(II)] dihydrate]
;
_chemical_name_common     ?
_chemical_formula_moiety     'C12 H13 Cu3 N9 O11 Se, 2(H2 O)'
_chemical_formula_sum     'C12 H17 Cu3 N9 O13 Se'
_chemical_formula_iupac     '[Cu3 (C4 H4 N3 O9)3 (Se O4) (O H)], 2H2 O'
_chemical_formula_weight     764.92
_chemical_melting_point     ?
_space_group_crystal_system     monoclinic
_space_group_name_H-M_alt     'P 21/c'
_space_group_name_Hall     '-P 2ybc'
loop_
    _space_group_symop_operation_xyz
    'x, y, z'
    '-x, y+1/2, -z+1/2'
    '-x, -y, -z'
    'x, -y-1/2, z-1/2'
_cell_length_a     10.9403(8)
_cell_length_b     17.5393(15)
_cell_length_c     12.1289(9)
_cell_angle_alpha     90
_cell_angle_beta     108.965(8)
_cell_angle_gamma     90
_cell_volume     2201.0(3)
_cell_formula_units_Z     4
_cell_measurement_reflns_used     8000
_cell_measurement_theta_min     1.968
_cell_measurement_theta_max     26.799
_cell_measurement_temperature     213(2)
_exptl_crystal_description     prism
_exptl_crystal_colour     blue
_exptl_crystal_size_max     0.200
_exptl_crystal_size_mid     0.160
_exptl_crystal_size_min     0.140
_exptl_crystal_density_diffrn     2.308
_exptl_crystal_F_000     1508
_exptl_absorpt_coefficient_mu     4.616
_exptl_absorpt_correction_type     numerical
_exptl_absorpt_process_details
;
[X-RED (Stoe & Cie, 2001) and X-SHAPE (Stoe & Cie, 1999)]
;
_exptl_absorpt_correction_T_min     0.4052
_exptl_absorpt_correction_T_max     0.5689
_diffrn_ambient_temperature     213(2)
_diffrn_source     'fine-focus sealed tube'
_diffrn_radiation_type     MoK\a
_diffrn_radiation_wavelength     0.71073
_diffrn_measurement_device_type     'Stoe Image plate diffraction system'
_diffrn_measurement_method     '\f oscillation scans'
_diffrn_reflns_number     16928
_diffrn_reflns_av_R_equivalents     0.0567
_diffrn_reflns_av_unetI/netI     0.0629
_diffrn_reflns_theta_min     1.968
_diffrn_reflns_theta_max     26.799
_diffrn_reflns_theta_full     25.242
_diffrn_measured_fraction_theta_max     0.997
_diffrn_measured_fraction_theta_full     0.999
_diffrn_reflns_limit_h_min     -13
_diffrn_reflns_limit_h_max     13
_diffrn_reflns_limit_k_min     -22
_diffrn_reflns_limit_k_max     22
_diffrn_reflns_limit_l_min     -15
_diffrn_reflns_limit_l_max     15
_refine_special_details     ?
_reflns_number_total     4681
_reflns_number_gt     3306
_reflns_threshold_expression     'I > 2\s(I)'
_refine_ls_structure_factor_coef     Fsqd
_refine_ls_matrix_type     full
_refine_ls_R_factor_all     0.0507
_refine_ls_R_factor_gt     0.0320
_refine_ls_wR_factor_gt     0.0686
_refine_ls_wR_factor_ref     0.0716
_refine_ls_goodness_of_fit_ref     0.879
_refine_ls_restrained_S_all     0.879
_refine_ls_number_reflns     4681
_refine_ls_number_parameters     343
_refine_ls_number_restraints     0
_refine_ls_hydrogen_treatment     constr
_refine_ls_weighting_scheme     calc
_refine_ls_weighting_details
                      'w=1/[\s^2^(Fo^2^)+(0.0392P)^2^] where P=(Fo^2^+2Fc^2^)/3'
_atom_sites_solution_hydrogens     geom
_atom_sites_solution_primary     direct
_atom_sites_solution_secondary     difmap
_refine_ls_shift/su_max     0.000
_refine_ls_shift/su_mean     0.000
_refine_diff_density_max     0.986
_refine_diff_density_min     -0.636
_refine_ls_extinction_method     none
_refine_ls_extinction_coef     .
loop_
    _atom_type_symbol
    _atom_type_description
    _atom_type_scat_dispersion_real
    _atom_type_scat_dispersion_imag
    _atom_type_scat_source
    'C' 'C' 0.0033 0.0016
                         'International Tables Vol C Tables 4.2.6.8 and 6.1.1.4'
    'H' 'H' 0.0000 0.0000
                         'International Tables Vol C Tables 4.2.6.8 and 6.1.1.4'
    'N' 'N' 0.0061 0.0033
                         'International Tables Vol C Tables 4.2.6.8 and 6.1.1.4'
    'O' 'O' 0.0106 0.0060
                         'International Tables Vol C Tables 4.2.6.8 and 6.1.1.4'
    'Se' 'Se' -0.0929 2.2259
                         'International Tables Vol C Tables 4.2.6.8 and 6.1.1.4'
    'Cu' 'Cu' 0.3201 1.2651
                         'International Tables Vol C Tables 4.2.6.8 and 6.1.1.4'
_computing_data_collection
;
IPDS Software (Stoe & Cie, 2000)
;
_computing_cell_refinement
;
IPDS Software (Stoe & Cie, 2000)
;
_computing_data_reduction
;
IPDS Software (Stoe & Cie, 2000)
;
_computing_structure_solution
;
SHELXS97 (Sheldrick, 2008)
;
_computing_structure_refinement
;
SHELXL2018 (Sheldrick, 2015)
;
_computing_molecular_graphics
;
DIAMOND (Brandenburg, 1999)
;
_computing_publication_material
;
WinGX (Farrugia, 2012)
;
loop_
    _atom_site_type_symbol
    _atom_site_label
    _atom_site_fract_x
    _atom_site_fract_y
    _atom_site_fract_z
    _atom_site_U_iso_or_equiv
    _atom_site_adp_type
    _atom_site_calc_flag
    _atom_site_occupancy
    _atom_site_disorder_assembly
    _atom_site_disorder_group
    Cu Cu1 0.27623(5) 0.00328(2) 0.16661(4) 0.01311(11) Uani d 1 . .
    Cu Cu2 0.17026(5) -0.07181(2) 0.37617(4) 0.01200(11) Uani d 1 . .
    Cu Cu3 0.39077(5) 0.07288(3) 0.44294(4) 0.01223(11) Uani d 1 . .
    Se Se1 0.08793(4) 0.10530(2) 0.27442(3) 0.01415(10) Uani d 1 . .
    O O1 0.3177(3) -0.01857(14) 0.3386(2) 0.0113(5) Uani d 1 . .
    H H1O 0.378780 -0.050942 0.354877 0.017 Uiso d 1 . .
    O O2 0.1203(3) 0.08350(16) 0.1556(2) 0.0237(7) Uani d 1 . .
    O O3 0.0502(3) 0.02779(15) 0.3325(3) 0.0228(7) Uani d 1 . .
    O O4 0.2182(3) 0.14261(15) 0.3694(3) 0.0218(7) Uani d 1 . .
    O O5 -0.0323(3) 0.16534(15) 0.2454(3) 0.0231(7) Uani d 1 . .
    O O6 0.0419(3) -0.36472(15) -0.0871(2) 0.0174(6) Uani d 1 . .
    O O7 0.2019(3) -0.28370(17) -0.0029(3) 0.0301(8) Uani d 1 . .
    O O8 0.2547(3) 0.02330(16) 1.0045(2) 0.0253(7) Uani d 1 . .
    O O9 0.3408(4) -0.0683(2) 0.9233(3) 0.0375(9) Uani d 1 . .
    O O10 0.5155(3) 0.36051(14) 0.0589(2) 0.0160(6) Uani d 1 . .
    O O11 0.3676(3) 0.28549(17) 0.0946(3) 0.0307(8) Uani d 1 . .
    N N1 0.1686(4) -0.09003(18) 0.1341(3) 0.0148(7) Uani d 1 . .
    N N2 0.1237(4) -0.11875(18) 0.2195(3) 0.0165(7) Uani d 1 . .
    N N3 0.0471(3) -0.18786(17) 0.0647(3) 0.0139(7) Uani d 1 . .
    N N4 0.2432(3) -0.03365(18) 0.5386(3) 0.0142(7) Uani d 1 . .
    N N5 0.3327(3) 0.02449(18) 0.5642(3) 0.0152(7) Uani d 1 . .
    N N6 0.2564(4) 0.01245(19) 0.7085(3) 0.0177(8) Uani d 1 . .
    N N7 0.4666(3) 0.10867(18) 0.3243(3) 0.0135(7) Uani d 1 . .
    N N8 0.4102(4) 0.08493(17) 0.2103(3) 0.0143(7) Uani d 1 . .
    N N9 0.5346(3) 0.18128(17) 0.2111(3) 0.0146(7) Uani d 1 . .
    C C1 0.1208(4) -0.1327(2) 0.0416(4) 0.0174(9) Uani d 1 . .
    H H1 0.135662 -0.125898 -0.029885 0.021 Uiso calc 1 . .
    C C2 0.0507(4) -0.1772(2) 0.1748(4) 0.0180(9) Uani d 1 . .
    H H2 0.007193 -0.207386 0.214252 0.022 Uiso calc 1 . .
    C C3 -0.0143(4) -0.2514(2) -0.0127(3) 0.0151(8) Uani d 1 . .
    H H3A -0.070577 -0.231321 -0.087360 0.018 Uiso calc 1 . .
    H H3B -0.067585 -0.281162 0.022723 0.018 Uiso calc 1 . .
    C C4 0.0885(4) -0.3024(2) -0.0333(3) 0.0153(8) Uani d 1 . .
    C C5 0.1996(4) -0.0399(2) 0.6262(3) 0.0173(9) Uani d 1 . .
    H H5 0.137619 -0.075582 0.631377 0.021 Uiso calc 1 . .
    C C6 0.3394(5) 0.0504(2) 0.6674(4) 0.0209(9) Uani d 1 . .
    H H6 0.394363 0.089864 0.707040 0.025 Uiso calc 1 . .
    C C7 0.2191(5) 0.0356(2) 0.8093(3) 0.0196(9) Uani d 1 . .
    H H7A 0.124993 0.030830 0.788261 0.024 Uiso calc 1 . .
    H H7B 0.240617 0.089592 0.824842 0.024 Uiso calc 1 . .
    C C8 0.2803(4) -0.0084(2) 0.9205(4) 0.0202(9) Uani d 1 . .
    C C9 0.5423(4) 0.1668(2) 0.3220(4) 0.0156(8) Uani d 1 . .
    H H9 0.593603 0.193848 0.387670 0.019 Uiso calc 1 . .
    C C10 0.4526(4) 0.1297(2) 0.1453(4) 0.0174(9) Uani d 1 . .
    H H10 0.429103 0.126325 0.063676 0.021 Uiso calc 1 . .
    C C11 0.5883(4) 0.2477(2) 0.1676(4) 0.0182(9) Uani d 1 . .
    H H11A 0.635122 0.230577 0.115612 0.022 Uiso calc 1 . .
    H H11B 0.649085 0.275010 0.233175 0.022 Uiso calc 1 . .
    C C12 0.4785(4) 0.3008(2) 0.1017(3) 0.0159(9) Uani d 1 . .
    O O1W 0.3015(4) 0.28114(19) 0.3110(4) 0.0441(10) Uani d 1 . .
    H H1W 0.309086 0.277778 0.243576 0.066 Uiso d 1 . .
    H H2W 0.264986 0.240868 0.323686 0.066 Uiso d 1 . .
    O O2W 0.5427(4) 0.3544(2) 0.3669(3) 0.0408(9) Uani d 1 . .
    H H3W 0.576259 0.378437 0.430505 0.061 Uiso d 1 . .
    H H4W 0.471669 0.335127 0.367685 0.061 Uiso d 1 . .
loop_
    _atom_site_aniso_label
    _atom_site_aniso_U_11
    _atom_site_aniso_U_22
    _atom_site_aniso_U_33
    _atom_site_aniso_U_12
    _atom_site_aniso_U_13
    _atom_site_aniso_U_23
    Cu1 0.0193(3) 0.0112(2) 0.0091(2) -0.00358(19) 0.0050(2) -0.00138(17)
    Cu2 0.0176(3) 0.0096(2) 0.0093(2) -0.00239(19) 0.0050(2) -0.00079(17)
    Cu3 0.0169(3) 0.0109(2) 0.0091(2) -0.00224(19) 0.0045(2) -0.00038(17)
    Se1 0.0155(2) 0.01058(17) 0.01497(19) 0.00218(16) 0.00297(17) 0.00008(15)
    O1 0.0139(16) 0.0091(12) 0.0104(12) -0.0007(10) 0.0033(12) -0.0019(10)
    O2 0.0289(19) 0.0285(16) 0.0131(14) 0.0102(13) 0.0061(14) 0.0027(12)
    O3 0.0225(18) 0.0143(13) 0.0333(17) 0.0021(12) 0.0114(15) 0.0066(12)
    O4 0.0208(18) 0.0158(14) 0.0243(15) -0.0005(12) 0.0013(14) -0.0001(12)
    O5 0.0201(18) 0.0172(14) 0.0275(16) 0.0101(12) 0.0014(15) 0.0007(12)
    O6 0.0208(17) 0.0165(13) 0.0147(14) 0.0032(12) 0.0056(13) -0.0039(11)
    O7 0.021(2) 0.0212(15) 0.046(2) 0.0001(14) 0.0079(17) -0.0058(15)
    O8 0.045(2) 0.0250(15) 0.0092(13) -0.0068(14) 0.0130(15) -0.0017(12)
    O9 0.046(2) 0.045(2) 0.0257(17) 0.0226(18) 0.0176(18) 0.0120(16)
    O10 0.0215(17) 0.0116(13) 0.0151(14) 0.0002(11) 0.0063(13) 0.0023(10)
    O11 0.023(2) 0.0256(17) 0.041(2) -0.0006(14) 0.0068(17) 0.0117(15)
    N1 0.020(2) 0.0161(16) 0.0088(15) -0.0036(13) 0.0059(15) -0.0001(12)
    N2 0.026(2) 0.0129(16) 0.0124(16) -0.0029(14) 0.0086(16) -0.0006(12)
    N3 0.018(2) 0.0099(15) 0.0123(16) -0.0009(13) 0.0032(15) -0.0016(12)
    N4 0.014(2) 0.0145(15) 0.0123(16) -0.0019(13) 0.0023(15) -0.0024(13)
    N5 0.020(2) 0.0157(16) 0.0104(16) -0.0047(14) 0.0050(15) -0.0008(12)
    N6 0.023(2) 0.0201(17) 0.0100(16) -0.0050(14) 0.0057(16) -0.0009(13)
    N7 0.0153(19) 0.0140(15) 0.0102(15) -0.0015(14) 0.0028(15) 0.0001(12)
    N8 0.0177(19) 0.0147(16) 0.0096(15) -0.0005(13) 0.0034(15) 0.0002(12)
    N9 0.019(2) 0.0107(15) 0.0165(17) -0.0012(13) 0.0089(16) 0.0008(12)
    C1 0.023(3) 0.0138(18) 0.0154(19) -0.0007(16) 0.0069(19) 0.0008(15)
    C2 0.026(3) 0.0131(18) 0.017(2) -0.0056(16) 0.010(2) -0.0036(15)
    C3 0.017(2) 0.0120(17) 0.0123(19) -0.0029(15) 0.0001(18) -0.0027(14)
    C4 0.021(3) 0.0128(18) 0.0108(18) -0.0008(16) 0.0037(18) 0.0023(14)
    C5 0.020(3) 0.021(2) 0.0123(19) -0.0051(17) 0.0077(19) -0.0011(15)
    C6 0.027(3) 0.022(2) 0.0140(19) -0.0078(18) 0.007(2) 0.0000(16)
    C7 0.025(3) 0.022(2) 0.0127(19) -0.0013(18) 0.0076(19) -0.0029(16)
    C8 0.019(2) 0.023(2) 0.018(2) -0.0069(18) 0.004(2) -0.0012(17)
    C9 0.018(2) 0.0141(18) 0.0146(19) 0.0023(16) 0.0048(18) -0.0006(15)
    C10 0.023(3) 0.0156(18) 0.016(2) -0.0018(16) 0.009(2) 0.0009(15)
    C11 0.021(3) 0.0146(19) 0.021(2) -0.0025(17) 0.010(2) 0.0057(16)
    C12 0.023(3) 0.0129(17) 0.0122(19) -0.0027(16) 0.0061(19) 0.0006(14)
    O1W 0.053(3) 0.0231(17) 0.064(3) -0.0041(17) 0.029(2) 0.0046(17)
    O2W 0.037(2) 0.054(2) 0.0280(19) -0.0025(18) 0.0055(18) -0.0045(17)
_geom_special_details
;
 All esds (except the esd in the dihedral angle between two l.s. planes)
 are estimated using the full covariance matrix.  The cell esds are taken
 into account individually in the estimation of esds in distances, angles
 and torsion angles; correlations between esds in cell parameters are only
 used when they are defined by crystal symmetry.  An approximate (isotropic)
 treatment of cell esds is used for estimating esds involving l.s. planes.
;
loop_
    _geom_bond_atom_site_label_1
    _geom_bond_atom_site_label_2
    _geom_bond_site_symmetry_2
    _geom_bond_distance
    _geom_bond_publ_flag
    Cu1 O8 1_554 1.935(3) y
    Cu1 N1 . 1.980(3) y
    Cu1 N8 . 1.993(3) y
    Cu1 O1 . 2.022(2) y
    Cu1 O2 . 2.182(3) y
    Cu2 O6 4_556 1.954(3) y
    Cu2 N2 . 1.979(3) y
    Cu2 N4 . 1.986(3) y
    Cu2 O1 . 2.039(3) y
    Cu2 O3 . 2.146(3) y
    Cu3 N5 . 1.974(3) y
    Cu3 N7 . 1.982(3) y
    Cu3 O10 4_566 1.990(3) y
    Cu3 O1 . 2.039(2) y
    Cu3 O4 . 2.182(3) y
    Se1 O5 . 1.632(3) y
    Se1 O2 . 1.637(3) y
    Se1 O3 . 1.645(3) y
    Se1 O4 . 1.649(3) y
    O1 H1O . 0.8500 ?
    O6 C4 . 1.289(5) ?
    O7 C4 . 1.219(5) ?
    O8 C8 . 1.270(5) ?
    O9 C8 . 1.235(5) ?
    O10 C12 . 1.291(4) ?
    O11 C12 . 1.218(5) ?
    N1 C1 . 1.308(5) ?
    N1 N2 . 1.379(4) ?
    N2 C2 . 1.304(5) ?
    N3 C2 . 1.337(5) ?
    N3 C1 . 1.346(5) ?
    N3 C3 . 1.471(5) ?
    N4 C5 . 1.303(5) ?
    N4 N5 . 1.377(4) ?
    N5 C6 . 1.311(5) ?
    N6 C6 . 1.346(5) ?
    N6 C5 . 1.349(5) ?
    N6 C7 . 1.466(5) ?
    N7 C9 . 1.320(5) ?
    N7 N8 . 1.382(4) ?
    N8 C10 . 1.301(5) ?
    N9 C10 . 1.339(5) ?
    N9 C9 . 1.345(5) ?
    N9 C11 . 1.478(5) ?
    C1 H1 . 0.9400 ?
    C2 H2 . 0.9400 ?
    C3 C4 . 1.520(6) ?
    C3 H3A . 0.9800 ?
    C3 H3B . 0.9800 ?
    C5 H5 . 0.9400 ?
    C6 H6 . 0.9400 ?
    C7 C8 . 1.509(6) ?
    C7 H7A . 0.9800 ?
    C7 H7B . 0.9800 ?
    C9 H9 . 0.9400 ?
    C10 H10 . 0.9400 ?
    C11 C12 . 1.525(6) ?
    C11 H11A . 0.9800 ?
    C11 H11B . 0.9800 ?
    O1W H1W . 0.8500 ?
    O1W H2W . 0.8500 ?
    O2W H3W . 0.8500 ?
    O2W H4W . 0.8500 ?
loop_
    _geom_angle_atom_site_label_1
    _geom_angle_atom_site_label_2
    _geom_angle_atom_site_label_3
    _geom_angle_site_symmetry_1
    _geom_angle_site_symmetry_3
    _geom_angle
    _geom_angle_publ_flag
    O8 Cu1 N1 1_554 . 94.55(13) ?
    O8 Cu1 N8 1_554 . 88.65(13) ?
    N1 Cu1 N8 . . 170.10(14) ?
    O8 Cu1 O1 1_554 . 174.35(13) ?
    N1 Cu1 O1 . . 88.18(11) ?
    N8 Cu1 O1 . . 87.86(12) ?
    O8 Cu1 O2 1_554 . 89.20(12) ?
    N1 Cu1 O2 . . 96.79(13) ?
    N8 Cu1 O2 . . 92.62(13) ?
    O1 Cu1 O2 . . 95.40(10) ?
    O6 Cu2 N2 4_556 . 90.12(12) ?
    O6 Cu2 N4 4_556 . 93.00(12) ?
    N2 Cu2 N4 . . 170.93(15) ?
    O6 Cu2 O1 4_556 . 172.41(11) ?
    N2 Cu2 O1 . . 87.23(12) ?
    N4 Cu2 O1 . . 88.59(12) ?
    O6 Cu2 O3 4_556 . 95.29(11) ?
    N2 Cu2 O3 . . 98.97(13) ?
    N4 Cu2 O3 . . 89.24(13) ?
    O1 Cu2 O3 . . 92.15(11) ?
    N5 Cu3 N7 . . 171.64(14) ?
    N5 Cu3 O10 . 4_566 92.21(12) ?
    N7 Cu3 O10 . 4_566 88.56(12) ?
    N5 Cu3 O1 . . 88.15(12) ?
    N7 Cu3 O1 . . 88.32(12) ?
    O10 Cu3 O1 4_566 . 160.30(11) ?
    N5 Cu3 O4 . . 95.76(13) ?
    N7 Cu3 O4 . . 92.07(13) ?
    O10 Cu3 O4 4_566 . 105.28(11) ?
    O1 Cu3 O4 . . 94.27(11) ?
    O5 Se1 O2 . . 110.53(15) ?
    O5 Se1 O3 . . 109.17(15) ?
    O2 Se1 O3 . . 109.91(15) ?
    O5 Se1 O4 . . 110.35(15) ?
    O2 Se1 O4 . . 108.82(16) ?
    O3 Se1 O4 . . 108.01(15) ?
    Cu1 O1 Cu3 . . 113.72(11) ?
    Cu1 O1 Cu2 . . 112.88(13) ?
    Cu3 O1 Cu2 . . 113.63(11) ?
    Cu1 O1 H1O . . 105.2 ?
    Cu3 O1 H1O . . 105.1 ?
    Cu2 O1 H1O . . 105.2 ?
    Se1 O2 Cu1 . . 119.02(15) ?
    Se1 O3 Cu2 . . 124.02(16) ?
    Se1 O4 Cu3 . . 119.98(15) ?
    C4 O6 Cu2 . 4 113.7(3) ?
    C8 O8 Cu1 . 1_556 138.6(3) ?
    C12 O10 Cu3 . 4_565 121.8(3) ?
    C1 N1 N2 . . 107.1(3) ?
    C1 N1 Cu1 . . 133.6(3) ?
    N2 N1 Cu1 . . 119.1(2) ?
    C2 N2 N1 . . 107.1(3) ?
    C2 N2 Cu2 . . 131.1(3) ?
    N1 N2 Cu2 . . 121.7(2) ?
    C2 N3 C1 . . 106.4(3) ?
    C2 N3 C3 . . 127.1(3) ?
    C1 N3 C3 . . 126.3(3) ?
    C5 N4 N5 . . 107.5(3) ?
    C5 N4 Cu2 . . 130.2(3) ?
    N5 N4 Cu2 . . 120.0(2) ?
    C6 N5 N4 . . 106.7(3) ?
    C6 N5 Cu3 . . 129.1(3) ?
    N4 N5 Cu3 . . 121.9(2) ?
    C6 N6 C5 . . 105.5(3) ?
    C6 N6 C7 . . 125.2(3) ?
    C5 N6 C7 . . 128.2(3) ?
    C9 N7 N8 . . 107.0(3) ?
    C9 N7 Cu3 . . 132.3(3) ?
    N8 N7 Cu3 . . 118.3(2) ?
    C10 N8 N7 . . 107.0(3) ?
    C10 N8 Cu1 . . 130.4(3) ?
    N7 N8 Cu1 . . 122.2(2) ?
    C10 N9 C9 . . 106.3(3) ?
    C10 N9 C11 . . 125.9(3) ?
    C9 N9 C11 . . 127.1(3) ?
    N1 C1 N3 . . 109.4(3) ?
    N1 C1 H1 . . 125.3 ?
    N3 C1 H1 . . 125.3 ?
    N2 C2 N3 . . 109.9(3) ?
    N2 C2 H2 . . 125.0 ?
    N3 C2 H2 . . 125.0 ?
    N3 C3 C4 . . 110.0(3) ?
    N3 C3 H3A . . 109.7 ?
    C4 C3 H3A . . 109.7 ?
    N3 C3 H3B . . 109.7 ?
    C4 C3 H3B . . 109.7 ?
    H3A C3 H3B . . 108.2 ?
    O7 C4 O6 . . 125.3(4) ?
    O7 C4 C3 . . 121.7(3) ?
    O6 C4 C3 . . 112.9(4) ?
    N4 C5 N6 . . 110.1(4) ?
    N4 C5 H5 . . 125.0 ?
    N6 C5 H5 . . 125.0 ?
    N5 C6 N6 . . 110.3(4) ?
    N5 C6 H6 . . 124.9 ?
    N6 C6 H6 . . 124.9 ?
    N6 C7 C8 . . 116.2(4) ?
    N6 C7 H7A . . 108.2 ?
    C8 C7 H7A . . 108.2 ?
    N6 C7 H7B . . 108.2 ?
    C8 C7 H7B . . 108.2 ?
    H7A C7 H7B . . 107.4 ?
    O9 C8 O8 . . 127.3(4) ?
    O9 C8 C7 . . 122.5(4) ?
    O8 C8 C7 . . 110.1(4) ?
    N7 C9 N9 . . 109.3(4) ?
    N7 C9 H9 . . 125.3 ?
    N9 C9 H9 . . 125.3 ?
    N8 C10 N9 . . 110.4(4) ?
    N8 C10 H10 . . 124.8 ?
    N9 C10 H10 . . 124.8 ?
    N9 C11 C12 . . 109.4(3) ?
    N9 C11 H11A . . 109.8 ?
    C12 C11 H11A . . 109.8 ?
    N9 C11 H11B . . 109.8 ?
    C12 C11 H11B . . 109.8 ?
    H11A C11 H11B . . 108.2 ?
    O11 C12 O10 . . 125.9(4) ?
    O11 C12 C11 . . 120.0(3) ?
    O10 C12 C11 . . 114.1(4) ?
    H1W O1W H2W . . 108.4 ?
    H3W O2W H4W . . 108.4 ?
loop_
    _geom_torsion_atom_site_label_1
    _geom_torsion_atom_site_label_2
    _geom_torsion_atom_site_label_3
    _geom_torsion_atom_site_label_4
    _geom_torsion_site_symmetry_1
    _geom_torsion_site_symmetry_2
    _geom_torsion_site_symmetry_3
    _geom_torsion_site_symmetry_4
    _geom_torsion
    _geom_torsion_publ_flag
    O5 Se1 O2 Cu1 . . . . -179.53(17) ?
    O3 Se1 O2 Cu1 . . . . -59.0(2) ?
    O4 Se1 O2 Cu1 . . . . 59.1(2) ?
    O5 Se1 O3 Cu2 . . . . 175.78(18) ?
    O2 Se1 O3 Cu2 . . . . 54.4(2) ?
    O4 Se1 O3 Cu2 . . . . -64.2(2) ?
    O5 Se1 O4 Cu3 . . . . 172.90(16) ?
    O2 Se1 O4 Cu3 . . . . -65.7(2) ?
    O3 Se1 O4 Cu3 . . . . 53.6(2) ?
    C1 N1 N2 C2 . . . . -0.1(5) ?
    Cu1 N1 N2 C2 . . . . 176.8(3) ?
    C1 N1 N2 Cu2 . . . . -179.7(3) ?
    Cu1 N1 N2 Cu2 . . . . -2.8(4) ?
    C5 N4 N5 C6 . . . . 0.4(5) ?
    Cu2 N4 N5 C6 . . . . 164.7(3) ?
    C5 N4 N5 Cu3 . . . . -163.6(3) ?
    Cu2 N4 N5 Cu3 . . . . 0.7(4) ?
    C9 N7 N8 C10 . . . . -0.7(4) ?
    Cu3 N7 N8 C10 . . . . 163.8(3) ?
    C9 N7 N8 Cu1 . . . . -175.1(3) ?
    Cu3 N7 N8 Cu1 . . . . -10.5(4) ?
    N2 N1 C1 N3 . . . . -0.1(5) ?
    Cu1 N1 C1 N3 . . . . -176.4(3) ?
    C2 N3 C1 N1 . . . . 0.4(5) ?
    C3 N3 C1 N1 . . . . -174.2(4) ?
    N1 N2 C2 N3 . . . . 0.4(5) ?
    Cu2 N2 C2 N3 . . . . 179.8(3) ?
    C1 N3 C2 N2 . . . . -0.4(5) ?
    C3 N3 C2 N2 . . . . 174.0(4) ?
    C2 N3 C3 C4 . . . . -110.0(5) ?
    C1 N3 C3 C4 . . . . 63.4(5) ?
    Cu2 O6 C4 O7 4 . . . -2.5(5) ?
    Cu2 O6 C4 C3 4 . . . 176.2(2) ?
    N3 C3 C4 O7 . . . . -10.4(5) ?
    N3 C3 C4 O6 . . . . 170.9(3) ?
    N5 N4 C5 N6 . . . . 0.4(5) ?
    Cu2 N4 C5 N6 . . . . -161.7(3) ?
    C6 N6 C5 N4 . . . . -1.1(5) ?
    C7 N6 C5 N4 . . . . 167.1(4) ?
    N4 N5 C6 N6 . . . . -1.2(5) ?
    Cu3 N5 C6 N6 . . . . 161.3(3) ?
    C5 N6 C6 N5 . . . . 1.4(5) ?
    C7 N6 C6 N5 . . . . -167.2(4) ?
    C6 N6 C7 C8 . . . . -103.6(5) ?
    C5 N6 C7 C8 . . . . 90.4(5) ?
    Cu1 O8 C8 O9 1_556 . . . -4.3(8) ?
    Cu1 O8 C8 C7 1_556 . . . 172.5(3) ?
    N6 C7 C8 O9 . . . . -11.9(6) ?
    N6 C7 C8 O8 . . . . 171.1(4) ?
    N8 N7 C9 N9 . . . . 0.8(4) ?
    Cu3 N7 C9 N9 . . . . -160.7(3) ?
    C10 N9 C9 N7 . . . . -0.6(5) ?
    C11 N9 C9 N7 . . . . 170.5(4) ?
    N7 N8 C10 N9 . . . . 0.4(5) ?
    Cu1 N8 C10 N9 . . . . 174.1(3) ?
    C9 N9 C10 N8 . . . . 0.1(5) ?
    C11 N9 C10 N8 . . . . -171.1(4) ?
    C10 N9 C11 C12 . . . . 62.3(5) ?
    C9 N9 C11 C12 . . . . -107.2(4) ?
    Cu3 O10 C12 O11 4_565 . . . -13.8(6) ?
    Cu3 O10 C12 C11 4_565 . . . 167.2(2) ?
    N9 C11 C12 O11 . . . . 1.7(5) ?
    N9 C11 C12 O10 . . . . -179.2(3) ?
loop_
    _geom_hbond_atom_site_label_D
    _geom_hbond_atom_site_label_H
    _geom_hbond_atom_site_label_A
    _geom_hbond_site_symmetry_A
    _geom_hbond_distance_DH
    _geom_hbond_distance_HA
    _geom_hbond_distance_DA
    _geom_hbond_angle_DHA
    _geom_hbond_publ_flag
    O1 H1O O10 2_645 0.85 2.01 2.811(4) 155.7 yes
    O1W H1W O11 . 0.85 2.11 2.940(5) 166.2 yes
    O1W H2W O4 . 0.85 1.93 2.767(4) 168.1 yes
    O2W H3W O9 2_656 0.85 1.95 2.798(5) 177.9 yes
    O2W H4W O1W . 0.85 2.00 2.812(6) 159.4 yes
    C1 H1 O5 3 0.94 2.58 3.346(5) 138.6 yes
    C2 H2 O5 2_545 0.94 2.28 2.955(5) 127.9 yes
    C5 H5 O3 3_556 0.94 2.39 2.941(5) 117.4 yes
    C6 H6 O2W 4_566 0.94 2.30 3.176(6) 154.4 yes
    C7 H7A O3 3_556 0.98 2.25 3.094(6) 144.0 yes
    C7 H7B O1W 4_566 0.98 2.38 3.338(5) 164.0 yes
    C9 H9 O7 2_655 0.94 2.25 3.067(6) 144.3 yes
_shelx_space_group_comment
;
The symmetry employed for this shelxl refinement is uniquely defined
by the following loop, which should always be used as a source of
symmetry information in preference to the above space-group names.
They are only intended as comments.
;
_shelx_estimated_absorpt_T_min     0.459
_shelx_estimated_absorpt_T_max     0.564
_shelx_hkl_file
;
  13   0  -2   76.20   13.24
  13   0  -2   80.42   12.65
  13   0  -3    1.87   10.78
  13   0  -3    0.48   10.80
  13   0  -4   33.88   11.28
  13   0  -4   35.91   11.11
  13   0  -5    0.83    9.23
  13   0  -5    0.42    8.97
  13   0  -6   43.44   11.37
  13   0  -6   38.38    8.95
  13   0  -7   -0.15    9.02
  13   0  -7    4.82    8.56
  13   0  -8    5.45    8.85
  13   0  -8   -3.58    9.28
  13   0  -9    2.62    9.13
  13   1  -1    2.60   10.26
  13  -1  -2    3.38   12.74
  13   1  -2    0.30   12.60
  13   1  -2    0.23   12.32
  13  -1  -2    2.24   12.17
  13  -1  -3   18.81   10.85
  13   1  -3   22.63   10.78
  13  -1  -3   18.50    8.92
  13   1  -3   20.04   10.93
  13  -1  -4   37.68   11.04
  13   1  -4   24.69    9.05
  13   1  -4   27.01   11.32
  13  -1  -4   32.43   11.13
  13   1  -5    3.86    8.92
  13  -1  -5   -2.20    8.95
  13   1  -5    4.95    9.26
  13  -1  -5    1.61   11.24
  13  -1  -6    3.80    9.09
  13  -1  -6    4.25    8.78
  13   1  -6    0.08    9.34
  13   1  -6    3.96    8.79
  13  -1  -7    6.45    8.94
  13   1  -7    6.20    8.69
  13  -1  -7    3.44    8.69
  13   1  -7    4.29    9.06
  13  -1  -8    3.09    8.98
  13   1  -8   11.86    8.97
  13  -1  -8   -0.62   11.50
  13  -1  -9   60.58    9.44
  13   1  -9   46.75    9.38
  13  -1  -9   59.81    9.32
  13  -2  -1   19.48   20.54
  13  -2  -1   18.10   18.96
  13  -2  -2   -2.11   10.99
  13  -2  -2    2.55   10.61
  13   2  -2   -0.37   12.51
  13   2  -2    2.10   13.91
  13  -2  -3    0.30   10.90
  13  -2  -3   -0.62   10.75
  13   2  -3    3.56   12.46
  13   2  -3    1.98   10.61
  13  -2  -4    9.51    9.11
  13   2  -4   17.95    9.26
  13  -2  -4   17.91   11.06
  13   2  -4   17.98   10.94
  13  -2  -5  146.07    9.54
  13   2  -5  143.63    9.61
  13   2  -5  140.66    9.98
  13  -2  -5  143.32    9.65
  13  -2  -6    5.96    9.08
  13   2  -6    9.88   10.85
  13  -2  -6    6.71    8.78
  13  -2  -7   18.86    8.66
  13  -2  -7   12.88    8.90
  13   2  -7    7.31    8.80
  13  -2  -8   -1.62   11.38
  13  -2  -8   13.89    9.34
 -13  -2   8   -0.11   10.17
  13   2  -8   -8.26    9.01
  13  -2  -9    1.51    9.24
  13   2  -9    1.83    6.50
  13  -2  -9    1.07    9.20
 -13  -2   9   -1.48    9.91
  13  -3  -1   16.32   15.06
  13  -3  -1   18.79   17.04
  13   3  -2   -0.65   13.61
  13  -3  -2    1.74   11.36
  13   3  -2   -0.89   14.43
  13  -3  -2   -1.30   11.19
  13  -3  -3   18.51   11.04
  13  -3  -3   23.58   10.70
  13   3  -3   11.89   11.03
  13   3  -3   20.22   10.69
  13   3  -4  112.79    9.31
  13  -3  -4  107.84    9.44
  13   3  -4  124.94   11.82
  13  -3  -4  107.39    9.32
  13   3  -5   -0.88   11.00
  13  -3  -5    3.26    9.10
  13  -3  -5    4.29   10.98
  13  -3  -6   14.46    8.94
  13  -3  -6   11.10    8.83
  13   3  -6    7.04    8.93
  13  -3  -7   36.00    9.46
  13   3  -7   36.69    8.89
 -13  -3   7   46.16   12.17
  13  -3  -7   37.37    8.81
  13  -3  -8   78.64    9.66
  13   3  -8   72.21    9.72
  13  -3  -8   68.91    9.72
 -13  -3   8   86.32   10.37
  13   3  -9   19.94    6.57
  13  -3  -9   20.29    9.16
 -13  -3   9   28.13   10.00
  13  -3  -9   22.32    9.26
  13  -4  -1    0.00   15.14
  13  -4  -1    1.80   14.92
  13  -4  -2   37.39   12.22
  13   4  -2   33.49   13.65
  13   4  -2   37.05   14.72
  13  -4  -2   35.59   12.27
  13  -4  -3    3.60    9.04
  13  -4  -3    2.88    8.79
  13   4  -3    8.94   10.86
  13   4  -3    7.04   11.05
  13  -4  -4    2.39    9.07
  13   4  -4    6.67   10.67
  13  -4  -4    7.10    8.89
  13  -4  -5   94.69    9.27
  13  -4  -5  101.58    9.28
  13   4  -5  106.89   11.23
 -13  -4   5  116.37   10.15
  13  -4  -6    4.46    8.97
  13  -4  -6   10.98    8.81
 -13  -4   6    7.22   11.88
  13   4  -6    5.04    8.92
  13  -4  -7   26.55    9.84
  13  -4  -7   30.38    9.77
  13   4  -7   31.07   11.67
 -13  -4   7   25.36   10.76
 -13  -4   8   22.53   10.39
  13   4  -8   17.30    9.63
  13  -4  -8   25.87    9.43
  13  -4  -8   26.11    9.43
  13   4  -9   21.14    9.28
  13  -5  -1   60.95   14.11
  13  -5  -1   60.73   13.08
  13  -5  -2   20.38   12.29
  13   5  -2   21.03   13.44
  13   5  -2   25.53   14.83
  13  -5  -2   23.94   12.01
  13  -5  -3    6.82   12.29
  13   5  -3   15.59   11.78
  13  -5  -3    8.61   11.88
  13   5  -3   14.88   14.04
  13  -5  -4   37.73    9.69
  13   5  -4   36.59   11.65
  13  -5  -4   40.60    9.37
  13   5  -5    1.82   11.58
  13  -5  -5   -1.91    9.50
  13  -5  -5    2.44    9.32
 -13  -5   5    2.23   10.27
  13  -5  -6    5.44   10.01
  13  -5  -6   22.12   11.72
 -13  -5   6   21.51   12.84
  13   5  -6   27.43   11.68
  13  -5  -7   32.71    9.87
  13   5  -7   43.56    9.91
 -13  -5   7   41.52   10.75
  13  -5  -7   27.84    9.82
  13  -5  -8    3.10    9.30
  13  -5  -8    0.37   11.66
 -13  -5   8    3.08   10.27
  13   5  -8    2.72    9.56
  13  -6  -2   17.46   11.94
  13  -6  -2   22.38   12.26
  13   6  -2   18.20   14.82
  13   6  -2   21.47   14.90
  13  -6  -3   24.89    9.68
  13  -6  -3   27.12   12.37
  13   6  -3   24.26   12.00
  13  -6  -4    2.57   11.83
 -13  -6   4    1.75   12.81
  13   6  -4    2.27    9.59
  13  -6  -4    3.37   12.27
  13   6  -5   -1.21    9.66
  13  -6  -5    0.24    9.99
 -13  -6   5   -6.85   13.31
  13  -6  -5   -0.15   11.96
  13  -6  -6    2.27    9.78
 -13  -6   6    4.94   13.14
  13  -6  -6    4.35    9.87
  13   6  -6    3.56    9.79
  13   6  -7    2.56    9.71
  13  -6  -7   -5.53    9.72
 -13  -6   7   -5.68   10.59
  13  -6  -7   -2.19    9.62
 -13  -7   3    0.80   12.12
  13  -7  -3    0.23    9.44
  13   7  -3    1.26   11.74
  13  -7  -3   -1.28    9.94
 -13  -7   4   15.11   12.82
  13  -7  -4   12.26   10.14
  13   7  -4   19.38   11.68
  13  -7  -4   17.11    9.54
  13  -7  -5    1.33    9.99
 -13  -7   5    0.35   13.06
  13  -7  -5    3.68    9.59
  13   7  -5    6.21   11.75
  13   7  -6    1.15   11.87
 -13  -7   6   -4.63   13.01
  13  -7  -6   -0.55    9.91
  13  -7  -6    2.38    9.60
  12   0  -1    1.28   13.25
  12   0  -1    0.00   13.46
  12   0  -2   17.66    9.78
  12   0  -2   13.87    9.92
  12   0  -3    1.62    7.68
  12   0  -3    4.15    9.52
  12   0  -4    4.43    7.38
  12   0  -4   10.95    8.75
  12   0  -5    0.77    7.08
  12   0  -5    3.45    9.54
  12   0  -6    3.74    9.61
  12   0  -6    0.62    8.29
  12   0  -7   -2.27    7.74
  12   0  -8  398.69    8.96
  12   0  -9    4.60    7.95
  12   0 -10   54.03    8.50
 -12   0  10   61.85    8.55
  12   0 -11   -4.28    9.12
 -12   0  11    2.52    9.10
  12  -1  -1    2.21   12.08
  12  -1  -1   -0.16   13.22
  12   1  -1    3.98   14.42
  12   1  -1    2.58   13.84
  12  -1  -2   31.13   11.61
  12   1  -2   32.82   11.29
  12  -1  -2   28.63    9.98
  12   1  -2   31.97   11.58
  12   1  -3    5.98    8.30
  12  -1  -3    6.82    9.71
  12  -1  -3    6.80    8.16
  12   1  -3    7.64    9.62
  12   1  -4    0.98    9.24
  12   1  -4    0.72    7.46
  12  -1  -4   -5.90    9.43
  12  -1  -4    2.61    7.12
  12   1  -5  100.52    8.34
  12  -1  -5  103.74    8.18
  12  -1  -5   99.16    7.96
  12   1  -5  106.55    9.55
  12   1  -6    1.44    9.84
  12  -1  -6   11.43    7.88
  12  -1  -6    6.00   10.05
  12  -1  -7   -3.46    7.74
  12  -1  -7    2.90    7.88
 -12  -1   7   -1.15    8.19
  12   1  -7    2.82    7.75
  12   1  -8   21.87    7.70
  12  -1  -8   25.64    7.66
  12  -1  -8   24.65    7.75
 -12  -1   8   30.52    7.97
 -12  -1   9    7.82    8.76
  12  -1  -9    8.74    7.97
  12   1  -9   16.08    8.52
  12   1 -10   19.83    8.32
  12  -1 -10   14.13    8.34
 -12  -1  10   21.81    8.46
  12  -1 -11   92.97    9.22
  12   1 -11   71.44    6.58
 -12  -1  11   95.80    9.32
  12   2  -1    8.31   15.39
  12  -2  -1    8.02   10.93
  12   2  -1    6.61   15.51
  12  -2  -1    5.72   11.76
  12   2  -2   24.91   10.02
  12  -2  -2   31.54   11.49
  12  -2  -2   28.19    9.99
  12   2  -2   30.40   11.28
  12  -2  -3   92.51   10.38
  12  -2  -3   87.42    8.54
  12   2  -3   95.28   10.66
  12   2  -3   97.05   10.29
  12  -2  -4    5.14    7.75
  12   2  -4    9.16    7.75
  12   2  -4    6.71    8.61
  12  -2  -4   11.27    9.55
  12  -2  -5  165.15   10.26
  12   2  -5  159.58   10.22
  12  -2  -5  144.57    8.57
  12  -2  -6    4.09    8.08
  12  -2  -6    0.63    7.89
 -12  -2   6   -2.01    8.55
  12   2  -6    4.61    7.96
  12  -2  -7    9.50    7.89
  12   2  -7    9.45    7.81
 -12  -2   7    9.98    8.26
  12  -2  -7   12.70    7.74
  12   2  -8  136.94    7.97
  12  -2  -8  138.34    7.98
 -12  -2   8  141.30    8.37
  12  -2  -8  131.40    7.94
 -12  -2   9    5.36    6.21
  12  -2  -9   -4.08    8.59
  12   2  -9    6.06    8.54
  12  -2  -9    5.12    8.35
  12  -2 -10   11.68    8.13
 -12  -2  10   16.34    8.68
  12  -2 -10   15.20    8.37
  12   2 -10   23.61    8.34
  12   2 -11    2.75    9.09
  12  -2 -11    0.74    8.76
  12  -2 -11   -3.57    9.04
 -12  -2  11    4.62    9.38
  12  -3  -1   -0.25   11.60
  12   3  -1    1.39   16.01
  12  -3  -1   -0.53   11.02
  12   3  -1    0.02   15.63
  12  -3  -2  103.91   12.00
  12   3  -2   90.75   10.44
  12  -3  -2   97.22   10.30
  12   3  -2   98.15   11.87
  12   3  -3    1.64    9.87
  12  -3  -3    8.79    8.24
  12  -3  -3    6.01    8.11
  12   3  -3    2.18    8.56
  12   3  -4    3.17   10.11
  12  -3  -4    5.30   10.13
  12  -3  -4    8.72    8.17
  12   3  -5    5.26    8.19
  12  -3  -5    2.65    8.19
 -12  -3   5    2.98    8.73
  12  -3  -5    4.58    8.05
  12   3  -6   65.53    8.24
  12  -3  -6   51.25    8.11
  12  -3  -6   64.46    8.23
 -12  -3   6   72.25    8.76
  12  -3  -7    3.96    7.71
  12  -3  -7   -5.19    7.79
  12   3  -7   -0.53    7.88
 -12  -3   7   -1.46    8.30
  12  -3  -8    3.65    7.57
  12   3  -8    0.33    7.63
 -12  -3   8    3.31    8.02
  12  -3  -8   -2.27    7.45
  12  -3  -9   13.71    8.59
 -12  -3   9   16.38    8.97
  12  -3  -9   12.22    8.33
  12   3  -9   25.37    8.55
 -12  -3  10   11.71    6.23
  12   3 -10   16.78    8.38
  12  -3 -10   12.71    8.36
  12  -3 -10   10.58    8.53
  12  -3 -11   69.69    9.23
  12   3 -11   64.95    9.24
 -12  -3  11   81.55    9.57
  12  -3 -11   72.79    8.78
  12  -4  -1   29.09    9.92
  12   4  -1   35.43   16.14
  12  -4  -1   31.79   11.66
  12   4  -1   30.14   15.97
  12  -4  -2   93.01   10.47
  12  -4  -2   88.38   10.26
  12   4  -2   94.95   12.02
  12   4  -2  100.07   11.95
  12  -4  -3  140.64    8.61
  12  -4  -3  141.99   10.64
  12   4  -3  132.93    8.71
  12  -4  -4  123.86    8.58
 -12  -4   4  158.57   11.40
  12   4  -4  122.30    8.64
  12  -4  -4  114.62    8.71
  12   4  -5   97.78    8.58
 -12  -4   5   98.46    9.14
  12  -4  -5  104.33    8.45
  12  -4  -5  103.07    8.47
  12   4  -6   14.24    8.00
  12  -4  -6    6.47    8.03
 -12  -4   6    3.82    8.64
  12  -4  -6    4.21    8.07
  12  -4  -7    3.75    7.81
  12  -4  -7    1.81    7.76
  12   4  -7    3.95    7.90
 -12  -4   7   11.66    8.27
  12  -4  -8    4.02    7.99
  12  -4  -8    6.75    8.24
  12   4  -8    7.34    7.65
 -12  -4   8   -2.94    8.61
 -12  -4   9   -0.20    9.02
  12  -4  -9    1.65    8.63
  12   4  -9   -0.97    8.69
  12  -4  -9    2.41    5.85
 -12  -4  10    3.11    9.26
  12  -4 -10    6.64    8.42
  12  -4 -10    1.75    8.79
  12   4 -10    0.05    8.94
  12  -4 -11    9.78    6.13
  12  -4 -11   20.02    9.00
 -12  -4  11   13.29    6.74
  12   5  -1    2.24   14.79
  12  -5  -1    4.04   11.46
  12   5  -1    1.46   16.84
  12  -5  -1   -1.81   10.94
  12  -5  -2   58.80    9.97
  12  -5  -2   56.60   10.39
  12   5  -2   54.78   10.27
  12   5  -3    0.64    9.70
 -12  -5   3    8.88   10.48
  12  -5  -3   -2.12    8.31
  12  -5  -3    3.12    7.92
  12   5  -4    3.86    8.05
 -12  -5   4   -2.00    8.96
  12  -5  -4    2.31    8.23
  12  -5  -4    0.65    8.01
 -12  -5   5    4.11    8.69
  12  -5  -5   -3.80    8.03
  12   5  -5   -5.30    8.15
  12  -5  -5   -0.14    8.14
  12  -5  -6   29.80    7.95
  12   5  -6   35.22    9.99
 -12  -5   6   31.77   10.53
  12  -5  -6   27.69    8.12
  12  -5  -7   64.41    7.87
  12  -5  -7   58.44    8.06
 -12  -5   7   78.13    8.42
  12   5  -7   79.33    8.12
  12   5  -8   41.52    8.94
  12  -5  -8   40.53    8.56
  12  -5  -8   32.83    8.99
 -12  -5   8   36.97    9.30
  12   5  -9  102.01    6.38
  12  -5  -9  103.18    8.41
  12  -5  -9   93.75    9.02
 -12  -5   9  107.51    9.28
  12  -5 -10    2.33    6.54
  12  -5 -10    3.68    8.81
 -12  -5  10    1.00    9.80
  12   5 -10   -1.18    9.45
  12  -6  -1   79.60   11.99
  12  -6  -1   81.06    9.64
  12   6  -1   83.79   15.95
  12   6  -1   93.96   16.37
  12  -6  -2  101.69    8.98
  12  -6  -2  113.28   11.19
 -12  -6   2  116.35   11.70
  12   6  -2  113.51   11.00
  12   6  -3    0.25    9.72
  12  -6  -3    0.89    7.86
  12  -6  -3    4.93    8.30
 -12  -6   3    5.47   10.48
 -12  -6   4   41.07    8.91
  12   6  -4   48.57    9.83
  12  -6  -4   39.62    8.05
  12  -6  -4   36.92   10.28
  12  -6  -5    9.68    7.91
  12   6  -5    9.08    8.04
 -12  -6   5    8.21    8.68
  12  -6  -5   14.36    8.18
  12  -6  -6   13.91    8.11
  12   6  -6   15.37    8.08
  12  -6  -6   13.74    7.89
 -12  -6   6   15.00    8.50
 -12  -6   7   32.58   11.30
  12  -6  -7   43.43    9.19
  12  -6  -7   43.58    8.78
  12   6  -7   39.47    9.22
  12   6  -8   22.85    9.01
  12  -6  -8   20.88    8.49
 -12  -6   8   18.45    9.39
  12  -6  -8   24.17    8.86
  12  -6  -9    2.24    8.71
  12  -6  -9    2.99    9.10
 -12  -6   9    1.36    9.09
  12   6  -9    0.73    9.24
  12  -6 -10    3.69    9.32
  12   6 -10    1.16    9.40
  12  -6 -10   -1.31    8.77
 -12  -6  10    0.56    6.93
  12  -7  -1    2.51    9.48
  12   7  -1    3.17   15.72
  12  -7  -1    2.15   11.20
  12   7  -2   10.95   11.44
  12  -7  -2    6.28   11.69
 -12  -7   2    9.35   11.64
  12  -7  -2    6.75    8.99
  12  -7  -3   -3.51   11.70
 -12  -7   3   -0.38   11.99
  12   7  -3    2.34   11.06
  12  -7  -3    5.11    8.95
 -12  -7   4   -0.84    9.40
  12  -7  -4    2.96   10.08
  12  -7  -4    5.89   11.10
  12   7  -4   -3.03    8.57
  12  -7  -5   10.76    8.36
 -12  -7   5    2.66   11.62
  12  -7  -5    1.35    9.44
  12   7  -5    1.82    8.64
 -12  -7   6   -3.19    9.72
  12  -7  -6    6.87    8.88
  12   7  -6    2.80    9.21
  12  -7  -6    3.77   11.37
  12   7  -7  142.05    9.50
  12  -7  -7  117.44    9.52
  12  -7  -7  126.95    9.05
 -12  -7   7  131.24    9.92
 -12  -7   8    8.89    9.21
  12  -7  -8    2.40    6.25
  12  -7  -8    0.73    8.39
  12   7  -8    0.77    8.92
  12  -7  -9   27.69    9.04
 -12  -7   9   27.58   10.09
  12  -7  -9   18.09    9.67
  12   7  -9   22.29    9.76
 -12  -7  10    9.96    9.28
 -12  -8   1    8.68   13.23
  12  -8  -1    3.74   11.96
  12  -8  -1    4.35   11.46
  12   8  -1    4.77   14.50
 -12  -8   2    4.94   11.46
  12  -8  -2    6.77    8.80
  12   8  -2    5.51   11.41
  12  -8  -2    6.97    9.40
  12   8  -3  103.68    9.40
 -12  -8   3  122.04   12.32
  12  -8  -3  103.91    9.81
  12  -8  -3  119.11   11.22
  12   8  -4    9.47   11.02
 -12  -8   4    2.86    9.90
  12  -8  -4    2.99    8.91
  12  -8  -4    4.99    9.45
  12  -8  -5   41.79    8.96
  12  -8  -5   35.59    9.43
  12   8  -5   35.19    9.28
 -12  -8   5   35.68    9.88
  12  -8  -6   60.74    9.34
 -12  -8   6   66.21    9.77
  12  -8  -6   62.60    8.95
  12   8  -6   68.01    9.43
 -12  -8   7   -1.35    9.37
  12  -8  -7   -5.24    8.68
  12  -8  -7   -6.06    9.06
  12   8  -7    3.30    9.14
  12  -8  -8    5.11    9.82
  12  -8  -8   -2.43    9.33
  12   8  -8    4.26    9.95
 -12  -8   8    1.88   10.17
  12   8  -9    4.92    9.60
 -12  -8   9    1.68    9.93
  12  -8  -9   -2.69    9.01
  12  -8  -9    6.96    9.53
  12  -9  -1   34.24   12.10
  12  -9  -1   27.87   10.43
 -12  -9   1   36.52   13.97
  12   9  -1   39.60   15.66
  12   9  -2   29.30   12.76
  12  -9  -2   31.51    9.76
  12  -9  -2   23.84   12.31
 -12  -9   2   34.05   14.24
 -12  -9   3    6.72   11.60
  12  -9  -3    3.64    9.32
  12  -9  -3   -1.76    8.94
  12   9  -3    5.38   10.99
  12  -9  -4   28.63    8.87
 -12  -9   4   33.36    9.72
  12  -9  -4   28.07    9.36
  12   9  -4   35.37    9.06
  12  -9  -5   19.96    9.30
  12  -9  -5   17.52    8.86
  12   9  -5   25.91    9.13
 -12  -9   5   25.99    9.61
  12   9  -6   12.16    9.19
  12  -9  -6    7.76    9.24
 -12  -9   6    6.46    9.47
  12  -9  -6    1.05    9.69
  12  -9  -7  113.06   10.29
  12  -9  -7  120.00   11.91
 -12  -9   7  135.69   10.68
  12   9  -7  138.02   12.79
  12  -9  -8   10.33    9.23
  12   9  -8    7.96    9.94
  12  -9  -8   -1.38    9.75
 -12  -9   8    7.87   10.04
  12 -10  -2   16.18   10.14
 -12 -10   2   18.26   10.05
  12 -10  -2   21.65    9.63
  12  10  -2   22.22   12.49
  12 -10  -3   11.94    9.64
 -12 -10   3   13.84   12.65
  12 -10  -3    8.09   12.44
  12  10  -3   12.72    9.84
 -12 -10   4    3.69   10.52
  12 -10  -4    0.21    9.72
  12  10  -4   -3.38    9.81
  12 -10  -4   -5.34   10.13
  12  10  -5    4.60    9.93
  12 -10  -5   -3.90    9.67
  12 -10  -5   -3.29   10.07
 -12 -10   5   -0.33   10.44
  12 -10  -6   38.45   10.16
  12  10  -6   59.80   12.49
  12 -10  -6   50.41    9.69
 -12 -10   6   60.57   10.45
  12 -10  -7   65.46    9.52
 -12 -10   7   70.67   10.32
  12  10  -7   77.15   10.12
  12 -10  -7   66.30   10.00
  12 -11  -4   -0.54    9.78
  12 -11  -4    1.33    9.50
 -12 -11   4    4.17   10.17
  12  11  -4   -3.56    9.66
  12  11  -5   38.55    9.86
  12 -11  -5   30.00    9.58
  12 -11  -5   33.10    9.88
  11   0  -1   -0.09   10.37
  11   0  -1    1.17   10.75
  11   0  -2   74.08    8.53
  11   0  -2   74.74    8.58
  11   0  -3    3.36    8.30
  11   0  -3    4.31    8.17
  11   0  -4   63.40    6.88
  11   0  -4   62.89    7.07
  11   0  -5   -0.43    6.71
  11   0  -5    1.07    8.02
  11   0  -6   72.28    6.66
  11   0  -7    3.47    7.13
 -11   0   7   -3.60    7.30
 -11   0   8   57.26    7.12
  11   0  -8   43.30    7.16
  11   0  -9    4.47    6.83
 -11   0   9    2.87    6.79
 -11   0  10   82.60    7.59
  11   0 -10   66.00    5.56
 -11   0  11   -0.92    5.87
  11   0 -11   -6.40    8.53
 -11   0  12    4.79    9.14
  11   0 -12    3.43    8.88
  11   1  -1    5.75   10.68
  11  -1  -1    8.79   10.80
  11   1  -1    8.21   11.73
  11  -1  -1    8.88   10.48
  11  -1  -2    2.26    8.13
  11   1  -2    3.92    8.64
  11  -1  -2    1.68    8.59
  11   1  -2    2.30    8.55
  11   1  -3   17.96    6.86
  11   1  -3   20.50    8.47
  11  -1  -3   18.24    8.34
  11  -1  -3   16.66    6.75
  11  -1  -4  105.51    8.48
  11   1  -4  101.56    7.17
  11  -1  -4   96.90    7.15
  11   1  -5   31.37    6.66
  11  -1  -5   37.83    6.76
  11  -1  -5   37.45    6.56
  11   1  -6   11.88    6.89
  11  -1  -6   13.92    6.43
  11  -1  -6   11.49    7.02
 -11  -1   6   17.49    7.11
  11  -1  -7  275.91    7.97
  11   1  -7  271.23    8.03
 -11  -1   7  299.92    8.16
 -11  -1   8   25.82    7.14
  11   1  -8   25.00    7.10
  11  -1  -8   16.38    5.03
  11   1  -9  407.79    8.53
 -11  -1   9  416.55    8.53
  11  -1  -9  399.72    8.44
 -11  -1  10    1.14    7.51
 -11   1  10    0.80    7.40
  11  -1 -10    2.39    7.49
  11   1 -10    7.92    7.57
 -11   1  11    1.71    8.32
  11  -1 -11    4.96    8.41
  11   1 -11    2.17    8.53
 -11  -1  11   -0.45    8.52
 -11   1  12   18.86    8.69
 -11  -1  12   16.90    6.61
  11   1 -12   12.75    9.35
  11  -1 -12   19.87    9.27
  11   2  -1  119.29   11.44
  11  -2  -1  124.72   11.41
  11  -2  -1  111.43    9.74
  11   2  -1  121.46   12.64
  11  -2  -2   24.20    8.92
  11   2  -2   21.68    9.43
  11  -2  -2   20.02    9.35
  11   2  -2   20.19   10.50
  11   2  -3   73.50    8.67
  11   2  -3   67.92    7.26
  11  -2  -3   76.35    8.53
  11  -2  -3   78.46    8.48
  11  -2  -4  107.89    7.20
  11  -2  -4  106.79    7.10
 -11  -2   4  132.57    7.59
  11   2  -4  115.24    7.29
  11  -2  -5    6.72    6.56
  11   2  -5    8.75    6.68
 -11  -2   5   12.09    6.93
  11  -2  -5   11.16    6.62
  11   2  -6   19.94    7.44
 -11  -2   6   14.85    7.70
  11  -2  -6   15.77    7.27
  11  -2  -6   12.06    7.43
 -11  -2   7   -0.54    7.42
  11  -2  -7   -4.43    7.18
  11   2  -7   -1.11    7.19
  11  -2  -7    2.92    7.12
 -11  -2   8    6.16    7.14
  11  -2  -8    0.21    7.02
  11  -2  -8   -0.68    6.87
  11   2  -8    2.65    7.02
  11   2  -9   20.13    7.46
  11  -2  -9   29.30    7.38
 -11  -2   9   26.82    7.56
 -11  -2  10   -1.36    7.62
  11   2 -10    2.07    7.59
  11  -2 -10    4.39    7.53
  11  -2 -11   51.81    8.57
 -11  -2  11   49.70    6.17
  11   2 -11   46.80    8.64
 -11  -2  12   31.01    9.40
  11  -2 -12    2.46    9.38
  11   2 -12   18.72    9.44
  11  -3  -1   52.47    9.49
  11  -3  -1   52.91    9.66
  11   3  -1   54.91   12.15
  11   3  -1   58.08   12.54
  11   3  -2   19.80   10.73
  11  -3  -2   17.87    9.37
  11   3  -2   17.44    9.67
  11  -3  -2   19.25    9.34
 -11  -3   3   63.11    7.92
  11  -3  -3   56.02    9.20
  11  -3  -3   59.79    9.19
  11   3  -3   58.08    8.92
 -11  -3   4   95.93    7.55
  11  -3  -4   78.07    7.43
  11  -3  -4   88.09    8.84
  11   3  -4   88.33    7.14
  11   3  -5  101.18    9.26
 -11  -3   5   96.30    7.79
  11  -3  -5   91.14    7.28
  11  -3  -5   87.46    7.36
  11   3  -6   50.68    7.58
 -11  -3   6   45.74    7.84
  11  -3  -6   48.92    7.48
  11  -3  -6   48.63    7.40
  11  -3  -7    6.46    7.16
  11   3  -7   -1.95    7.24
  11  -3  -7   -0.60    7.07
 -11  -3   7    1.40    7.39
 -11  -3   8   81.93    7.37
  11  -3  -8   69.08    7.05
  11  -3  -8   71.53    7.33
  11   3  -8   80.26    7.28
 -11  -3   9   88.79    8.12
  11   3  -9   79.90    5.76
  11  -3  -9   93.39    7.67
  11  -3  -9   94.26    8.02
 -11  -3  10    0.16    7.66
  11   3 -10    3.19    7.67
  11  -3 -10   10.38    7.50
  11  -3 -10    7.23    7.22
  11   3 -11    1.39    6.09
  11  -3 -11   -0.31    8.06
 -11  -3  11    1.83    8.60
  11  -3 -11    4.25    5.93
  11  -3 -12   65.89    6.42
 -11  -3  12   69.29    9.65
  11  -3 -12   69.82    9.37
  11   3 -12   70.28    9.58
  11  -4  -1   33.66    9.53
  11   4  -1   35.19   12.01
  11  -4  -1   35.51    9.43
  11   4  -1   36.97   11.14
  11  -4  -2   54.67    9.45
  11  -4  -2   44.81    7.96
  11   4  -2   58.69    9.47
  11  -4  -3    4.02    9.56
 -11  -4   3   13.19   10.17
  11  -4  -3    6.52    7.57
  11   4  -3   11.89    9.43
  11  -4  -4   12.74    7.60
  11   4  -4   15.59    9.49
  11  -4  -4   11.81    7.67
 -11  -4   4   13.01    8.21
  11  -4  -5    1.95    7.41
  11   4  -5   -2.13    7.67
 -11  -4   5    0.44    9.71
  11  -4  -5   -5.33    7.52
  11  -4  -6    9.27    7.34
  11  -4  -6    6.41    7.28
 -11  -4   6    5.25    7.67
  11   4  -6    5.52    7.53
  11  -4  -7   -1.35    7.22
  11   4  -7    1.58    7.33
 -11  -4   7    5.78    7.38
  11  -4  -7    4.58    7.02
  11  -4  -8   -0.43    7.18
 -11  -4   8   -3.01    7.18
  11  -4  -8    1.19    6.77
  11   4  -8    2.80    7.13
 -11  -4   9    3.37    7.95
  11  -4  -9    7.21    5.56
  11   4  -9   12.38    7.93
  11  -4  -9    9.43    7.50
  11  -4 -10   17.93    7.17
  11   4 -10   16.27    7.67
  11  -4 -10   13.85    7.52
 -11  -4  10   16.40    7.65
  11  -4 -11   28.08    8.07
  11  -4 -11   22.39    8.47
  11   4 -11   27.71    8.72
 -11  -4  11   27.07    8.71
  11   4 -12   30.96    9.54
 -11  -4  12   28.15    9.60
  11  -4 -12   22.70    9.15
  11  -4 -12   28.94    8.89
  11  -5  -1   14.10    9.57
  11  -5  -1   14.23    9.15
  11   5  -1   16.96   11.11
  11  -5  -2    1.89    7.86
  11   5  -2    2.05    9.27
  11  -5  -2    4.34    9.12
 -11  -5   2    4.82    9.75
  11  -5  -3  217.54    8.36
  11  -5  -3  231.51   10.43
 -11  -5   3  200.58    9.19
  11   5  -3  242.38   10.34
  11  -5  -4    5.31    9.17
  11  -5  -4    5.89    7.77
 -11  -5   4    7.43    9.94
  11   5  -4    8.47    7.67
  11  -5  -5    1.47    7.47
 -11  -5   5    8.11    7.87
  11   5  -5    6.86    7.69
  11  -5  -5    6.46    7.63
  11  -5  -6    9.08    5.36
  11  -5  -6    9.60    8.91
  11   5  -6   13.09    7.58
 -11  -5   6   13.41    7.75
  11  -5  -7   23.49    7.40
  11  -5  -7   24.68    7.08
  11   5  -7   25.62    7.47
 -11  -5   7   29.15    7.56
  11   5  -8   -2.37    8.19
  11  -5  -8    0.29    7.97
 -11  -5   8   -1.11    7.72
  11  -5  -8    2.25    7.69
  11   5  -9   49.10    8.01
  11  -5  -9   51.93    7.45
 -11  -5   9   60.89    8.08
  11  -5  -9   43.66    7.88
  11  -5 -10   34.10    8.26
 -11  -5  10   27.91    9.02
  11   5 -10   32.45    8.36
  11  -5 -10   32.21    8.20
  11  -5 -11    1.76    8.01
  11  -5 -11   -4.02    8.44
  11   5 -11    3.74    8.68
 -11  -5  11   -1.83    8.78
 -11  -5  12   24.13    9.54
  11   5 -12   26.09    9.63
  11  -5 -12   20.83    8.87
  11  -5 -12   24.79    6.54
 -11  -6   1   14.49   10.87
  11  -6  -1   12.11    9.03
  11   6  -1   13.40    9.57
  11  -6  -1   10.16    9.51
  11  -6  -2    0.87    9.54
  11   6  -2   -1.14    9.27
 -11  -6   2   -1.17    9.79
  11  -6  -2    3.15    7.40
  11  -6  -3   15.44    7.51
 -11  -6   3    9.52    8.31
  11   6  -3   16.84    9.32
  11  -6  -3   16.00    9.60
 -11  -6   4    4.33    9.88
  11  -6  -4    0.77    7.69
  11   6  -4    1.31    7.65
  11  -6  -4    1.76    9.05
 -11  -6   5   83.22    8.09
  11   6  -5   83.22    7.86
  11  -6  -5   77.57    7.60
  11  -6  -5   75.70    9.53
  11   6  -6  166.49    8.09
  11  -6  -6  154.04    7.78
 -11  -6   6  158.68    8.08
  11  -6  -6  127.04    7.86
 -11  -6   7    4.04    7.36
  11   6  -7    2.01    7.35
  11  -6  -7   -9.61    6.98
  11  -6  -7    0.86    7.32
 -11  -6   8   25.60    8.20
  11  -6  -8   21.56    7.75
  11  -6  -8   27.29    8.10
  11   6  -8   27.59    8.23
 -11  -6   9    2.14    7.88
  11   6  -9    0.34    7.85
  11  -6  -9    2.00    7.29
  11  -6  -9    2.67    7.78
 -11  -6  10   80.23    9.15
  11   6 -10   87.07    9.13
  11  -6 -10   73.31    8.46
  11  -6 -10   83.70    8.81
  11   6 -11   23.76    9.32
  11  -6 -11   27.50    9.36
 -11  -6  11   20.31    9.34
  11  -6 -11   24.66    9.00
  11  -7  -1  115.49    8.78
  11   7  -1  134.97   11.54
 -11  -7   1  143.31   13.05
  11  -7  -1  130.01   11.25
  11  -7  -2   31.30    9.02
  11   7  -2   27.10    9.26
  11  -7  -2   27.63    9.59
 -11  -7   2   27.55    9.77
 -11  -7   3  126.96    8.56
  11   7  -3  133.15    9.68
  11  -7  -3  110.32    8.18
  11  -7  -3  117.38    7.79
  11   7  -4   50.30    7.75
  11  -7  -4   45.94    7.55
 -11  -7   4   55.51    8.05
  11  -7  -4   43.64    7.83
  11  -7  -5   69.33    7.82
  11   7  -5   85.95    7.82
 -11  -7   5   89.43    8.01
  11  -7  -5   80.01    7.49
  11  -7  -6  109.33    7.95
  11  -7  -6  102.02    7.75
  11   7  -6  120.96    9.97
 -11  -7   6  105.28    8.40
  11   7  -7    3.57    8.36
  11  -7  -7   -9.06    8.41
 -11  -7   7   -3.54    8.31
  11  -7  -7    1.67    7.86
 -11  -7   8   22.04    8.08
  11  -7  -8   17.68    5.39
  11  -7  -8   19.65    8.02
  11   7  -8   28.58    8.16
 -11  -7   9    2.58    8.47
  11  -7  -9   -3.59    8.41
  11  -7  -9    0.58    7.95
  11   7  -9    2.24    8.51
  11  -7 -10    8.06    8.72
 -11  -7  10    8.31    8.86
  11  -7 -10   10.97    5.81
  11   7 -10    8.99    8.94
  11  -7 -11   59.20    6.51
  11   7 -11   71.53    9.83
  11  -7 -11   57.05    9.46
 -11  -7  11   84.97    9.80
  11  -8  -1   12.78    8.14
  11  -8  -1    5.59   10.57
 -11  -8   1   18.60   10.63
  11   8  -1   18.82   10.62
  11   8  -2   29.26    8.62
 -11  -8   2   37.85   10.83
  11  -8  -2   27.09   10.20
  11  -8  -2   23.14    8.76
  11   8  -3  106.40   10.71
  11  -8  -3   89.48    8.85
 -11  -8   3  107.60    9.32
  11  -8  -3  105.41   10.39
  11   8  -4   28.77    8.60
  11  -8  -4   26.44    8.62
 -11  -8   4   28.09    8.91
  11  -8  -4   28.75    7.82
  11  -8  -5   -0.51    8.16
  11  -8  -5   -1.03    8.62
  11   8  -5    0.09    8.56
 -11  -8   5    5.41    8.62
  11  -8  -6  132.84    8.69
  11  -8  -6  103.05    6.00
  11   8  -6  137.86    8.89
 -11  -8   6  129.82    8.80
 -11  -8   7   36.99    8.22
  11  -8  -7   20.82    8.29
  11  -8  -7   29.93    7.93
  11   8  -7   35.67    8.42
  11  -8  -8    9.20    7.93
 -11  -8   8    3.38    5.60
  11  -8  -8    1.70    7.56
  11   8  -8    9.99    8.08
 -11  -8   9    6.13    8.94
  11  -8  -9    5.06    8.86
  11  -8  -9    2.09    6.03
  11   8  -9    6.04    9.09
  11   8 -10   73.66    9.48
 -11  -8  10   64.22    9.43
  11  -8 -10   60.60    8.77
  11  -8 -10   48.30    9.33
 -11  -8  11  -12.73    9.64
  11  -8 -11   -4.68    8.97
  11  -9  -1   14.62   10.20
  11   9  -1   14.96   10.52
 -11  -9   1   12.62   10.21
  11  -9  -1   15.10    9.80
  11  -9  -2    3.32    8.31
 -11  -9   2    4.56   10.41
  11   9  -2    5.19    8.25
  11  -9  -2    4.66    7.98
  11  -9  -3   33.01    8.49
 -11  -9   3   35.66   10.66
  11   9  -3   33.13    8.31
  11  -9  -3   36.07    8.19
  11  -9  -4  117.56    8.47
 -11  -9   4  116.85    8.90
  11   9  -4  127.01    8.86
  11  -9  -4  107.71    8.77
 -11  -9   5   87.02    8.54
  11  -9  -5   85.51    8.23
  11   9  -5   81.85    8.72
  11  -9  -5   79.68    8.52
  11  -9  -6    0.07    7.86
 -11  -9   6    4.35    8.06
  11   9  -6    2.38    8.35
  11  -9  -6    2.13    8.13
  11  -9  -7   72.42    8.23
 -11  -9   7   86.11    8.13
  11   9  -7   86.60    8.48
  11  -9  -7   71.94    7.89
  11  -9  -8    5.12    8.72
 -11  -9   8   15.35    8.95
  11   9  -8   12.26    9.37
  11  -9  -8    8.26    9.13
  11  -9  -9   60.63    8.57
  11  -9  -9   51.26    9.01
 -11  -9   9   59.84    8.95
  11   9  -9   69.26    9.26
 -11  -9  10    6.48    9.69
  11   9 -10   22.05    9.82
  11  -9 -10    9.32    9.54
  11  -9 -10   20.30    9.14
  11 -10  -1   -5.17   11.29
  11 -10  -1    1.13    9.11
  11  10  -1    2.14   11.94
 -11 -10   1   -1.06    9.27
  11  10  -2   48.88   11.18
 -11 -10   2   45.38   11.16
  11 -10  -2   39.04    8.63
  11 -10  -2   31.16   11.01
  11 -10  -3    6.97    7.95
  11  10  -3    3.31    8.11
 -11 -10   3    5.58   10.13
  11 -10  -3    1.08    9.92
  11 -10  -4    4.03    8.19
  11  10  -4    5.72   10.01
 -11 -10   4   12.00    8.17
  11 -10  -4    4.11    9.75
 -11 -10   5    9.56    8.14
  11  10  -5   12.23    8.32
  11 -10  -5   10.96    7.82
  11 -10  -5    3.91    8.17
  11 -10  -6   -3.40    8.75
 -11 -10   6    8.13    8.51
  11 -10  -6    2.22    8.38
  11  10  -6    9.49    6.70
  11  10  -7    8.44    9.45
  11 -10  -7    1.14    9.13
 -11 -10   7   -8.75   10.98
  11 -10  -7    4.11    8.72
  11 -10  -8    1.75    6.40
  11  10  -8   -2.55    9.33
  11 -10  -8    0.23    8.65
 -11 -10   8    1.11    8.78
  11 -10  -9   13.91    9.40
  11  10  -9   24.83   10.13
  11 -10  -9   20.52    9.81
 -11 -10   9   28.20    9.61
  11 -11  -1    0.82    8.94
 -11 -11   1    0.16   10.95
  11 -11  -1    2.64   10.91
  11  11  -1    5.71   11.81
  11  11  -2    2.39   11.41
  11 -11  -2   -0.70    9.01
 -11 -11   2   -0.52   11.25
  11 -11  -2    2.89    8.87
  11  11  -3    1.24    9.22
 -11 -11   3    3.08   11.39
  11 -11  -3   -2.35    9.09
  11 -11  -3   -4.53    9.04
  11 -11  -4   -1.84    9.08
  11 -11  -4    0.01    9.04
  11  11  -4   -0.25   11.34
 -11 -11   4   -3.13    9.29
  11 -11  -5    0.67    8.93
 -11 -11   5   -1.97    9.09
  11 -11  -5    1.80    6.45
  11  11  -5   -2.13    9.39
 -11 -11   6    4.43    9.00
  11  11  -6   18.12    9.42
  11 -11  -6    3.80    8.86
  11 -11  -6    5.80    9.13
 -11 -11   7   41.52    6.32
  11 -11  -7   53.95    9.05
  11 -11  -7   41.53    8.78
  11  11  -7   41.17    9.55
  11  11  -8   28.57   10.33
  11 -11  -8   19.79    9.88
  11 -11  -8   27.83    9.48
 -11 -11   8   19.49    9.71
  11 -11  -9   61.80    9.36
  11  12  -1   55.58   13.08
 -11 -12   1   54.90   12.01
  11 -12  -1   45.31    9.95
  11 -12  -1   49.84    9.72
  11 -12  -2   -2.95   11.61
  11  12  -2   -1.77   10.25
  11 -12  -2   -1.28    9.74
 -11 -12   2   -2.23   11.79
  11 -12  -3   -3.77    9.33
  11  12  -3   -3.05   11.61
 -11 -12   3    1.73    9.00
  11 -12  -3   -2.84   11.31
  11 -12  -4   63.92    9.05
  11 -12  -4   71.40    9.10
  11  12  -4   85.26   11.92
 -11 -12   4   76.11    9.23
  11 -12  -5   24.69    9.40
  11  12  -5   20.02    9.34
  11 -12  -5   18.72    8.88
 -11 -12   5   25.38    8.83
  11 -12  -6    3.32    9.64
  11  12  -6   12.57   10.25
  11 -12  -6    7.44    9.85
 -11 -12   6   -5.25    9.75
  11 -12  -7   11.57    9.48
  11  12  -7    3.82   10.35
  11 -12  -7    3.29    9.79
 -11 -12   7    6.92    9.59
  11  12  -8    0.60    7.19
  11 -12  -8   -2.01    9.67
 -11 -13   2   29.91    9.88
  11 -13  -2   25.09    9.49
  11  13  -2   33.09   10.14
  11 -13  -2   27.25    9.70
  11  13  -3   -1.92   10.06
 -11 -13   3   -6.13    9.91
  11 -13  -3    6.71    9.64
  11 -13  -3   -0.35    9.53
  11 -13  -4    0.33    9.63
 -11 -13   4    3.99    9.78
  11 -13  -4    1.38    9.81
  11  13  -4    3.83   10.04
  11 -13  -5   88.66    9.83
  11 -13  -5   94.93    9.91
  11  13  -5  102.67   10.43
 -11 -13   5  100.63   12.11
 -11 -13   6   25.64    9.45
  11 -13  -6   37.84    9.54
  11 -13  -6   20.15    6.80
  11  13  -6   31.87   10.26
  10   0  -1    0.17   10.18
  10   0  -1    1.33    8.74
  10   0  -2    6.58    7.60
  10   0  -2    9.75    6.23
  10   0  -3    3.25    6.22
  10   0  -3    1.02    6.15
  10   0  -4  343.55    8.83
  10   0  -5    1.72    5.93
 -10   0   6   10.78    6.71
  10   0  -6    8.30    6.75
  10   0  -7   -2.17    6.62
 -10   0   7    3.11    6.48
  10   0  -8  136.13    6.79
 -10   0   8  142.07    6.73
 -10   0   9    1.23    4.96
  10   0  -9    0.76    7.23
  10   0 -10  105.06    7.30
 -10   0  10  105.49    7.15
  10   0 -11    8.88    7.84
 -10   0  11    5.39    5.35
 -10   0  12  167.21    8.89
  10   0 -12  152.96    9.15
 -10   0  13   -0.56    6.67
  10   0 -13   -2.40    9.21
  10  -1  -1  319.04   10.55
  10   1  -1  304.08   10.53
  10   1  -1  342.78   12.00
  10  -1  -1  343.02   11.84
  10  -1  -2   24.61    6.22
  10   1  -2   26.13    7.77
  10   1  -2   26.22    7.74
  10  -1  -2   22.64    6.26
  10  -1  -3   46.66    6.43
  10  -1  -3   50.22    6.34
  10   1  -3   59.46    7.82
 -10  -1   4   32.19    7.79
  10  -1  -4   34.08    7.50
  10   1  -4   28.85    7.60
  10  -1  -4   34.87    7.67
 -10  -1   5    3.22    6.02
  10  -1  -5    4.67    6.01
  10   1  -5    1.23    5.94
  10  -1  -5    4.37    5.88
 -10  -1   6   72.82    6.99
  10   1  -6   66.88    6.98
  10  -1  -6   65.68    6.85
  10   1  -7   17.28    6.70
  10  -1  -7   14.72    6.65
 -10   1   7   15.31    6.51
 -10  -1   7   13.45    6.67
  10  -1  -8    8.23    6.53
 -10  -1   8    7.57    6.38
  10   1  -8    3.99    6.59
 -10   1   8    5.00    6.30
  10  -1  -9   28.98    7.32
 -10  -1   9   23.48    7.17
  10   1  -9   30.66    7.37
 -10   1   9   32.17    6.99
  10  -1 -10   25.63    7.11
  10   1 -10   28.99    7.20
 -10  -1  10   22.20    4.94
 -10   1  10   25.80    6.82
  10   1 -11  104.41    5.89
 -10  -1  11  132.28    7.96
 -10   1  11  111.28    7.78
  10  -1 -11  119.80    8.10
 -10  -1  12   73.02    8.25
 -10   1  12   79.82    8.02
  10  -1 -12   69.14    8.42
  10   1 -12   58.17    6.46
 -10   1  13    2.58    9.35
  10  -1 -13    0.73    9.61
  10   1 -13   20.83    9.64
 -10  -1  13    5.17    9.47
  10   2  -1   75.02   10.42
  10   2  -1   79.23   10.44
  10  -2  -1   72.28    8.94
  10  -2  -1   82.74   10.44
  10  -2  -2    2.50    8.23
  10   2  -2   -2.56    8.89
  10  -2  -2   -3.72    8.42
  10  -2  -3   -1.14    7.46
  10  -2  -3   -0.39    6.23
 -10  -2   3    3.04    7.76
  10   2  -3    2.62    7.69
  10   2  -4   77.27    6.42
  10  -2  -4   67.54    6.28
 -10  -2   4   81.30    6.63
  10  -2  -4   75.58    6.35
 -10  -2   5   -2.19    8.35
  10  -2  -5   -4.11    6.52
  10  -2  -5    2.46    8.06
  10   2  -5   -3.18    6.60
  10  -2  -6   65.78    6.89
 -10  -2   6   73.72    7.00
  10  -2  -6   64.58    6.92
  10   2  -6   72.79    7.06
  10   2  -7   28.18    6.74
 -10  -2   7   30.86    6.66
  10  -2  -7   29.79    6.68
  10  -2  -8  137.78    6.87
  10   2  -8  127.85    6.86
 -10  -2   8  135.68    6.81
  10   2  -9   -2.07    7.31
 -10  -2   9    2.13    7.14
  10  -2  -9    3.98    7.24
  10   2 -10   13.80    7.12
 -10  -2  10    8.76    7.00
  10  -2 -10    4.46    7.12
 -10  -2  11    5.90    7.66
  10   2 -11    0.25    5.59
  10  -2 -11    4.00    5.49
  10  -2 -12    4.27    8.89
  10   2 -12   12.69    9.02
 -10  -2  12   18.35    8.70
  10  -2 -13  164.36    9.90
  10   2 -13  175.10   10.13
 -10  -2  13  180.59    9.80
  10   3  -1    4.22   10.16
  10  -3  -1    2.72    8.79
  10  -3  -1    2.29    8.76
  10   3  -1    6.14   10.23
  10  -3  -2   90.86    9.14
  10   3  -2   92.19    9.18
  10  -3  -2   92.41    9.03
 -10  -3   2  103.05    9.47
  10  -3  -3   65.98    8.58
  10   3  -3   64.69    7.64
 -10  -3   3   63.45    7.80
  10  -3  -3   69.54    6.83
  10  -3  -4  102.25    6.94
 -10  -3   4  118.27    8.92
  10   3  -4  106.14    7.65
  10  -3  -4  102.88    7.46
 -10  -3   5  128.08    8.99
  10  -3  -5  112.88    7.22
  10  -3  -5  103.78    7.25
  10   3  -5  122.35    7.50
  10  -3  -6  111.39    7.12
  10  -3  -6  115.05    7.05
 -10  -3   6  115.32    7.20
  10   3  -6  116.37    7.22
  10   3  -7   50.99    6.93
  10  -3  -7   53.88    6.63
  10  -3  -7   51.38    6.85
 -10  -3   7   50.32    6.78
  10   3  -8   29.28    6.73
 -10  -3   8   26.41    6.55
  10  -3  -8   24.23    6.41
  10  -3  -8   34.16    6.58
 -10  -3   9    4.25    5.05
  10  -3  -9   -2.19    7.28
  10   3  -9    6.56    7.35
  10  -3  -9   11.44    6.92
 -10  -3  10   38.08    7.06
  10  -3 -10   37.36    4.96
  10   3 -10   49.02    7.27
  10   3 -11   11.03    7.99
 -10  -3  11    8.78    5.40
  10  -3 -11    4.10    7.75
  10   3 -12  130.17    9.26
  10  -3 -12  112.52    6.33
 -10  -3  12  120.11    8.98
  10   3 -13   10.28    9.80
  10  -3 -13    8.58    9.50
 -10  -3  13    3.63    6.77
  10   4  -1   50.22   10.47
  10  -4  -1   38.08    7.48
  10  -4  -1   49.00    8.83
  10  -4  -2   43.85    7.49
 -10  -4   2   47.13    9.46
  10   4  -2   47.39    7.45
  10  -4  -2   53.57    8.81
  10   4  -3    9.67    7.30
  10  -4  -3   11.32    7.08
 -10  -4   3    3.53    9.16
  10  -4  -3    3.89    7.25
 -10  -4   4   11.20    7.32
  10  -4  -4    9.15    7.23
  10  -4  -4   10.67    6.98
  10   4  -4   14.88    8.92
 -10  -4   5    6.15    7.14
  10  -4  -5    7.31    6.84
  10  -4  -5    1.36    7.05
  10   4  -5    6.59    7.17
 -10  -4   6    6.66    8.43
  10  -4  -6   -1.24    4.69
  10   4  -6   -0.92    6.98
  10  -4  -6   -0.05    4.87
 -10  -4   7   57.78    6.92
  10  -4  -7   54.20    6.82
  10  -4  -7   63.36    6.66
  10   4  -7   56.73    7.01
 -10  -4   8    2.37    6.51
  10  -4  -8    0.08    6.30
  10   4  -8   -0.15    6.63
  10  -4  -8    0.49    6.48
  10  -4  -9   79.70    7.35
  10  -4  -9   72.09    7.19
  10   4  -9   88.75    7.53
 -10  -4   9   86.90    7.44
 -10  -4  10    5.10    7.07
  10  -4 -10    4.86    7.00
  10   4 -10    5.51    7.17
  10  -4 -10    6.49    6.77
  10   4 -11    1.04    8.02
  10  -4 -11   10.30    7.44
 -10  -4  11    6.98    7.82
  10  -4 -11   10.14    5.43
  10  -4 -12   63.56    8.82
  10   4 -12   55.75    9.12
  10  -4 -12   41.85    6.08
 -10  -4  12   60.92    8.78
  10   4 -13  135.30   10.11
  10  -4 -13  121.67    9.64
 -10  -4  13  124.77    9.82
  10  -4 -13  132.56    9.40
  10  -5  -1   48.84    7.56
 -10  -5   1   56.39    9.28
  10  -5  -1   51.93    7.22
  10   5  -1   60.67    9.13
  10  -5  -2    3.52    7.35
  10   5  -2    4.65    8.83
 -10  -5   2   -0.66    7.55
  10  -5  -2    1.64    8.67
  10   5  -3    0.20    7.26
 -10  -5   3   -0.98    9.15
  10  -5  -3    1.82    6.91
  10  -5  -3    2.87    7.26
  10   5  -4    7.89    7.28
 -10  -5   4   14.28    7.23
  10  -5  -4   14.14    7.14
  10  -5  -4    7.19    6.96
  10  -5  -5   89.70    7.30
  10   5  -5  102.68    9.08
 -10  -5   5   95.55    7.32
  10  -5  -5   89.28    7.04
 -10  -5   6    4.86    6.82
  10  -5  -6   -0.29    6.64
  10  -5  -6   -3.46    6.88
  10   5  -6    3.51    6.96
  10  -5  -7  352.15    7.59
 -10  -5   7  376.61    7.88
  10   5  -7  395.18    8.17
  10  -5  -7  321.06    7.77
  10  -5  -8   60.22    5.25
 -10  -5   8   65.18    5.39
  10   5  -8   81.07    7.75
  10  -5  -8   69.65    7.65
  10   5  -9   -1.55    5.25
 -10  -5   9   -1.06    7.18
  10  -5  -9    1.49    6.95
  10  -5  -9    0.42    7.20
  10  -5 -10    6.61    7.92
  10  -5 -10    4.03    7.65
 -10  -5  10   -3.39    7.96
  10   5 -10   -3.68    8.22
  10  -5 -11   -0.63    7.67
 -10  -5  11    1.39    7.71
  10  -5 -11   -0.30    5.21
  10   5 -11    2.16    7.92
 -10  -5  12   26.39    8.89
  10   5 -12   21.83    6.44
  10  -5 -12   19.55    8.76
  10  -5 -12   31.74    8.41
  10  -5 -13   25.39    9.23
  10  -5 -13   17.54    9.44
 -10  -5  13   24.12    9.66
  10   5 -13   13.37    9.96
 -10  -6   1   12.50    9.01
  10   6  -1   11.06   10.23
  10  -6  -1   10.50    7.27
  10  -6  -1   12.36    8.55
 -10  -6   2  187.65   10.03
  10  -6  -2  153.19    7.62
  10   6  -2  185.74    9.57
  10  -6  -2  166.39    9.56
  10   6  -3    8.37    8.91
 -10  -6   3    8.37    7.36
  10  -6  -3    7.71    7.28
  10  -6  -3    6.71    6.96
  10   6  -4    0.90    8.83
  10  -6  -4   -1.16    7.19
 -10  -6   4   -1.06    7.22
  10  -6  -4   -0.30    6.91
  10   6  -5    0.39    7.15
  10  -6  -5   -4.62    7.05
  10  -6  -5    0.48    6.81
 -10  -6   5    2.81    6.97
  10  -6  -6   11.60    6.66
  10   6  -6   13.67    7.06
 -10  -6   6   11.76    6.86
  10  -6  -6    9.18    6.94
  10  -6  -7    7.50    7.17
  10   6  -7   13.91    6.88
  10  -6  -7    9.35    6.97
 -10  -6   7    6.96    6.67
  10  -6  -8   -0.15    7.43
 -10  -6   8    8.67    7.31
  10   6  -8    8.27    7.56
  10  -6  -8   -0.63    7.18
  10   6  -9   14.68    7.40
  10  -6  -9   20.71    7.02
  10  -6  -9   23.93    7.22
 -10  -6   9   15.67    5.10
 -10  -6  10   -5.30    5.59
  10  -6 -10    3.65    7.58
  10   6 -10   -4.59    8.20
  10  -6 -10    2.07    7.92
 -10  -6  11   23.57    8.98
  10   6 -11   26.66    8.63
  10  -6 -11   32.01    8.22
  10  -6 -11   24.28    8.00
  10  -6 -12   16.51    9.17
  10   6 -12   20.00    9.09
 -10  -6  12   21.88    9.26
  10  -6 -12   30.82    8.84
  10  -7  -1   34.99    7.48
  10  -7  -1   34.72    7.81
 -10  -7   1   43.77    9.84
  10   7  -1   45.94    9.30
  10  -7  -2   49.01    7.34
 -10  -7   2   55.42    7.68
  10  -7  -2   54.60    7.16
  10   7  -2   59.25    7.39
  10  -7  -3  170.41    7.56
  10   7  -3  176.09    7.93
 -10  -7   3  177.52    7.91
  10  -7  -3  157.83    7.64
  10   7  -4   46.59    8.94
  10  -7  -4   44.01    6.95
  10  -7  -4   40.75    7.18
 -10  -7   4   44.45    7.15
  10  -7  -5   16.91    7.02
  10  -7  -5   18.32    6.77
 -10  -7   5   17.74    6.89
  10   7  -5   16.91    7.15
  10  -7  -6   78.80    6.86
  10   7  -6   85.13    7.72
  10  -7  -6   82.39    7.08
 -10  -7   6   84.00    6.95
  10  -7  -7  197.49    7.88
 -10  -7   7  170.05    5.81
  10  -7  -7  188.28    8.14
  10   7  -7  223.32   10.07
  10  -7  -8    0.52    7.12
  10   7  -8    4.56    7.57
 -10  -7   8    0.86    7.23
  10  -7  -8    8.64    7.36
  10   7  -9   -1.44    7.88
  10  -7  -9    2.10    7.66
  10  -7  -9   16.14    7.40
 -10  -7   9    5.04    7.57
  10  -7 -10    3.04    7.87
  10   7 -10    0.05    8.16
 -10  -7  10    8.20    7.82
  10  -7 -10    0.46    7.56
  10   7 -11   30.36    9.29
 -10  -7  11   27.17    6.36
  10  -7 -11   28.29    8.63
  10  -7 -11   26.95    8.93
  10  -7 -12    2.18    9.58
 -10  -7  12   15.16    9.64
  10  -7 -12   10.91    6.55
  10   7 -12    2.01    9.96
  10   8  -1    7.16    9.95
  10  -8  -1    9.77    7.69
 -10  -8   1    3.84    9.79
  10  -8  -1    8.35    7.79
  10   8  -2  337.07   11.22
  10  -8  -2  302.58   10.61
  10  -8  -2  310.45    8.93
 -10  -8   2  350.10   11.27
  10  -8  -3    1.44    7.30
  10   8  -3   -1.57    9.09
  10  -8  -3    0.12    7.49
 -10  -8   3   -2.77    7.44
  10   8  -4   16.33    9.13
  10  -8  -4   18.36    7.28
  10  -8  -4   13.40    6.98
 -10  -8   4   12.60    7.32
  10   8  -5    4.21    8.02
 -10  -8   5    1.79    7.61
  10  -8  -5    1.23    7.51
  10  -8  -5    2.27    7.81
  10  -8  -6   51.69    7.76
  10  -8  -6   51.22    7.62
 -10  -8   6   54.61    7.53
  10   8  -6   56.53    8.08
  10  -8  -7   32.43    7.66
 -10  -8   7   41.59    7.33
  10   8  -7   43.18    7.85
  10  -8  -7   42.83    7.41
  10  -8  -8   20.23    5.06
  10  -8  -8   22.31    7.36
 -10  -8   8   26.38    7.12
  10   8  -8   27.13    7.57
  10   8  -9   11.18    8.30
  10  -8  -9   10.47    8.06
 -10  -8   9    4.93    7.90
  10  -8  -9    0.20    7.81
  10  -8 -10   30.68    8.20
  10  -8 -10   27.34    8.46
 -10  -8  10   41.57    7.73
  10   8 -10   34.92    8.06
  10  -8 -11    2.77    8.56
 -10  -8  11    2.90    6.18
  10   8 -11   -1.92    9.13
  10  -8 -11    6.29    8.81
  10  -8 -12    9.44    9.51
  10   8 -12    2.24    9.82
  10  -8 -12    2.29    9.32
 -10  -8  12   10.31    9.55
  10   9  -1   12.83    9.78
  10  -9  -1   12.57    7.54
 -10  -9   1    8.24    7.73
  10  -9  -1   15.60    7.47
  10  -9  -2    0.88    7.74
 -10  -9   2    0.08    9.51
  10   9  -2   -1.09    7.91
  10  -9  -2   -8.00    9.32
  10  -9  -3  116.96    7.94
  10  -9  -3  119.79    8.06
  10   9  -3  122.58    8.32
 -10  -9   3  125.91    8.03
  10   9  -4    9.70    7.96
 -10  -9   4    7.91    7.52
  10  -9  -4    9.92    7.58
  10  -9  -4    6.27    7.64
  10  -9  -5   -1.80    7.52
  10  -9  -5    0.46    7.60
  10   9  -5    5.52    7.87
 -10  -9   5    0.64    7.35
  10   9  -6  101.87    8.13
  10  -9  -6   97.17    7.56
  10  -9  -6   92.25    7.76
 -10  -9   6  114.27    7.52
  10  -9  -7   50.07    7.48
  10   9  -7   54.82    7.91
 -10  -9   7   46.66    5.13
  10  -9  -7   59.87    7.32
  10  -9  -8   43.12    8.33
  10  -9  -8   48.69    8.16
 -10  -9   8   57.08    7.97
  10   9  -8   54.16    8.66
  10   9  -9   55.87    8.28
  10  -9  -9   48.75    8.03
  10  -9  -9   44.77    7.87
 -10  -9   9   49.20    7.79
  10  -9 -10    3.35    8.94
  10   9 -10    4.23    9.20
 -10  -9  10    3.59    8.67
  10  -9 -10    0.81    6.17
  10  -9 -11   54.88    9.86
  10   9 -11   55.26    7.22
 -10  -9  11   41.95    9.77
  10  -9 -11   43.21    6.79
 -10 -10   1   11.34    7.83
  10 -10  -1    7.59    9.55
  10 -10  -1    5.75    9.29
  10  10  -1   10.00    8.30
  10 -10  -2   82.75    7.78
  10 -10  -2   76.69    7.59
 -10 -10   2   79.94    7.67
  10  10  -2   77.08    8.08
 -10 -10   3    6.58    7.26
  10  10  -3    0.38    9.46
  10 -10  -3    3.35    7.57
  10 -10  -3    1.07    7.36
 -10 -10   4    9.84    7.21
  10 -10  -4   10.76    7.40
  10  10  -4   19.46    7.79
  10 -10  -4    8.51    5.26
  10  10  -5   14.75    7.85
  10 -10  -5   15.40    7.36
  10 -10  -5    7.23    7.38
 -10 -10   5   10.04    7.07
  10 -10  -6   11.07    7.23
  10 -10  -6   11.32    7.91
 -10 -10   6   12.17    6.92
  10  10  -6    9.14    7.78
  10 -10  -7  116.14    8.46
 -10 -10   7  122.31    8.04
  10  10  -7  106.82    6.47
  10 -10  -7  109.34    5.89
  10  10  -8   40.03    8.48
  10 -10  -8   31.92    7.99
 -10 -10   8   48.29    7.73
  10 -10  -8   33.48    8.16
  10  10  -9   97.76    9.69
  10 -10  -9   82.94    9.36
 -10 -10   9   93.51    8.97
  10 -10  -9   80.03    6.56
  10 -10 -10   35.87    9.02
  10 -10 -10   36.71    8.85
 -10 -10  10   40.30    8.66
  10  10 -10   47.70    9.29
  10  10 -11    4.02   10.08
  10 -10 -11    0.94    9.75
  10 -10 -11    4.82    9.48
 -10 -10  11    8.25    9.38
 -10 -11   1   88.35   10.22
  10 -11  -1   76.98    8.53
  10  11  -1   84.25    9.01
  10 -11  -1   72.67    8.10
  10  11  -2   24.27   10.61
 -10 -11   2   19.84    8.16
  10 -11  -2   19.04   10.23
  10 -11  -2   15.38    8.13
 -10 -11   3   -2.44    8.04
  10 -11  -3    6.09    8.11
  10 -11  -3   -4.26    8.41
  10  11  -3   -5.84   10.61
 -10 -11   4   26.74    9.74
  10 -11  -4   30.42    8.14
  10  11  -4   25.22   10.73
  10 -11  -4   23.21    8.41
  10  11  -5    3.13   10.73
  10 -11  -5   -6.29    8.20
 -10 -11   5   -1.58    7.82
  10 -11  -5   -2.42    8.16
  10  11  -6    1.30    8.72
  10 -11  -6    7.26    8.06
 -10 -11   6    4.06    7.63
  10 -11  -6    2.05    8.03
  10 -11  -7   18.53    7.94
  10 -11  -7   18.07    8.13
 -10 -11   7   15.62    5.35
  10  11  -7   21.40    8.46
  10  11  -8  209.19   10.13
 -10 -11   8  209.69    9.13
  10 -11  -8  209.79    9.46
  10 -11  -8  202.26    9.66
  10  11  -9    9.35    9.37
  10 -11  -9    8.72    9.03
  10 -11  -9    8.65    8.84
 -10 -11   9    0.95    8.55
  10 -11 -10    0.56    9.68
  10 -11 -10    9.09    6.93
  10  11 -10   -0.37   10.21
 -10 -11  10    2.01    9.40
 -10 -12   1    6.13   10.03
  10  12  -1    5.86   10.97
  10 -12  -1    0.71    8.19
  10 -12  -1    0.03    8.64
 -10 -12   2   13.01    9.58
  10 -12  -2   16.69    7.76
  10  12  -2   15.85    8.49
  10 -12  -2   11.57    8.18
  10  12  -3   -1.76    8.45
  10 -12  -3    2.37    7.84
  10 -12  -3   -3.43    8.17
 -10 -12   3    3.72    7.78
  10 -12  -4   28.82    8.28
  10 -12  -4   40.36    7.99
  10  12  -4   50.10    8.52
 -10 -12   4   37.47    7.70
  10 -12  -5   10.19    8.02
  10  12  -5    2.56    8.57
 -10 -12   5    5.61    7.54
  10 -12  -5    3.49    7.95
  10 -12  -6   16.66    7.87
  10  12  -6   12.78    8.50
  10 -12  -6   13.92    8.50
 -10 -12   6    4.13    7.48
  10  12  -7   15.27    6.91
  10 -12  -7   14.61    9.06
  10 -12  -7   11.91    6.45
 -10 -12   7   24.70    8.47
 -10 -12   8  102.81    8.55
  10  12  -8   98.25    6.97
  10 -12  -8   89.58    6.51
  10 -12  -8   82.97    6.67
  10 -12  -9   97.18   10.07
 -10 -12   9   95.40    9.44
  10 -12  -9   89.12    9.98
  10  12  -9   92.71   10.53
  10 -13  -1   29.36    9.20
 -10 -13   1   44.06    8.95
  10  13  -1   44.46   11.92
  10 -13  -1   30.22    8.68
  10  13  -2    0.39   11.74
  10 -13  -2    4.22    9.20
 -10 -13   2    3.04    8.84
  10 -13  -2    5.88    8.56
  10 -13  -3  149.68    9.22
 -10 -13   3  171.58    9.26
  10  13  -3  184.47   10.18
  10 -13  -3  171.26    9.66
  10 -13  -4    5.33    9.26
 -10 -13   4    2.46    8.63
  10  13  -4    7.77    9.66
  10 -13  -4   -3.51    8.94
 -10 -13   5   55.96    8.70
  10  13  -5   58.51    9.83
  10 -13  -5   60.50    8.95
  10 -13  -5   64.21    9.23
  10 -13  -6   -3.67    8.94
 -10 -13   6    2.76    8.32
  10 -13  -6    4.96    8.97
  10  13  -6   -4.76    9.65
  10 -13  -7    4.79    8.84
  10  13  -7   -2.34    9.59
  10 -13  -7   -1.44    8.83
 -10 -13   7    2.23    8.24
  10  13  -8   67.84   10.59
  10 -13  -8   51.48   10.07
 -10 -13   8   52.86    9.34
  10 -13  -8   66.91    9.87
  10  13  -9   39.74    7.24
  10 -13  -9   26.34    6.94
  10 -14  -1    7.95    9.26
 -10 -14   1   -0.86    9.82
  10 -14  -1    5.39    9.96
  10  14  -1    0.93   10.49
  10  14  -2   47.68   10.03
 -10 -14   2   54.92   11.35
  10 -14  -2   49.77    8.96
  10 -14  -2   55.60    9.74
 -10 -14   3    2.37    8.62
  10  14  -3   -7.45    9.57
  10 -14  -3   -4.94    6.09
  10 -14  -3   -0.92    9.06
  10 -14  -4   71.97    9.16
  10 -14  -4   55.18    8.80
 -10 -14   4   72.98    8.58
  10  14  -4   73.84    9.59
  10 -14  -5   -2.23    8.94
  10  14  -5    0.86   10.07
 -10 -14   5   -2.75    8.27
  10 -14  -5   -4.12    9.19
  10  14  -6    6.28   10.49
  10 -14  -6    0.23    9.85
 -10 -14   6    7.35    9.06
  10 -14  -6    0.71    9.69
  10 -14  -7   -0.68    9.70
 -10 -14   7   11.77    8.94
  10  14  -7    1.97   10.44
  10 -14  -7   -6.22    9.70
  10  15  -2    5.45   10.19
  10 -15  -2    3.71    9.07
  10 -15  -2   -0.32    9.81
 -10 -15   2    3.85    9.64
  10  15  -3  131.28   10.60
 -10 -15   3  134.00    9.82
  10 -15  -3  103.69    9.45
  10 -15  -3  125.04   10.16
  10  15  -4    5.41   10.38
 -10 -15   4    6.24    9.26
  10 -15  -4   -0.75    6.64
  10 -15  -4    1.59    9.89
  10 -15  -5   87.53    9.95
 -10 -15   5   84.95    9.26
  10  15  -5   87.84   10.47
  10 -15  -5   82.58    9.55
   9   0  -1    2.89    8.58
   9   0  -1    1.27    8.65
   9   0  -2   21.96    8.90
   9   0  -2    7.61    7.37
   9   0  -3   -2.59    7.06
  -9   0   4   56.34    7.05
   9   0  -4   55.61    7.09
  -9   0   5    2.33    6.71
   9   0  -5    1.33    6.83
  -9   0   6   59.44    6.55
   9   0  -6   55.20    6.75
  -9   0   7   -2.64    6.05
   9   0  -7   -5.05    6.36
   9   0  -8    9.74    6.04
  -9   0   8    0.86    5.82
   9   0  -9    1.34    4.83
  -9   0   9    2.24    6.49
   9   0 -10  196.68    5.32
  -9   0  10  237.20    6.98
  -9   0  11   -0.81    7.12
   9   0 -11    6.24    7.37
  -9   0  12   13.71    7.88
   9   0 -12   12.51    8.20
  -9   0  13    4.00    8.72
   9   0 -13    3.43    6.49
   9   0 -14   55.65   10.10
  -9   0  14   60.02    9.83
   9   1  -1    7.37    8.61
   9  -1  -1    6.05    8.83
   9  -1  -1    5.43    8.53
   9   1  -1    7.78   10.05
   9   1  -2  137.10    7.84
   9  -1  -2  133.09    7.77
   9  -1  -2  145.91    7.81
   9  -1  -3  173.43    7.58
   9   1  -3  182.16    7.80
  -9  -1   3  212.63    9.32
   9  -1  -3  174.76    7.81
   9  -1  -4  114.87    7.25
   9   1  -4  125.67    8.91
   9  -1  -4  117.36    7.38
  -9  -1   4  124.04    7.38
   9   1  -5  343.45    7.99
  -9  -1   5  316.70    7.75
   9  -1  -5  308.73    7.72
   9   1  -6    5.40    6.62
  -9   1   6    2.74    6.35
  -9  -1   6    5.96    6.43
   9  -1  -6    5.72    6.53
  -9   1   7    0.63    4.21
   9   1  -7    5.22    6.29
   9  -1  -7   -2.15    6.21
  -9  -1   7    1.56    6.02
  -9  -1   8    9.71    5.69
  -9   1   8    4.66    5.69
   9   1  -8    4.14    6.05
   9  -1  -8    2.49    5.98
   9   1  -9    8.16    6.87
   9  -1  -9    7.38    4.77
  -9   1   9   10.45    6.48
  -9  -1   9   12.50    6.49
   9  -1 -10   50.58    4.90
  -9  -1  10   62.14    6.46
   9   1 -10   59.63    6.90
  -9   1  10   59.66    6.52
  -9   1  11  149.79    7.42
  -9  -1  11  154.37    7.47
   9  -1 -11  152.83    7.69
   9   1 -11  147.62    7.79
  -9  -1  12   24.97    5.61
   9   1 -12   31.09    8.21
  -9   1  12   30.79    7.85
   9  -1 -12   38.89    8.15
  -9  -1  13   24.24    6.25
   9   1 -13   25.48    9.23
  -9   1  13   24.84    6.17
   9  -1 -13   32.86    9.06
  -9  -1  14   20.37    9.64
   9   1 -14   21.12    9.90
   9  -1 -14    5.98    6.97
  -9   1  14    6.59    9.54
   9   2  -1   53.43    8.93
   9  -2  -1   47.09    8.66
   9  -2  -1   49.61    8.93
   9   2  -1   53.76   10.18
  -9  -2   2    3.41    8.72
   9  -2  -2   46.97    7.24
   9  -2  -2    2.33    7.10
   9   2  -2    2.58    7.30
   9   2  -3    3.78    7.18
   9  -2  -3    0.77    7.12
  -9  -2   3    5.71    7.17
   9  -2  -3    0.56    7.05
  -9  -2   4   18.78    7.00
   9  -2  -4   16.94    7.02
   9  -2  -4   17.50    7.12
   9   2  -4   23.97    7.14
  -9  -2   5  217.09    7.35
   9  -2  -5  202.01    7.44
   9   2  -5  202.22    7.50
   9  -2  -5  208.40    7.46
  -9  -2   6   12.41    6.35
   9  -2  -6   14.18    6.56
   9   2  -6   10.72    6.57
   9   2  -7   10.45    6.33
   9  -2  -7   12.74    6.26
  -9  -2   7    8.41    4.23
  -9  -2   8   -2.19    6.26
  -9   2   8    4.92    6.18
   9  -2  -8   -1.20    6.46
   9   2  -8   -3.87    6.61
  -9   2   9    0.05    4.58
   9   2  -9    3.84    6.87
  -9  -2   9   -0.49    6.47
   9  -2  -9   -1.76    6.76
   9  -2 -10   48.84    6.70
   9   2 -10   54.82    6.82
  -9  -2  10   54.08    6.46
  -9   2  10   57.93    6.44
  -9  -2  11  139.31    7.40
   9  -2 -11  123.47    7.60
  -9   2  11  137.69    7.32
   9   2 -11  114.01    5.58
  -9  -2  12    6.77    7.87
   9  -2 -12    6.44    8.09
  -9   2  12    8.62    5.50
   9   2 -12    9.49    5.80
  -9  -2  13   54.24    8.87
   9  -2 -13   42.18    6.44
   9   2 -13   35.65    6.59
  -9   2  13   47.50    8.80
   9   2 -14    3.88   10.02
   9  -2 -14    2.24    9.84
  -9  -2  14   -4.12    9.64
   9   3  -1    1.28    8.64
   9  -3  -1    3.09    7.01
   9  -3  -1   -2.13    6.94
  -9  -3   1   -3.03    8.31
  -9  -3   2   30.54    8.96
   9  -3  -2   36.95    8.84
   9   3  -2   19.61    9.19
   9  -3  -2   24.98    7.23
   9   3  -3    6.34    7.24
   9  -3  -3    1.97    7.12
   9  -3  -3    2.71    7.11
  -9  -3   3    2.50    8.60
  -9  -3   4  360.06    8.24
   9   3  -4  375.86    8.46
   9  -3  -4  344.04    8.13
   9  -3  -4  351.91    8.12
  -9  -3   5    6.58    6.65
   9   3  -5   -0.51    6.87
   9  -3  -5   -3.06    6.79
   9  -3  -5    0.85    6.86
   9  -3  -6    2.05    6.49
   9   3  -6   -5.41    6.69
   9  -3  -6    1.50    6.40
  -9  -3   6   -1.65    6.34
   9   3  -7   55.86    6.47
   9  -3  -7   50.83    6.22
  -9  -3   7   56.34    6.17
   9  -3  -7   47.87    6.38
  -9  -3   8   38.50    6.89
   9   3  -8   43.65    7.17
   9  -3  -8   38.98    7.02
   9  -3  -9   67.31    6.96
  -9  -3   9   71.82    6.74
   9   3  -9   68.44    7.06
   9   3 -10  148.95    7.58
  -9  -3  10  137.36    5.57
   9  -3 -10  147.52    7.83
   9  -3 -11    0.60    7.30
  -9  -3  11    4.14    5.05
   9   3 -11   -5.07    5.39
   9  -3 -12   58.88    8.08
   9   3 -12   56.40    8.41
  -9  -3  12   49.56    5.71
   9  -3 -13   15.42    8.96
   9   3 -13   12.70    9.30
  -9  -3  13    9.38    8.83
   9  -3 -14    2.85    9.75
  -9  -3  14    8.71    9.71
   9   3 -14   16.53    9.99
   9  -4  -1   17.08    8.59
   9   4  -1   17.34    8.72
  -9  -4   1   13.83    8.44
   9  -4  -1   14.02    6.99
   9  -4  -2  101.90    7.35
   9   4  -2  114.65    9.47
  -9  -4   2  119.29    9.12
   9  -4  -2  102.88    7.42
  -9  -4   3   17.93    7.04
   9  -4  -3   18.42    7.05
   9   4  -3   25.01    7.26
   9  -4  -3   22.77    7.01
   9  -4  -4   42.09    7.04
  -9  -4   4   43.59    6.94
   9   4  -4   51.27    7.24
   9  -4  -4   47.97    7.01
   9  -4  -5  224.58    7.26
  -9  -4   5  231.05    7.18
   9  -4  -5  220.01    7.35
   9   4  -5  239.84    7.58
  -9  -4   6   89.20    6.52
   9  -4  -6   96.85    8.12
   9   4  -6  100.53    6.87
   9  -4  -6  101.38    6.60
   9  -4  -7   65.25    6.23
   9  -4  -7   63.69    6.42
   9   4  -7   73.02    6.48
  -9  -4   7   63.37    6.12
  -9  -4   8   79.23    6.89
   9  -4  -8   70.15    6.92
   9  -4  -8   64.43    7.09
   9   4  -8   76.95    7.26
   9  -4  -9   25.83    6.80
   9  -4  -9   22.51    6.63
  -9  -4   9   26.66    6.62
   9   4  -9   29.50    6.95
   9  -4 -10   46.80    5.19
  -9  -4  10   45.90    7.42
   9  -4 -10   56.08    7.50
   9   4 -10   51.01    7.78
   9  -4 -11  168.71    7.59
  -9  -4  11  181.58    7.50
   9   4 -11  154.45    5.72
   9  -4 -11  164.06    7.40
   9  -4 -12   -6.04    7.94
   9   4 -12  -12.48    8.27
   9  -4 -12    5.77    7.69
  -9  -4  12   -8.35    7.88
   9  -4 -13   13.19    8.94
   9   4 -13   15.19    9.21
  -9  -4  13    6.80    6.26
   9  -4 -13    6.13    6.15
  -9  -4  14    0.16    7.67
   9  -5  -1   67.51    7.05
   9   5  -1   80.71    8.85
   9  -5  -1   75.62    8.57
  -9  -5   1   76.58    8.67
  -9  -5   2   21.52    8.48
   9  -5  -2   18.17    8.44
   9  -5  -2   18.19    6.96
   9   5  -2   20.75    7.07
   9  -5  -3    6.83    8.44
  -9  -5   3    4.76    6.80
   9  -5  -3    8.34    6.84
   9   5  -3   10.55    8.56
   9  -5  -4   50.97    6.85
   9   5  -4   53.98    7.14
  -9  -5   4   51.03    6.77
   9  -5  -4   46.59    6.95
   9  -5  -5   46.24    6.80
   9  -5  -5   54.77    6.61
  -9  -5   5   53.77    6.54
   9   5  -5   57.09    6.96
   9  -5  -6   80.80    6.63
   9   5  -6   87.66    6.79
   9  -5  -6   83.83    6.46
  -9  -5   6   91.34    6.37
   9  -5  -7   55.31    6.74
   9   5  -7   58.77    6.93
  -9  -5   7   50.53    4.98
   9  -5  -7   55.51    6.57
   9  -5  -8   -4.41    6.92
   9  -5  -8    3.78    6.73
   9   5  -8   -0.22    7.10
  -9  -5   8    5.18    6.71
   9  -5  -9  193.07    7.24
   9   5  -9  185.79    5.47
   9  -5  -9  205.54    7.05
  -9  -5   9  210.32    7.10
   9  -5 -10   56.68    7.33
   9  -5 -10   48.55    7.46
  -9  -5  10   48.43    7.37
   9   5 -10   62.17    7.74
   9   5 -11    6.53    5.97
   9  -5 -11    1.49    7.55
   9  -5 -11   -6.22    7.64
  -9  -5  11   -3.71    5.72
  -9  -5  12   52.92    7.98
   9  -5 -12   60.60    7.84
   9  -5 -12   51.93    8.07
   9   5 -12   49.99    8.44
  -9  -5  13   36.83    8.89
   9  -5 -13   29.71    8.76
   9  -5 -13   29.52    8.96
   9   5 -13   29.63    6.61
  -9  -6   1   -0.10    8.10
   9  -6  -1    1.45    8.03
   9  -6  -1    1.92    8.00
   9   6  -1   -1.44    8.27
   9   6  -2   40.68    7.09
   9  -6  -2   48.10    6.82
   9  -6  -2   39.30    6.85
  -9  -6   2   42.10    6.78
   9  -6  -3   24.64    6.72
   9  -6  -3   31.56    8.14
  -9  -6   3   28.08    6.58
   9   6  -3   31.84    6.99
  -9  -6   4   11.16    6.31
   9   6  -4   10.97    8.33
   9  -6  -4    9.99    6.54
   9  -6  -4   10.61    6.59
   9  -6  -5    2.22    6.40
   9   6  -5    1.80    6.64
  -9  -6   5   -0.20    6.11
   9  -6  -5    0.95    6.28
  -9  -6   6  147.93    6.40
   9  -6  -6  133.85    6.66
   9  -6  -6  136.75    6.54
   9   6  -6  145.10    6.88
   9  -6  -7  134.40    7.24
  -9  -6   7  107.93    5.15
   9   6  -7  126.74    7.59
   9  -6  -7  120.78    7.38
   9  -6  -8  100.78    6.97
   9  -6  -8  101.69    7.13
  -9  -6   8  102.95    6.90
   9   6  -8   94.23    5.27
   9  -6  -9   65.25    4.80
  -9  -6   9   63.75    4.77
   9  -6  -9   73.33    7.31
   9   6  -9   72.91    7.55
   9  -6 -10   68.68    7.56
  -9  -6  10   85.78    7.32
   9   6 -10   78.86    7.80
   9  -6 -10   70.42    7.37
   9  -6 -11    3.87    7.95
   9   6 -11   10.98    8.47
  -9  -6  11   10.24    7.97
   9  -6 -11   11.70    8.16
  -9  -6  12  120.46    9.26
   9  -6 -12  106.31    6.68
   9   6 -12  126.69    9.73
   9  -6 -12  131.82    9.14
  -9  -6  13    9.95    9.83
   9  -6 -13   10.99    9.93
   9   6 -13   30.06   10.25
   9  -6 -13    5.97    9.71
  -9  -7   1  126.00    9.54
   9  -7  -1  115.51    7.94
   9   7  -1  122.09    9.98
   9  -7  -1  118.04    9.33
   9   7  -2   74.67    7.05
   9  -7  -2   73.89    6.77
  -9  -7   2   71.77    6.63
   9  -7  -2   70.19    6.58
   9  -7  -3  185.36    6.98
   9  -7  -3  204.53    7.16
   9   7  -3  200.60    7.44
  -9  -7   3  218.70    8.41
   9   7  -4   55.18    6.84
   9  -7  -4   55.63    6.46
   9  -7  -4   55.92    6.54
  -9  -7   4   58.99    7.61
   9  -7  -5   50.10    6.37
  -9  -7   5   54.18    6.62
   9  -7  -5   51.78    6.84
   9   7  -5   51.37    7.17
   9  -7  -6   73.00    5.18
   9   7  -6   89.60    7.64
  -9  -7   6   93.46    7.01
   9  -7  -6   73.58    7.34
   9   7  -7   16.12    7.27
   9  -7  -7   17.84    6.89
   9  -7  -7   15.82    7.01
  -9  -7   7   17.34    6.61
  -9  -7   8   51.17    6.54
   9   7  -8   50.84    7.12
   9  -7  -8   40.35    4.93
   9  -7  -8   47.76    6.83
  -9  -7   9   70.54    7.35
   9   7  -9   73.88    7.88
   9  -7  -9   60.14    7.70
   9  -7  -9   67.93    7.64
   9  -7 -10    3.96    7.29
   9  -7 -10    1.94    5.09
  -9  -7  10    7.27    4.94
   9   7 -10    6.79    5.30
   9  -7 -11   14.30    8.18
  -9  -7  11   19.87    7.90
   9   7 -11   21.93    8.30
   9  -7 -11   14.64    7.93
   9  -7 -12    0.04    6.43
  -9  -7  12    4.22    8.85
   9   7 -12    5.90    6.51
   9  -7 -12    2.97    6.27
   9  -7 -13    4.36    9.76
   9  -7 -13    1.04    6.86
  -9  -7  13   -1.65    6.85
   9   7 -13    0.29   10.15
   9  -8  -1   80.65    7.63
   9  -8  -1   76.50    7.33
  -9  -8   1   88.35    8.98
   9   8  -1   85.52    9.60
   9  -8  -2   46.56    7.28
  -9  -8   2   46.47    7.18
   9   8  -2   50.87    7.79
   9  -8  -2   49.63    9.15
   9   8  -3   16.03    9.39
   9  -8  -3   15.21    7.34
  -9  -8   3   15.84    6.99
   9  -8  -3   14.12    7.20
   9   8  -4   67.92    7.81
   9  -8  -4   74.73    7.39
   9  -8  -4   60.60    7.32
  -9  -8   4   72.85    7.02
   9  -8  -5  124.08    7.40
   9  -8  -5   90.33    5.35
   9   8  -5  119.24    7.86
  -9  -8   5  121.80    6.98
  -9  -8   6   26.89    6.56
   9  -8  -6   17.94    7.07
   9   8  -6   24.59    7.34
   9  -8  -6   20.37    7.06
   9  -8  -7    1.49    6.77
   9  -8  -7   -5.84    6.90
   9   8  -7    5.26    7.07
  -9  -8   7    4.94    6.41
   9  -8  -8    4.01    7.58
  -9  -8   8    0.18    6.80
   9  -8  -8   -0.30    7.25
   9   8  -8    6.29    7.49
   9  -8  -9    7.32    7.40
   9   8  -9    5.60    7.69
  -9  -8   9    2.51    7.06
   9  -8  -9    3.56    5.28
   9   8 -10   12.28    8.44
  -9  -8  10    7.62    5.55
   9  -8 -10    0.87    8.27
   9  -8 -10   10.49    5.74
   9   8 -11   74.89    8.39
   9  -8 -11   69.99    8.13
   9  -8 -11   56.01    8.04
  -9  -8  11   70.58    7.82
   9  -8 -12  320.80    9.55
   9  -8 -12  306.15    9.66
   9   8 -12  339.62   10.06
  -9  -8  12  347.63    9.49
  -9  -8  13    5.93    8.12
  -9  -9   1  173.90    7.57
   9  -9  -1  203.23    9.34
   9   9  -1  205.46   10.08
   9  -9  -1  166.98    7.37
   9   9  -2    9.08    9.17
  -9  -9   2   23.24    6.79
   9  -9  -2   11.02    6.90
   9  -9  -2   12.67    7.22
   9   9  -3  152.77    7.97
   9  -9  -3  152.62    7.65
   9  -9  -3  127.08    7.31
  -9  -9   3  164.70    8.56
   9  -9  -4  111.41    7.15
   9   9  -4  123.79    7.84
   9  -9  -4  115.09    7.44
  -9  -9   4  114.64    6.93
  -9  -9   5   27.86    6.52
   9   9  -5   27.91    7.43
   9  -9  -5   26.47    6.97
   9  -9  -5   29.31    7.01
   9  -9  -6  120.66    5.30
   9   9  -6  146.65    7.63
   9  -9  -6  150.30    7.35
  -9  -9   6  148.27    6.81
  -9  -9   7   16.93    6.75
   9   9  -7   18.26    7.63
   9  -9  -7   13.19    7.27
   9  -9  -7   13.87    7.35
   9   9  -8    9.02    7.80
  -9  -9   8    0.89    6.99
   9  -9  -8   -4.67    7.55
   9  -9  -8   -0.53    7.53
   9  -9  -9    9.66    7.38
   9  -9  -9    5.70    5.21
  -9  -9   9    7.92    6.94
   9   9  -9    7.68    7.64
   9  -9 -10   33.05    8.27
  -9  -9  10   35.71    5.51
   9   9 -10   29.86    5.98
   9  -9 -10   37.19    8.11
   9   9 -11    3.95    9.39
  -9  -9  11   -2.40    8.74
   9  -9 -11   -1.84    6.45
   9  -9 -11    2.78    6.54
   9   9 -12    9.63   10.26
   9  -9 -12   14.52    9.93
  -9  -9  12    6.22    9.61
   9  -9 -12   10.52   10.04
   9 -10  -1   37.85    6.62
  -9 -10   1   46.91    8.11
   9  10  -1   42.45    7.55
   9 -10  -1   39.55    7.16
  -9 -10   2   24.71    6.49
   9 -10  -2   23.11    6.66
   9 -10  -2   23.95    7.17
   9  10  -2   27.80    9.08
   9 -10  -3   -5.18    7.10
  -9 -10   3    1.16    6.36
   9  10  -3   -5.94    7.31
   9 -10  -3   -0.65    6.70
   9 -10  -4   11.70    7.02
   9  10  -4   10.82    7.36
   9 -10  -4   11.08    6.77
  -9 -10   4   16.93    7.72
   9 -10  -5  168.12    7.35
  -9 -10   5  166.10    6.72
   9  10  -5  169.66    7.82
   9 -10  -5  146.31    7.17
   9  10  -6    8.22    8.23
   9 -10  -6   13.73    7.76
  -9 -10   6    9.20    7.10
   9 -10  -6    9.20    5.38
   9  10  -7   31.33    8.02
  -9 -10   7   25.66    7.02
   9 -10  -7   34.29    7.67
   9 -10  -7   29.49    7.62
   9  10  -8   19.81    7.80
   9 -10  -8   16.65    7.58
   9 -10  -8   28.39    7.49
  -9 -10   8   19.92    6.87
   9  10  -9   38.11    6.12
   9 -10  -9   45.63    8.40
  -9 -10   9   51.59    7.73
   9 -10  -9   38.00    8.36
   9  10 -10   47.03    5.94
   9 -10 -10   68.51    8.16
  -9 -10  10   50.95    8.25
   9 -10 -10   54.43    8.13
   9  10 -11   -9.34    9.34
   9 -10 -11   -7.62    9.16
   9 -10 -11   -1.03    9.05
  -9 -10  11    1.23    6.08
   9 -10 -12  101.21   10.27
   9 -10 -12  104.45    7.16
  -9 -10  12  106.78    9.69
   9  10 -12  104.17   10.34
  -9 -11   1  121.23    9.18
   9 -11  -1  111.51    8.16
   9  11  -1  119.21   10.41
   9  11  -2   21.46   10.06
   9 -11  -2   20.79    7.95
   9 -11  -2   19.59    7.27
  -9 -11   2   18.18    7.15
   9 -11  -3   94.98    5.58
  -9 -11   3  130.87    7.43
   9 -11  -3  131.16    8.25
   9  11  -3  125.80    8.55
   9 -11  -4   -1.55    5.55
   9  11  -4    1.08    8.14
   9 -11  -4    0.36    7.47
  -9 -11   4    0.84    6.96
  -9 -11   5   59.92    7.01
   9 -11  -5   54.52    7.63
   9 -11  -5   63.68    7.82
   9  11  -5   66.31    8.32
  -9 -11   6  303.20    7.63
   9 -11  -6  269.71    8.14
   9  11  -6  322.51    8.93
   9 -11  -6  304.93    8.41
  -9 -11   7    1.36    6.75
   9 -11  -7   -1.40    7.36
   9 -11  -7    5.55    7.52
   9  11  -7   -3.19    7.85
  -9 -11   8   15.31    7.58
   9  11  -8   14.33    8.71
   9 -11  -8   18.47    8.29
   9 -11  -8    9.39    8.31
   9 -11  -9   30.91    8.17
   9  11  -9   22.51    8.46
   9 -11  -9   33.96    8.14
  -9 -11   9   27.85    7.46
  -9 -11  10   25.89    8.55
   9  11 -10   29.24    9.45
   9 -11 -10   21.26    9.24
   9 -11 -10   28.37    9.25
   9 -11 -11   44.49   10.16
  -9 -11  11   39.28    9.51
   9  11 -11   41.11   10.27
   9 -11 -11   48.65   10.17
   9  12  -1   12.61    9.69
  -9 -12   1    5.99    6.98
   9 -12  -1    7.78    7.68
  -9 -12   2    5.12    6.89
   9 -12  -2    9.86    7.00
   9  12  -2    4.90    8.05
   9 -12  -2    5.74    7.69
   9 -12  -3    3.05    7.78
  -9 -12   3    2.44    6.79
   9  12  -3    7.65    7.97
   9 -12  -3   -0.16    7.10
  -9 -12   4   25.85    6.75
   9 -12  -4   17.35    7.27
   9  12  -4   23.34    7.99
   9 -12  -4   22.03    7.69
   9 -12  -5   26.51    7.36
   9 -12  -5   25.71    5.38
  -9 -12   5   28.20    6.67
   9  12  -5   32.73    8.00
   9 -12  -6   37.53    7.36
  -9 -12   6   35.88    6.68
   9  12  -6   75.64    8.00
   9 -12  -6   35.26    7.51
  -9 -12   7   43.78    7.46
   9  12  -7   40.06    8.87
   9 -12  -7   40.67    8.23
   9 -12  -7   41.71    8.39
   9 -12  -8   25.85    8.11
  -9 -12   8   29.02    7.32
   9  12  -8   27.92    8.50
   9 -12  -8   30.48    8.13
   9 -12  -9   82.43    9.43
   9  12  -9   95.21    9.75
   9 -12  -9   82.79    9.42
  -9 -12   9   98.05    8.54
   9 -12 -10   21.82    6.41
   9  12 -10   30.39    9.80
   9 -12 -10   12.38    9.14
  -9 -12  10    6.27    5.88
   9  12 -11    3.44   10.07
  -9 -12  11    3.83    6.55
   9 -12 -11    4.74    9.92
   9 -13  -1   82.93    8.64
   9  13  -1   86.92    9.17
  -9 -13   1   83.18    7.97
   9  13  -2   16.13   10.88
  -9 -13   2   10.56    7.62
   9 -13  -2   12.64    8.55
  -9 -13   3    9.49    7.47
   9  13  -3    1.35    8.83
   9 -13  -3   -0.84    8.53
   9 -13  -3   -7.33    7.91
  -9 -13   4   50.58    7.54
   9  13  -4   50.00    9.04
   9 -13  -4   49.43    8.01
   9 -13  -4   50.65    8.62
   9 -13  -5    9.85    8.38
   9 -13  -5   12.35    8.00
   9  13  -5   12.61    8.85
  -9 -13   5   15.50    7.33
   9 -13  -6  104.57    8.24
   9 -13  -6  106.59    8.52
  -9 -13   6  106.00    7.48
   9  13  -6  124.07    9.01
   9  13  -7   30.75    8.60
  -9 -13   7   20.74    5.15
   9 -13  -7   21.16    5.67
   9 -13  -7   27.06    8.15
   9 -13  -8   14.51    9.10
  -9 -13   8   18.52    8.21
   9  13  -8    6.29    9.66
   9 -13  -8   17.60    9.25
  -9 -13   9   19.79    8.16
   9 -13  -9   11.17    6.52
   9  13  -9   17.66    9.43
   9 -13  -9   15.99    6.44
   9 -13 -10   24.03   10.02
   9 -13 -10   22.60    9.99
   9  13 -10   24.86   10.12
  -9 -13  10   19.73    9.09
  -9 -14   1   11.66    7.61
  -9  14   1   11.96    7.71
   9 -14  -1    6.26    8.25
   9  14  -1   13.31    9.37
  -9 -14   2   -3.96    7.50
   9  14  -2    2.64    8.53
   9 -14  -2   -0.94    8.33
   9 -14  -3   12.51    7.57
  -9 -14   3    7.46    7.29
   9  14  -3    3.77    8.71
   9 -14  -3    4.16    8.24
  -9 -14   4   29.48    7.28
   9 -14  -4   35.79    8.32
   9 -14  -4   28.41    7.72
   9  14  -4   37.57    8.66
   9 -14  -5   -7.32    8.16
   9  14  -5    1.07    8.57
   9 -14  -5    8.28    7.78
  -9 -14   5    0.77    7.07
  -9 -14   6   30.12    5.83
   9  14  -6   43.56    9.84
   9 -14  -6   34.92    9.11
   9 -14  -6   31.39    8.76
   9 -14  -7   -2.69    9.02
  -9 -14   7   -0.37    8.07
   9  14  -7    0.90    6.85
   9 -14  -7    4.35    9.07
  -9 -14   8   52.79    8.16
   9 -14  -8   44.80    9.58
   9 -14  -8   60.35    9.65
   9  14  -8   59.34    9.62
   9 -14  -9   -0.62    9.92
   9  14  -9   -4.08   10.33
   9 -14  -9    2.23    9.93
  -9 -14   9    4.18    8.88
   9 -15  -1  143.17    9.74
  -9  15   1  150.56    9.11
   9  15  -1  161.44   12.44
  -9 -15   1  154.22    9.15
  -9 -15   2    4.18    8.43
   9 -15  -2    0.83    9.38
   9  15  -2   -1.16    9.73
   9  15  -3    6.65    9.83
  -9 -15   3    8.83    8.29
   9 -15  -3    8.76    6.64
   9 -15  -4   -4.27    8.70
   9 -15  -4    1.23    9.22
   9  15  -4    1.11    9.74
  -9 -15   4   -1.43    8.10
  -9 -15   5    9.61    7.93
   9  15  -5   -0.88    9.76
   9 -15  -5    2.01    6.50
   9 -15  -5   -1.14    8.69
   9  15  -6   48.04    9.77
  -9 -15   6   51.00    8.03
   9 -15  -6   49.23    9.16
   9 -15  -6   49.60    8.94
  -9 -15   7   30.08    8.99
   9 -15  -7   27.27    9.45
   9 -15  -7   39.17   10.07
   9  15  -7   42.63   10.60
  -9 -15   8    2.39    8.76
   9  15  -8    7.17   10.32
   9 -15  -8   -2.24    9.85
   9 -15  -8    5.08    9.83
  -9 -16   1    2.25    9.49
   9 -16  -1    1.46    7.14
  -9  16   1   -1.33    9.41
   9  16  -1   -1.29   10.58
  -9 -16   2    3.71    9.28
   9  16  -2    0.58   10.64
   9 -16  -2    4.85   10.11
  -9 -16   3    7.97    8.57
   9 -16  -3   -4.42    9.69
   9  16  -3   -9.64   12.69
   9 -16  -4   35.73    9.03
   9 -16  -4   41.18   10.16
   9  16  -4   41.27   10.28
  -9 -16   4   35.75    9.08
   9 -16  -5   20.74    9.93
  -9 -16   5   14.71    8.86
   9  16  -5   12.39   10.55
   9 -16  -5   17.34    9.44
   9 -16  -6   18.62    9.67
  -9 -16   6   14.22    8.73
   9  16  -6   17.44   10.59
   9 -16  -6   11.63    9.95
   8   0  -1    1.05    7.72
   8   0  -1    0.48    6.34
   8   0  -2   65.60    6.61
   8   0  -2   71.64    7.97
  -8   0   3    0.81    6.13
   8   0  -3   -2.36    6.22
   8   0  -4  134.45    6.61
  -8   0   4  135.24    6.52
   8   0  -5   -0.17    6.09
  -8   0   5   -0.27    5.95
  -8   0   6  123.63    6.17
   8   0  -6  119.16    6.38
  -8   0   7    0.25    6.76
   8   0  -7   -2.02    7.18
  -8   0   8  217.40    6.98
   8   0  -8  213.96    7.40
  -8   0   9   -3.95    5.99
   8   0  -9   -0.91    4.52
   8   0 -10    3.41    5.05
  -8   0  10    8.68    6.67
  -8   0  11   -1.30    6.56
   8   0 -11   -3.98    6.92
  -8   0  12    1.93    7.27
   8   0 -12    1.29    5.35
  -8   0  13   -3.96    7.97
   8   0 -13    3.82    8.22
   8   0 -14  191.24    9.60
  -8   0  14  210.64    9.44
   8   1  -1   84.75    8.30
   8  -1  -1   87.75    8.30
   8  -1  -1   87.90    7.98
   8   1  -1   82.26    8.17
   8   1  -2   94.45    6.77
   8  -1  -2  103.66    8.11
   8  -1  -2   91.50    6.67
  -8  -1   2   96.20    6.69
   8   1  -3   39.93    6.52
  -8  -1   3   49.50    7.76
   8  -1  -3   38.06    6.38
   8  -1  -3   42.82    6.44
   8   1  -4   67.39    6.46
   8  -1  -4   62.18    6.42
  -8  -1   4   73.38    7.54
  -8  -1   5   64.83    6.07
  -8   1   5   70.80    6.10
   8   1  -5   68.21    6.38
   8  -1  -5   74.26    6.35
   8   1  -6   21.06    6.14
   8  -1  -6   19.00    6.10
  -8   1   6   21.10    5.81
  -8  -1   6   19.23    5.77
   8  -1  -7  427.49    8.18
  -8  -1   7  428.79    7.86
  -8   1   7  473.95    8.10
   8   1  -7  431.59    8.23
   8  -1  -8   44.88    6.87
  -8   1   8   42.38    6.61
  -8  -1   8   40.70    6.45
   8   1  -8   49.38    6.92
  -8  -1   9   22.89    4.29
  -8   1   9   33.17    6.11
   8  -1  -9   26.69    6.41
   8   1  -9   32.71    6.42
   8   1 -10   -0.06    7.17
  -8   1  10   -1.89    6.78
  -8  -1  10   -3.07    6.70
   8  -1 -10    1.48    4.95
   8  -1 -11   18.47    6.92
   8   1 -11   18.99    6.99
  -8  -1  11   13.28    6.58
  -8   1  11   10.34    7.08
   8   1 -12    2.68    7.64
   8  -1 -12    5.80    7.52
  -8  -1  12    2.72    7.30
  -8   1  12    2.82    5.12
  -8   1  13    9.95    8.00
  -8  -1  13    4.87    8.03
   8   1 -13    8.59    5.85
   8  -1 -13    4.11    5.80
   8   1 -14    6.27    9.22
  -8  -1  14    5.09    6.44
  -8   1  14   15.19    8.99
   8  -1 -14   13.38    9.16
   8  -2  -1    0.39    6.23
   8   2  -1    2.45    7.98
  -8  -2   1    1.29    7.68
   8  -2  -1    3.61    7.98
   8  -2  -2   20.91    6.34
  -8  -2   2   22.00    7.77
   8   2  -2   22.93    8.07
   8  -2  -2   18.76    6.48
   8  -2  -3  686.40   10.22
   8   2  -3  663.60    9.32
   8  -2  -3  619.06    8.82
  -8  -2   3  690.46   10.10
   8   2  -4   74.81    6.54
   8  -2  -4   76.59    6.47
   8  -2  -4   77.84    6.43
  -8  -2   4   77.46    6.31
   8   2  -5   31.77    6.30
  -8  -2   5   29.71    5.99
   8  -2  -5   28.85    6.22
   8   2  -6   20.17    6.14
  -8  -2   6   15.24    5.82
   8  -2  -6   16.74    6.07
  -8   2   6   21.44    5.86
  -8  -2   7   23.66    6.83
   8   2  -7   29.84    7.26
   8  -2  -7   24.66    7.19
  -8   2   7   31.05    6.81
   8   2  -8   38.88    6.96
   8  -2  -8   42.81    6.92
  -8  -2   8   41.62    6.56
  -8   2   8   47.73    6.46
  -8   2   9  201.73    4.88
   8   2  -9  247.08    7.04
  -8  -2   9  235.86    6.67
   8  -2  -9  238.92    6.92
   8  -2 -10   71.22    5.12
   8   2 -10   86.62    7.34
  -8  -2  10   85.97    6.94
  -8   2  10   69.17    4.95
  -8  -2  11    7.70    7.03
   8  -2 -11    2.69    7.39
  -8   2  11   18.38    6.95
   8   2 -11   12.08    7.44
  -8   2  12   20.72    7.23
   8   2 -12   27.14    7.58
   8  -2 -12   23.97    7.50
  -8  -2  12   21.32    7.20
   8  -2 -13   39.97    8.26
   8   2 -13   42.00    8.31
  -8   2  13   38.18    7.98
  -8  -2  13   35.78    8.02
   8   2 -14  113.40   10.07
  -8  -2  14  122.93    9.28
  -8   2  14  139.75    9.66
   8  -2 -14  120.38    9.92
  -8  -3   1  346.86    9.54
   8  -3  -1  308.01    7.93
   8  -3  -1  365.19    9.68
   8   3  -1  352.39    9.88
   8  -3  -2  483.43    8.62
  -8  -3   2  548.24   10.02
   8  -3  -2  505.73    9.76
   8   3  -2  544.21   10.38
   8   3  -3   75.11    6.81
  -8  -3   3   67.42    6.39
   8  -3  -3   69.11    6.59
   8  -3  -3   71.46    6.60
   8  -3  -4   99.04    7.95
  -8  -3   4   97.62    6.26
   8  -3  -4  106.35    6.59
   8   3  -4  100.33    6.67
   8  -3  -5   53.27    6.27
  -8  -3   5   46.63    5.96
   8   3  -5   54.72    6.42
   8  -3  -5   49.45    6.25
   8   3  -6   -0.56    4.34
   8  -3  -6    0.36    4.29
  -8  -3   6    1.33    5.70
   8  -3  -6    3.34    5.97
  -8  -3   7  168.85    7.09
   8  -3  -7  160.92    7.49
   8   3  -7  168.28    7.60
  -8  -3   8  208.66    6.81
   8  -3  -8  213.40    7.12
   8   3  -8  206.54    7.28
   8   3  -9   10.95    6.38
  -8  -3   9    7.10    5.95
   8  -3  -9   11.15    6.28
  -8  -3  10   17.89    6.73
   8  -3 -10   18.07    5.04
   8   3 -10   21.04    7.22
   8  -3 -11    0.98    5.48
  -8  -3  11    5.62    5.28
   8   3 -11    9.15    7.87
   8  -3 -12    3.61    7.48
  -8  -3  12   10.09    7.24
   8   3 -12   18.30    7.59
   8  -3 -13   11.35    5.77
   8   3 -13   10.93    8.32
  -8  -3  13   12.55    7.93
   8  -3 -14   65.75   10.31
  -8  -3  14   67.11   10.18
   8   3 -14   68.56    9.96
   8  -4  -1   10.45    7.88
   8   4  -1   11.65    8.16
   8  -4  -1   14.84    8.03
  -8  -4   1    8.53    7.80
   8  -4  -2   -1.32    6.44
  -8  -4   2    3.71    6.18
   8  -4  -2    0.39    6.33
   8   4  -2    0.58    6.57
  -8  -4   3  362.57    7.53
   8  -4  -3  338.83    7.60
   8  -4  -3  358.81    7.69
   8   4  -3  379.25    8.10
   8  -4  -4    3.00    6.22
  -8  -4   4    1.97    5.90
   8   4  -4    0.85    6.41
   8  -4  -4    3.15    6.19
   8   4  -5    3.59    6.28
  -8  -4   5    3.23    5.80
   8  -4  -5    1.34    6.16
   8  -4  -5    0.15    6.12
   8  -4  -6   53.87    6.78
  -8  -4   6   57.89    6.93
   8   4  -6   60.30    6.92
   8  -4  -6   56.87    6.78
   8   4  -7    5.03    7.19
  -8  -4   7    9.46    6.62
   8  -4  -7   11.31    6.91
   8  -4  -7   10.06    6.94
   8  -4  -8  341.06    7.46
  -8  -4   8  368.63    7.16
   8   4  -8  315.87    5.71
   8  -4  -8  311.49    5.55
   8  -4  -9   25.69    7.06
  -8  -4   9   20.24    6.92
   8   4  -9   23.22    6.89
   8  -4  -9   12.55    7.30
   8   4 -10   24.10    5.10
  -8  -4  10   27.49    4.73
   8  -4 -10   27.13    6.96
  -8  -4  11    2.56    7.37
   8  -4 -11    0.94    7.65
   8   4 -11    1.63    7.87
   8  -4 -12   38.56    8.00
   8   4 -12   40.74    8.13
  -8  -4  12   38.07    5.83
   8   4 -13   50.18    8.93
  -8  -4  13   40.11    8.70
   8  -4 -13   45.86    8.86
   8  -4 -13   33.22    9.27
   8  -4 -14    5.50    7.08
   8  -4 -14   -7.29    9.98
   8   4 -14   -8.54   10.31
  -8  -4  14   14.06    9.83
   8   5  -1  253.99    9.36
   8  -5  -1  241.24    7.54
  -8  -5   1  211.52    7.33
   8  -5  -1  212.76    7.19
   8   5  -2   71.35    8.29
   8  -5  -2   63.50    6.64
  -8  -5   2   57.88    6.21
   8  -5  -2   58.49    6.47
   8   5  -3   72.61    8.22
  -8  -5   3   69.86    6.15
   8  -5  -3   66.75    6.57
   8  -5  -3   63.00    6.50
   8  -5  -4  180.24    6.77
  -8  -5   4  191.20    6.44
   8   5  -4  198.71    7.12
   8  -5  -4  211.97    8.17
   8  -5  -5    7.69    6.10
   8   5  -5    5.11    6.28
  -8  -5   5    7.07    5.68
   8  -5  -5    4.02    6.08
   8   5  -6   13.98    7.36
   8  -5  -6    6.71    7.26
   8  -5  -6   17.74    7.12
  -8  -5   6   15.89    6.64
   8  -5  -7   62.21    5.02
   8  -5  -7   74.32    6.97
   8   5  -7   74.87    7.14
  -8  -5   7   68.10    6.57
   8   5  -8    4.54    6.65
   8  -5  -8    5.34    6.40
   8  -5  -8    1.88    6.48
  -8  -5   8    5.62    6.11
   8  -5  -9  149.68    7.38
  -8  -5   9  134.81    5.13
   8   5  -9  143.97    7.63
   8  -5  -9  141.32    7.46
  -8  -5  10   13.06    6.62
   8   5 -10    9.94    7.14
   8  -5 -10    9.40    6.87
   8  -5 -10   14.10    6.99
  -8  -5  11    9.82    5.21
   8  -5 -11    9.09    5.37
   8   5 -11   12.14    7.81
   8  -5 -11   14.81    7.51
  -8  -5  12   -6.79    8.17
   8  -5 -12    2.99    8.36
   8  -5 -12    3.22    8.18
   8   5 -12    6.23    8.50
  -8  -5  13  108.91    9.27
   8   5 -13   81.21    6.87
   8  -5 -13  103.33    9.51
   8  -5 -13   83.29    6.66
   8  -5 -14   14.08    7.13
  -8  -5  14   14.32    7.08
   8  -5 -14   14.41    9.88
   8   5 -14   32.12   10.15
   8  -6  -1   75.22    7.97
  -8  -6   1   88.91    8.92
   8  -6  -1   77.28    7.54
   8   6  -1   86.83    9.99
   8  -6  -2   34.14    6.80
   8   6  -2   40.79    7.36
  -8  -6   2   44.10    7.74
   8  -6  -2   45.40    8.51
   8  -6  -3    1.60    6.30
   8   6  -3    1.81    7.92
   8  -6  -3    1.17    6.07
  -8  -6   3    2.04    5.69
   8  -6  -4    4.44    6.67
   8   6  -4    0.46    6.97
   8  -6  -4    0.72    6.82
  -8  -6   4    1.66    6.78
   8  -6  -5  175.56    7.62
   8  -6  -5  158.24    7.56
   8   6  -5  175.37    7.90
  -8  -6   5  171.90    7.09
   8  -6  -6   14.69    5.05
   8  -6  -6   19.60    6.96
   8   6  -6   18.76    7.24
  -8  -6   6   12.71    6.50
   8  -6  -7    7.67    6.58
   8  -6  -7    6.44    4.70
  -8  -6   7    7.77    6.17
   8   6  -7    3.98    6.76
   8  -6  -8  490.78    6.05
  -8  -6   8  570.28    7.51
   8  -6  -8  554.84    7.85
   8   6  -8  574.82    8.07
  -8  -6   9   27.57    6.72
   8  -6  -9   30.60    7.11
   8   6  -9   36.26    7.28
   8  -6  -9   28.72    7.19
   8   6 -10    6.48    7.01
   8  -6 -10    2.42    6.84
   8  -6 -10    4.32    4.83
  -8  -6  10    3.05    4.63
   8   6 -11   42.39    7.80
   8  -6 -11   38.71    7.60
   8  -6 -11   48.09    7.64
  -8  -6  11   44.51    7.32
  -8  -6  12   13.73    8.01
   8  -6 -12    4.55    8.22
   8  -6 -12    7.31    5.92
   8   6 -12    6.35    5.96
  -8  -6  13    0.41    8.98
   8  -6 -13    0.77    9.14
   8  -6 -13   -0.83    9.32
   8   6 -13    9.21    9.44
   8  -6 -14   41.09    7.04
  -8  -6  14   38.03    7.05
   8  -6 -14   35.63    7.18
   8   6 -14   52.21   10.16
   8  -7  -1    3.60    8.35
  -8  -7   1    3.44    8.14
   8   7  -1   77.44    9.56
   8  -7  -1    1.14    7.40
  -8  -7   2  149.07    7.25
   8  -7  -2  153.91    7.54
   8   7  -2  161.51    8.31
   8  -7  -2  167.28    8.08
  -8  -7   3   82.18    6.92
   8   7  -3   93.52    7.91
   8  -7  -3   96.23    7.62
   8  -7  -3   77.47    7.25
   8   7  -4   25.90    7.57
   8  -7  -4   21.56    7.07
  -8  -7   4   22.33    6.63
   8  -7  -4   27.83    7.34
   8   7  -5   31.71    7.30
   8  -7  -5   13.44    7.06
   8  -7  -5   22.55    7.15
  -8  -7   5   33.75    6.44
   8   7  -6   -3.31    6.96
   8  -7  -6    2.15    6.71
   8  -7  -6    4.59    6.73
  -8  -7   6   -1.37    6.09
  -8  -7   7    1.50    5.85
   8  -7  -7    2.66    6.40
   8  -7  -7    6.11    6.34
   8   7  -7    0.14    4.66
   8   7  -8   -1.13    7.43
   8  -7  -8    2.15    5.13
  -8  -7   8   12.00    6.62
   8  -7  -8    3.28    7.28
   8   7  -9  170.18    5.58
   8  -7  -9  176.82    7.50
  -8  -7   9  180.52    7.02
   8  -7  -9  162.17    5.41
   8  -7 -10    3.12    5.44
   8  -7 -10    7.26    5.44
   8   7 -10   -4.87    7.90
  -8  -7  10    4.90    7.23
   8   7 -11    2.37    7.56
   8  -7 -11   -2.37    7.54
   8  -7 -11   -4.36    7.47
  -8  -7  11    4.70    7.08
  -8  -7  12    9.59    7.92
   8   7 -12    6.69    8.32
   8  -7 -12    2.64    5.95
   8  -7 -12   10.93    8.06
  -8  -7  13  301.75    9.49
   8  -7 -13  272.06    9.80
   8  -7 -13  267.19    9.56
   8   7 -13  261.66    9.84
   8  -8  -1    0.40    6.43
   8  -8  -1    3.28    7.09
   8   8  -1   -0.69    7.34
  -8  -8   1    0.01    6.24
   8   8  -2  154.97    8.00
   8  -8  -2  134.90    7.04
  -8  -8   2  141.68    6.77
   8  -8  -2  159.08    7.68
  -8  -8   3  167.59    6.75
   8  -8  -3  162.42    7.17
   8   8  -3  176.86    8.01
   8  -8  -3  174.32    7.65
  -8  -8   4   81.39    6.34
   8   8  -4   82.42    9.04
   8  -8  -4   66.63    6.91
   8  -8  -4   74.44    7.10
   8   8  -5   79.13    7.20
   8  -8  -5   64.28    5.07
   8  -8  -5   70.31    6.74
  -8  -8   5   76.86    6.17
   8  -8  -6   18.63    6.54
   8   8  -6   20.65    6.68
   8  -8  -6   14.95    6.40
  -8  -8   6   24.45    5.84
   8   8  -7   72.65    7.58
   8  -8  -7   54.03    5.28
   8  -8  -7   66.66    7.40
  -8  -8   7   60.64    4.87
   8  -8  -8   98.21    7.41
  -8  -8   8   93.02    6.68
   8  -8  -8   90.77    7.28
   8   8  -8   94.99    7.47
   8  -8  -9   51.83    7.07
   8   8  -9   70.77    7.13
   8  -8  -9   59.37    7.05
  -8  -8   9   59.28    6.47
   8  -8 -10   48.63    7.78
   8  -8 -10   32.80    5.52
  -8  -8  10   43.41    7.24
   8   8 -10   45.01    7.82
  -8  -8  11    5.45    7.95
   8   8 -11   11.06    8.49
   8  -8 -11   15.28    8.34
   8  -8 -11   12.87    8.48
   8  -8 -12   36.79    9.64
   8  -8 -12   38.42    6.68
   8   8 -12   50.48    8.99
  -8  -8  12   46.37    9.04
   8  -8 -13   36.57    7.10
   8  -8 -13   26.07   10.47
  -8  -8  13   36.98    9.89
   8   8 -13   31.14   10.37
   8  -9  -1   42.62    6.86
  -8  -9   1   40.60    6.01
   8   9  -1   41.31    7.14
   8   9  -2   72.40    7.26
  -8  -9   2   71.49    6.11
   8  -9  -2   61.49    6.34
   8  -9  -2   69.22    6.99
  -8  -9   3   18.93    7.26
   8   9  -3   20.58    7.07
   8  -9  -3   18.61    6.85
   8  -9  -3   21.07    6.29
  -8  -9   4   71.39    5.99
   8  -9  -4   63.02    6.56
   8   9  -4   70.64    7.10
   8  -9  -4   64.19    6.85
   8  -9  -5   20.10    6.44
  -8  -9   5   20.12    5.68
   8  -9  -5   19.09    6.27
   8   9  -5   16.44    6.78
   8  -9  -6   10.80    5.07
  -8  -9   6   11.61    6.43
   8   9  -6   12.32    7.58
   8  -9  -6    9.90    7.34
   8   9  -7    2.13    7.33
   8  -9  -7    6.11    7.04
  -8  -9   7    1.20    6.36
   8  -9  -7   -1.10    7.20
   8  -9  -8   88.73    7.14
   8   9  -8   93.38    7.31
   8  -9  -8   88.61    7.23
  -8  -9   8   90.81    6.57
   8  -9  -9   19.97    7.77
   8   9  -9   16.82    7.86
   8  -9  -9   20.78    7.84
  -8  -9   9   19.09    7.05
   8   9 -10   -1.20    7.59
   8  -9 -10    1.77    5.36
  -8  -9  10   -4.98    6.95
   8  -9 -10   -1.85    5.35
  -8  -9  11   55.91    7.86
   8  -9 -11   39.67    8.40
   8   9 -11   56.30    8.43
   8  -9 -11   59.79    8.45
   8  -9 -12   -3.34    9.48
   8  -9 -12   -1.70    9.27
  -8  -9  12    0.67    8.79
   8   9 -12   -2.45    9.35
   8  -9 -13  181.98   10.37
  -8  -9  13  195.07    9.98
   8  -9 -13  170.52    7.62
   8   9 -13  192.64   10.46
  -8  10   1   87.65    7.22
  -8 -10   1   90.39    6.86
   8 -10  -1   97.09    7.76
   8  10  -1   93.37    8.28
  -8 -10   2  101.81    6.39
   8  10  -2  111.94    7.69
   8 -10  -2  108.36    7.39
   8 -10  -3  118.39    6.34
   8  10  -3  129.54    7.20
   8 -10  -3  132.97    7.41
  -8 -10   3  132.03    6.43
   8 -10  -4  361.82    8.03
   8 -10  -4  396.96    8.53
   8  10  -4  389.67    8.88
  -8 -10   4  358.86    7.13
   8 -10  -5   28.13    7.29
  -8 -10   5   19.91    6.44
   8  10  -5   28.34    7.63
   8 -10  -5   27.10    7.09
   8 -10  -6   58.39    5.14
  -8 -10   6   74.19    6.41
   8 -10  -6   72.67    7.34
   8  10  -6   82.21    7.62
  -8 -10   7   91.68    6.40
   8  10  -7   92.41    7.44
   8 -10  -7   90.25    7.10
   8 -10  -7   91.74    7.29
  -8 -10   8    7.37    6.96
   8  10  -8    6.24    7.99
   8 -10  -8    0.91    7.80
   8 -10  -8    8.42    7.93
  -8 -10   9   31.55    6.90
   8  10  -9   26.73    7.82
   8 -10  -9   19.98    5.54
   8 -10  -9   25.70    7.68
  -8 -10  10   12.60    7.65
   8 -10 -10   15.37    8.44
   8  10 -10   15.19    8.50
   8 -10 -10   14.89    6.01
   8  10 -11   -5.99    8.92
   8 -10 -11    0.94    8.32
  -8 -10  11    5.36    8.19
   8 -10 -11   -2.22    5.78
   8  10 -12   24.85    9.80
   8 -10 -12   23.31    9.72
  -8 -10  12   12.03    8.75
   8 -10 -12   16.14    9.43
  -8  11   1   12.58    6.76
   8 -11  -1   11.55    7.36
   8  11  -1   11.05    9.46
  -8 -11   1   10.18    6.30
   8  11  -2   53.55    7.84
   8 -11  -2   53.58    7.63
  -8 -11   2   55.32    6.42
   8  11  -3   -1.42    7.56
   8 -11  -3    3.58    4.72
  -8 -11   3    2.06    7.61
   8 -11  -3   -0.20    5.20
   8 -11  -4  152.55    7.18
   8  11  -4  172.44    8.01
   8 -11  -4  171.42    7.69
  -8 -11   4  161.97    6.66
   8  11  -5   66.05    7.61
   8 -11  -5   66.04    7.33
  -8 -11   5   66.25    6.26
   8 -11  -5   67.41    6.97
   8  11  -6  102.90    5.52
  -8 -11   6  113.89    6.38
   8 -11  -6  103.73    7.10
   8 -11  -6  112.39    7.32
   8 -11  -7  106.04    8.01
   8 -11  -7   85.25    7.87
   8  11  -7   99.95    8.30
  -8 -11   7   98.95    7.02
  -8 -11   8  128.81    7.01
   8 -11  -8  105.18    5.61
   8  11  -8  113.10    5.84
   8 -11  -8  135.89    8.01
   8  11  -9    7.19    8.08
  -8 -11   9   -3.79    7.18
   8 -11  -9    8.53    6.01
   8 -11  -9    0.34    8.04
   8  11 -10   -2.47    8.33
   8 -11 -10    1.19    8.35
   8 -11 -10    4.19    8.31
  -8 -11  10   -6.31    5.28
   8 -11 -11   17.74    9.54
  -8 -11  11   19.87    8.57
   8 -11 -11   26.76    9.37
   8  11 -11   16.99    6.58
   8  11 -12    4.89   10.09
  -8 -11  12    3.00    9.50
   8 -11 -12    0.84   10.12
   8 -11 -12   11.86    7.28
   8 -12  -1   29.65    7.26
   8  12  -1   35.44    7.53
  -8 -12   1   29.13    6.16
  -8  12   1   32.10    6.66
  -8  12   2   16.94    6.67
   8  12  -2   19.22    7.52
   8 -12  -2   13.00    7.23
  -8 -12   2   16.57    6.03
   8 -12  -3    3.25    7.18
  -8 -12   3    0.95    6.02
   8  12  -3    3.73    9.11
   8  12  -4   35.52    7.46
   8 -12  -4   37.66    7.13
  -8 -12   4   36.60    6.07
   8 -12  -4   33.45    6.64
  -8 -12   5  120.69    6.20
   8 -12  -5  120.20    5.32
   8  12  -5  120.52    8.12
   8 -12  -5  110.42    5.07
   8 -12  -6   -1.10    5.59
   8  12  -6    0.94    8.13
  -8 -12   6    3.21    4.73
   8 -12  -6   -0.88    7.64
   8  12  -7  235.23    8.49
   8 -12  -7  227.31    8.30
  -8 -12   7  198.80    5.27
   8 -12  -7  228.54    8.07
   8 -12  -8   -0.83    7.42
  -8 -12   8    1.38    7.02
   8  12  -8    4.85    5.34
   8 -12  -8    4.18    7.50
  -8 -12   9   -2.77    7.37
   8 -12  -9    0.32    8.37
   8 -12  -9    2.32    8.38
   8  12  -9   -3.40    8.47
   8  12 -10   53.46    9.57
   8 -12 -10   51.40    9.58
  -8 -12  10   60.71    8.65
   8 -12 -10   46.56    6.88
   8 -12 -11   -4.62    9.77
   8  12 -11    3.96    9.75
  -8 -12  11    4.75    8.84
   8 -12 -11    7.58    7.35
   8 -13  -1  106.90    8.25
  -8  13   1  114.15    7.59
  -8 -13   1  126.89    8.68
   8  13  -1  120.54    8.62
  -8  13   2    3.94    7.38
   8 -13  -2    2.26    7.96
   8  13  -2    0.46    8.41
  -8 -13   2    7.03    6.69
   8  13  -3    7.83    8.28
  -8 -13   3    8.57    6.65
   8 -13  -3    3.53    8.06
   8 -13  -4   35.35    7.97
  -8 -13   4   39.19    6.69
   8  13  -4   46.12    8.22
   8 -13  -4   38.77    7.35
   8 -13  -5    7.02    7.75
   8 -13  -5   10.36    7.28
   8  13  -5    8.49    8.10
  -8 -13   5    8.75    6.55
   8  13  -6   24.03    8.00
  -8 -13   6   19.89    6.54
   8 -13  -6   18.04    7.67
   8 -13  -6   23.05    7.44
   8  13  -7  125.16    8.53
   8 -13  -7  108.68    8.32
  -8 -13   7  121.22    7.17
   8 -13  -7  111.49    8.11
  -8 -13   8    1.21    7.21
   8  13  -8   10.88    8.57
   8 -13  -8    3.62    8.22
   8 -13  -8    4.70    8.36
   8  13  -9   19.69    8.93
  -8 -13   9   19.89    7.85
   8 -13  -9   26.87    8.88
   8 -13  -9   29.80    6.66
   8  13 -10    2.66    9.25
   8 -13 -10   13.59    9.24
   8 -13 -10   -6.88    9.46
  -8 -13  10   -0.66    8.31
   8 -13 -11    2.60   10.34
   8  13 -11    2.78   10.02
  -8 -13  11   -1.09    9.18
   8 -13 -11    3.17    7.15
  -8  14   1    1.55    7.05
   8  14  -1    1.66    8.15
  -8 -14   1    2.05    6.71
   8 -14  -1   -2.35    7.78
  -8  14   2   32.96    7.26
   8  14  -2   31.61    9.99
  -8 -14   2   32.58    6.64
   8 -14  -2   37.62    7.80
   8  14  -3   -0.07    8.15
   8 -14  -3    2.73    7.72
  -8 -14   3    6.01    6.42
   8 -14  -4   -0.56    7.68
  -8 -14   4   -0.51    6.42
   8  14  -4    1.06    8.00
  -8 -14   5   13.08    6.86
   8  14  -5   -5.77    8.13
   8 -14  -5   23.34    5.31
   8 -14  -5   18.87    7.17
   8 -14  -6   57.65    8.30
  -8 -14   6   73.12    7.27
   8 -14  -6   68.95    8.47
   8  14  -6   67.26    8.93
  -8 -14   7    5.67    7.12
   8  14  -7    3.47    8.60
   8 -14  -7    4.73    8.16
   8 -14  -7    7.25    8.20
   8  14  -8   -4.60    8.98
   8 -14  -8   -0.36    8.78
  -8 -14   8   -0.29    7.63
   8 -14  -8   10.44    6.60
  -8 -14   9   11.41    8.11
   8  14  -9   -1.51    9.38
   8 -14  -9    3.34    9.30
   8 -14  -9   14.15    6.49
   8  14 -10  269.73   10.74
   8 -14 -10  262.89   10.94
   8 -14 -10  272.93   10.79
  -8 -14  10  249.94    6.99
   8  15  -1  140.78    9.38
  -8 -15   1  131.17    7.80
  -8  15   1  138.13    8.11
   8 -15  -1  140.35    8.82
   8 -15  -2    3.17    6.13
  -8  15   2    4.31    7.93
   8  15  -2   -2.71    9.03
  -8 -15   2    3.26    7.31
   8  15  -3    7.78    9.00
  -8 -15   3    8.09    7.16
  -8  15   3   15.03    7.94
   8 -15  -3    7.56    5.96
   8  15  -4   85.85    8.99
  -8 -15   4   70.03    7.24
   8 -15  -4   71.31    8.54
  -8 -15   5    4.28    4.92
   8 -15  -5    9.35    8.21
   8  15  -5    0.16    8.76
   8 -15  -5    0.35    5.57
   8  15  -6    0.50    8.51
   8 -15  -6    0.23    7.90
   8 -15  -6    3.39    8.09
  -8 -15   6    1.04    6.95
   8 -15  -7   11.99    9.28
   8  15  -7   11.93    9.64
   8 -15  -7   10.84    9.23
  -8 -15   7   19.46    7.98
  -8 -15   8   29.12    8.08
   8  15  -8   32.58    9.45
   8 -15  -8   20.49    9.27
   8 -15  -8   23.22    9.18
   8  15  -9   16.66   10.20
  -8 -15   9   15.69    8.91
   8 -15  -9   11.96    7.21
   8 -15  -9   19.07   10.09
   8  16  -1   34.21   10.12
  -8  16   1   26.50    8.80
  -8 -16   1   33.71    8.49
   8 -16  -1   41.78    9.64
  -8 -16   2    3.88    8.26
   8  16  -2   12.82    9.96
   8 -16  -2    5.15    8.96
  -8  16   2    7.92    8.85
  -8 -16   3   44.92    8.16
  -8  16   3   42.40    8.48
   8  16  -3   43.65    9.51
   8 -16  -3   46.95    6.82
   8  16  -4   -1.71   10.04
   8 -16  -4    3.62    9.39
  -8 -16   4    1.86    7.97
  -8 -16   5   48.13    8.00
   8 -16  -5   38.93    8.92
   8  16  -5   35.08    7.04
   8 -16  -5   41.05    9.41
  -8 -16   6    6.10    7.89
   8  16  -6   11.40    9.61
   8 -16  -6   -1.46    6.46
   8 -16  -6    1.00    6.20
   8 -16  -7   98.66    9.85
  -8 -16   7  102.35    8.63
   8 -16  -7  100.73    9.75
   8  16  -7  103.35   10.24
   8 -16  -8   10.11   10.07
   8 -16  -8   -0.94    9.99
   8  16  -8    4.68   10.27
  -8 -16   8   10.35    8.78
   8  17  -1    7.36   12.89
  -8 -17   1    8.81    9.20
   8 -17  -1    6.04    9.83
  -8  17   1   -3.64    6.83
  -8 -17   2    0.09    8.11
   8  17  -2    3.31    9.82
   8 -17  -2    0.46    9.33
  -8  17   2   14.20    8.60
  -8  17   3    4.40    8.80
   8 -17  -3    0.72    6.58
  -8 -17   3   -1.47    7.96
   8  17  -3   -7.08    9.79
  -8 -17   4  180.89    8.32
   8 -17  -4  185.58    9.51
   8  17  -4  182.87   10.33
   8 -17  -5   32.61    9.66
  -8 -17   5   42.24    8.79
   8  17  -5   44.80   10.79
   8 -17  -6    2.88    9.67
  -8 -17   6    9.82    8.74
   8  17  -6   11.27   10.50
   8 -17  -6   15.41   10.02
   8 -17  -7   16.75    6.87
   8 -17  -7   25.27    6.89
   8 -18  -2   16.01   10.15
  -8 -18   2   23.42    8.84
  -8  18   2   18.42    6.62
   8 -18  -3   38.77   10.14
   8  18  -3   44.02   10.75
  -8  18   3   40.21    9.52
  -8 -18   3   50.56    8.78
   8 -18  -4   97.32   10.15
   8  18  -4  100.04   10.85
  -8 -18   4   79.28    6.35
   7   0  -1   -0.38    6.76
   7   0  -1    0.30    6.70
  -7   0   2   93.08    5.84
   7   0  -2   96.77    7.08
   7   0  -3   -0.18    5.40
  -7   0   3    0.62    5.26
   7   0  -4  -10.00    5.58
  -7   0   4    1.33    5.22
   7   0  -5   -0.90    6.58
  -7   0   5   -2.34    6.21
  -7   0   6  907.59    9.03
   7   0  -6  925.24    9.48
   7   0  -7    1.09    6.45
  -7   0   7   -1.59    6.00
   7   0  -8   18.51    6.27
  -7   0   8   14.72    5.87
   7   0  -9   -2.36    5.09
  -7   0   9   -5.70    6.71
   7   0 -10   19.91    6.57
  -7   0  10   21.03    6.14
   7   0 -11   -1.72    5.12
  -7   0  11   -4.94    4.90
   7   0 -12   45.76    7.90
  -7   0  12   39.32    5.51
  -7   0  13    1.05    8.39
   7   0 -13    7.15    8.46
  -7   0  14   18.84    9.38
   7   0 -14   21.08    9.31
  -7   0  15    2.34    7.13
   7   0 -15    4.18    6.94
  -7  -1   1   51.03    6.89
   7  -1  -1   52.28    6.90
   7   1  -1   51.37    7.10
   7  -1  -1   43.08    5.89
   7   1  -2    0.68    5.52
   7  -1  -2    0.57    6.62
  -7  -1   2    0.64    6.55
   7  -1  -2   -0.02    5.45
  -7  -1   3   33.79    6.46
   7  -1  -3   28.53    5.54
   7   1  -3   31.31    5.59
   7  -1  -4   65.54    6.01
   7   1  -4   49.06    5.69
  -7  -1   4   54.53    5.34
  -7   1   4   53.11    5.45
  -7   1   5   96.99    6.58
   7   1  -5   89.14    6.92
   7  -1  -5   85.22    6.84
  -7  -1   5   84.11    6.51
   7   1  -6   69.32    6.74
   7  -1  -6   58.58    6.76
  -7   1   6   65.54    6.39
  -7  -1   6   59.74    6.26
  -7   1   7  128.13    6.40
   7   1  -7   95.12    4.93
  -7  -1   7  101.06    4.62
   7  -1  -7  121.81    6.84
   7  -1  -8    0.60    4.42
  -7   1   8   -0.14    4.22
   7   1  -8    2.64    6.24
  -7  -1   8   -3.36    5.88
   7   1  -9    7.92    7.12
  -7   1   9   -0.96    4.82
  -7  -1   9    3.34    4.73
   7  -1  -9    4.17    7.11
   7  -1 -10    4.78    6.45
  -7  -1  10    5.90    6.16
  -7   1  10    6.27    6.20
   7   1 -10    3.00    6.58
   7  -1 -11   47.70    5.27
   7   1 -11   47.96    5.31
  -7  -1  11   47.69    4.98
  -7   1  11   53.13    7.09
   7  -1 -12   60.79    7.99
  -7  -1  12   65.50    7.71
   7   1 -12   53.66    8.01
  -7   1  12   56.49    5.54
  -7   1  13  116.61    6.18
   7  -1 -13  117.95    8.78
   7   1 -13  111.10    6.32
  -7  -1  13  123.61    8.61
  -7   1  14   34.42    9.33
   7   1 -14   29.51    9.37
   7  -1 -14   29.62    9.42
  -7  -1  14   33.91    9.37
   7  -1 -15   93.26   10.18
  -7  -1  15   98.09   10.34
   7   1 -15   85.31   10.11
  -7  -2   1  462.15   10.60
   7  -2  -1  423.13    9.27
   7   2  -1  443.43    9.83
   7  -2  -1  442.27    9.63
   7  -2  -2   64.82    6.97
   7  -2  -2   57.61    5.76
  -7  -2   2   58.08    5.64
   7   2  -2   57.01    5.89
   7  -2  -3   31.05    5.62
   7   2  -3   34.68    5.68
  -7  -2   3   35.40    5.30
   7  -2  -3   35.49    5.59
   7  -2  -4   74.50    5.70
   7   2  -4    5.53    3.98
  -7  -2   4   13.64    5.64
  -7   2   5   -0.84    6.34
   7  -2  -5    0.81    6.66
  -7  -2   5    3.51    6.05
   7   2  -5    6.30    6.65
  -7  -2   6  237.55    6.70
   7  -2  -6  243.75    7.23
   7   2  -6  237.28    7.25
  -7   2   6  243.36    6.91
  -7   2   7  291.13    6.87
  -7  -2   7  231.12    5.02
   7  -2  -7  268.47    7.14
   7   2  -7  272.17    7.19
   7   2  -8   45.24    6.45
   7  -2  -8   53.98    6.37
  -7   2   8   50.06    6.09
  -7  -2   8   50.60    5.92
  -7  -2   9   98.66    6.75
  -7   2   9   91.90    6.94
   7   2  -9   95.29    7.22
   7  -2  -9   86.22    7.24
   7  -2 -10    5.16    6.44
  -7  -2  10    5.00    6.14
   7   2 -10   10.79    4.62
  -7   2  10    6.63    6.21
  -7   2  11   78.50    7.06
   7  -2 -11   62.71    7.30
   7   2 -11   67.30    7.31
  -7  -2  11   66.81    5.06
   7  -2 -12    7.61    7.77
   7   2 -12    1.06    7.80
  -7  -2  12    2.69    7.58
  -7   2  12   -1.02    7.64
  -7   2  13   32.52    8.31
   7   2 -13   23.92    8.56
   7  -2 -13   30.69    8.53
  -7  -2  13   26.77    5.91
  -7  -2  14   32.89    9.38
   7   2 -14   32.08    9.44
  -7   2  14   32.14    9.31
   7  -2 -14   26.38    9.40
   7   2 -15    8.43    9.95
  -7  -3   1   21.18    7.98
   7  -3  -1   22.02    7.03
   7   3  -1   18.92    8.64
   7  -3  -1   21.33    8.26
   7  -3  -2   85.15    6.59
   7  -3  -2   82.67    7.96
  -7  -3   2   90.91    7.66
   7   3  -2   85.74    6.72
   7  -3  -3  345.87    7.38
   7  -3  -3  330.51    7.37
   7   3  -3  338.20    7.14
  -7  -3   3  336.76    7.10
   7  -3  -4  162.12    7.11
   7  -3  -4  181.92    7.58
   7   3  -4  160.16    7.36
  -7  -3   4  154.12    6.56
   7  -3  -5   37.50    6.75
  -7  -3   5   34.49    6.10
   7   3  -5   39.30    6.72
   7  -3  -5   36.01    6.67
  -7  -3   6   43.41    6.06
   7  -3  -6   43.10    6.62
   7   3  -6   41.21    6.62
   7   3  -7    8.11    6.40
   7  -3  -7    7.78    6.40
  -7  -3   7    5.40    5.89
   7   3  -8    9.68    7.44
  -7  -3   8    6.17    6.93
   7  -3  -8    7.31    5.26
  -7   3   8    8.98    7.13
  -7  -3   9  108.84    6.67
  -7   3   9  103.65    4.97
   7   3  -9  111.71    7.21
   7  -3  -9   91.26    5.16
  -7  -3  10   14.60    6.55
   7  -3 -10   17.65    6.99
  -7   3  10   10.42    5.10
   7   3 -10   17.82    7.01
   7  -3 -11  219.88    7.62
  -7   3  11  238.97    7.42
   7   3 -11  214.87    7.68
  -7  -3  11  227.56    7.36
   7  -3 -12  150.34    8.14
  -7  -3  12  154.81    7.94
  -7   3  12  168.52    7.94
   7   3 -12  162.34    8.12
   7  -3 -13    1.34    8.45
  -7  -3  13    1.69    8.34
   7   3 -13   -4.29    8.51
  -7  -3  14   27.39    9.31
   7  -3 -14   29.21    6.62
   7   3 -14   22.53    9.42
   7   4  -1  339.79   10.15
  -7  -4   1  325.59    9.11
   7  -4  -1  296.19    7.82
   7  -4  -1  320.67    8.32
   7  -4  -2  236.71    8.80
  -7  -4   2  250.89    8.46
   7  -4  -2  239.15    7.72
   7   4  -2  240.47    7.92
   7  -4  -3    7.72    6.67
   7   4  -3    8.55    6.80
   7  -4  -3    7.67    6.63
  -7  -4   3    5.02    6.09
   7   4  -4  144.62    7.16
   7  -4  -4  108.76    5.12
  -7  -4   4  136.31    6.44
   7  -4  -4  140.64    7.03
   7   4  -5   13.86    6.65
   7  -4  -5   10.70    6.55
   7  -4  -5   15.45    6.58
  -7  -4   5   13.50    5.93
   7   4  -6    2.65    6.50
   7  -4  -6    2.26    6.44
  -7  -4   6    2.95    5.79
   7  -4  -6    4.68    6.46
   7  -4  -7  144.21    6.72
   7   4  -7  153.19    6.75
  -7  -4   7  150.97    6.18
   7  -4  -7  144.22    6.68
  -7  -4   8   35.22    4.86
   7   4  -8   35.55    7.42
   7  -4  -8   32.64    7.39
  -7  -4   9   43.78    6.41
   7   4  -9   40.25    6.89
   7  -4  -9   38.13    4.91
   7  -4 -10   25.39    7.43
  -7  -4  10   24.14    4.96
   7   4 -10   28.75    7.45
   7  -4 -11  133.84    7.47
  -7  -4  11  136.97    7.08
   7   4 -11  134.82    7.39
   7   4 -12  142.81    8.04
   7  -4 -12  134.46    5.86
  -7  -4  12  152.17    7.88
   7  -4 -13   44.66    8.52
  -7  -4  13   43.57    8.35
   7   4 -13   57.40    8.51
   7  -4 -14   16.14    9.32
   7   4 -14   15.67    9.32
  -7  -4  14   21.94    6.55
   7  -4 -14   16.49    9.22
   7   5  -1   95.69    9.03
   7  -5  -1   94.67    8.17
   7  -5  -1   91.49    7.24
  -7  -5   1   79.82    6.45
  -7  -5   2  136.36    7.78
   7  -5  -2  111.60    6.83
   7  -5  -2  131.14    7.23
   7   5  -2  126.96    7.47
   7  -5  -3   63.90    8.07
  -7  -5   3   66.33    6.16
   7  -5  -3   63.83    6.86
   7   5  -3   68.94    7.05
   7   5  -4   51.06    6.89
   7  -5  -4   50.09    6.74
   7  -5  -4   48.62    6.58
  -7  -5   4   48.80    5.99
  -7  -5   5  192.11    6.33
   7   5  -5  187.56    7.17
   7  -5  -5  190.06    7.05
   7  -5  -5  179.56    6.97
   7   5  -6    3.32    4.51
   7  -5  -6    0.14    6.31
  -7  -5   6    3.57    5.67
   7  -5  -6    1.04    6.41
  -7  -5   7  250.04    6.41
   7  -5  -7  201.28    5.13
   7   5  -7  241.93    6.97
   7  -5  -7  252.95    6.98
   7  -5  -8   38.99    7.26
   7   5  -8   33.34    7.27
   7  -5  -8   24.92    7.27
  -7  -5   8   32.89    6.60
   7  -5  -9  187.43    7.10
   7   5  -9  165.10    5.22
   7  -5  -9  162.21    5.23
  -7  -5   9  192.40    6.61
  -7  -5  10    0.08    6.88
   7  -5 -10    4.54    5.14
   7  -5 -10    5.63    7.36
   7   5 -10    7.22    7.28
   7   5 -11   35.54    7.10
   7  -5 -11   29.08    7.71
   7  -5 -11   37.04    7.04
  -7  -5  11   30.98    7.30
  -7  -5  12   38.91    5.39
   7  -5 -12   33.76    7.85
   7  -5 -12   35.34    5.48
   7   5 -12   39.87    7.77
   7  -5 -13   66.89    8.40
   7   5 -13   80.89    6.05
  -7  -5  13   66.42    5.97
   7  -5 -13   67.26    8.58
   7  -5 -14    2.16    9.85
   7  -5 -14   -5.13    6.48
   7   5 -14    6.35    9.66
  -7  -5  14   -0.51    6.49
  -7  -6   1   83.34    7.40
   7   6  -1   84.72    8.85
   7  -6  -1   80.02    6.41
   7  -6  -1   75.95    7.14
   7  -6  -2   69.22    6.48
   7  -6  -2   80.35    6.98
  -7  -6   2   71.36    6.04
   7   6  -2   81.59    8.73
   7   6  -3   20.84    8.32
  -7  -6   3   16.42    5.84
   7  -6  -3   22.03    6.68
   7  -6  -3   20.80    6.37
   7  -6  -4    9.26    6.58
  -7  -6   4    8.96    5.75
   7   6  -4   11.03    6.70
   7  -6  -4   12.59    6.30
   7   6  -5  139.49    6.93
   7  -6  -5  124.95    6.59
  -7  -6   5  142.54    6.13
   7  -6  -5  142.38    6.88
   7  -6  -6  227.01    5.24
  -7  -6   6  282.68    6.44
   7   6  -6  271.64    7.13
   7  -6  -6  278.02    7.15
   7  -6  -7   78.44    7.56
   7  -6  -7   90.43    7.63
  -7  -6   7   74.67    4.87
   7   6  -7   85.11    7.62
   7  -6  -8   39.57    5.08
   7   6  -8   36.63    5.05
  -7  -6   8   40.75    6.40
   7  -6  -8   41.35    7.12
   7  -6  -9    6.17    6.48
  -7  -6   9    1.65    5.99
   7  -6  -9    1.64    6.58
   7   6  -9    4.25    6.50
   7   6 -10    5.50    7.18
   7  -6 -10    1.07    7.22
   7  -6 -10   -0.53    5.16
  -7  -6  10    3.59    6.66
  -7  -6  11   -2.13    7.53
   7  -6 -11    4.65    8.00
   7  -6 -11   -3.15    7.85
   7   6 -11   13.60    7.92
   7  -6 -12  264.52    8.76
  -7  -6  12  275.19    8.47
   7   6 -12  258.35    8.64
   7  -6 -12  225.90    5.90
   7  -6 -13   44.28    8.90
  -7  -6  13   44.44    8.89
   7  -6 -13   38.45    6.01
   7   6 -13   31.76    9.09
   7  -6 -14   24.19   10.43
   7  -6 -14   31.16   10.16
   7   6 -14   20.71   10.22
  -7  -6  14   26.73    7.25
  -7  -7   1   37.95    5.80
   7  -7  -1   37.24    6.83
   7   7  -1   39.33    7.00
   7   7  -2    1.98    6.83
  -7  -7   2   -3.31    5.69
   7  -7  -2    1.68    6.02
   7  -7  -2    3.45    6.65
   7  -7  -3   25.62    6.58
   7  -7  -3   26.65    6.19
   7   7  -3   29.99    6.81
  -7  -7   3   28.60    5.72
  -7  -7   4   -5.68    5.55
   7   7  -4   -1.85    6.59
   7  -7  -4    4.23    6.50
   7  -7  -4   -2.24    4.41
   7  -7  -5  111.64    6.42
  -7  -7   5  122.02    5.88
   7  -7  -5  125.79    6.70
   7   7  -5  122.47    6.77
   7  -7  -6    1.83    6.76
   7  -7  -6   13.95    6.93
   7   7  -6    8.16    6.93
  -7  -7   6    6.36    6.04
  -7  -7   7  209.66    6.90
   7  -7  -7  212.29    7.72
   7  -7  -7  184.86    7.51
   7   7  -7  206.01    7.67
   7  -7  -8   14.61    4.74
   7   7  -8   19.23    6.70
  -7  -7   8   15.81    5.99
   7  -7  -8   14.91    6.80
   7  -7  -9  193.49    7.88
   7   7  -9  176.04    5.70
   7  -7  -9  165.53    5.70
  -7  -7   9  212.97    7.13
  -7  -7  10   22.71    6.64
   7  -7 -10   11.71    7.30
   7  -7 -10   17.54    7.11
   7   7 -10   22.04    7.12
   7  -7 -11   47.71    8.03
   7  -7 -11   48.31    5.60
  -7  -7  11   64.95    7.38
   7   7 -11   47.47    7.90
   7   7 -12   60.67    6.03
   7  -7 -12   60.81    6.04
   7  -7 -12   66.13    8.88
  -7  -7  12   68.50    8.28
   7  -7 -13    8.16    6.80
  -7  -7  13   14.19    9.17
   7   7 -13   -1.18    9.40
   7  -7 -13    7.71    6.58
  -7  -7  14   43.58    7.15
   7  -7 -14   35.24   10.44
   7   7 -14   45.67   10.01
   7  -7 -14   48.45   10.06
  -7  -8   1  242.01    6.51
  -7   8   1  253.63    6.89
   7   8  -1  247.22    7.83
   7  -8  -1  255.57    7.51
  -7  -8   2   -0.42    5.47
   7  -8  -2   -0.49    4.67
   7   8  -2    1.76    6.68
   7  -8  -3   34.30    6.54
   7  -8  -3   29.11    4.26
   7   8  -3   32.50    6.69
  -7  -8   3   30.19    5.55
   7  -8  -4  117.29    6.70
   7  -8  -4  117.48    6.32
  -7  -8   4  121.01    5.80
   7   8  -4  116.48    6.83
   7  -8  -5   63.27    5.52
   7   8  -5   60.41    5.59
   7  -8  -5   71.56    7.35
  -7  -8   5   71.88    6.58
  -7  -8   6    7.01    6.26
   7  -8  -6    7.90    7.01
   7   8  -6    4.17    7.28
   7  -8  -6   10.30    5.15
   7   8  -7   24.00    6.91
  -7  -8   7   25.61    6.03
   7  -8  -7   22.93    7.01
   7  -8  -7   25.72    6.84
   7   8  -8  250.12    7.07
   7  -8  -8  273.91    7.22
   7  -8  -8  262.36    7.18
  -7  -8   8  276.96    6.47
   7  -8  -9   -0.89    7.35
  -7  -8   9    7.86    4.57
   7  -8  -9    5.04    7.31
   7   8  -9    3.86    7.18
   7   8 -10  145.62    7.35
  -7  -8  10  161.94    7.29
   7  -8 -10  149.68    7.56
   7  -8 -10  162.81    7.94
   7  -8 -11   56.91    7.98
   7  -8 -11   57.99    5.60
  -7  -8  11   72.56    7.28
   7   8 -11   64.00    7.74
   7   8 -12   97.13    8.58
   7  -8 -12  108.91    8.53
  -7  -8  12  111.22    8.14
   7  -8 -12  125.10    8.85
   7  -8 -13   -4.96    9.27
  -7  -8  13   -6.21    6.48
   7   8 -13  -12.13    9.25
   7  -8 -13    6.38    6.83
  -7   9   1   22.27    7.00
  -7  -9   1   20.03    7.79
   7  -9  -1   17.49    7.81
   7   9  -1   21.59    8.05
  -7   9   2    6.96    5.05
   7   9  -2   12.69    7.81
   7  -9  -2    0.47    7.76
  -7  -9   2    8.29    6.29
  -7  -9   3   39.78    6.45
   7  -9  -3   41.50    7.72
   7   9  -3   44.03    7.88
   7  -9  -4   -0.15    4.89
   7   9  -4    6.76    7.60
   7  -9  -4    1.67    5.24
  -7  -9   4   -0.97    6.26
   7  -9  -5  138.96    7.20
   7   9  -5  134.84    7.75
  -7  -9   5  140.16    6.47
   7  -9  -5  138.05    7.56
  -7  -9   6   -0.73    4.22
   7   9  -6    0.12    4.94
   7  -9  -6    2.72    6.63
   7  -9  -6   -4.26    6.97
   7  -9  -7    6.82    6.60
   7   9  -7    7.39    4.65
  -7  -9   7    9.20    5.67
   7  -9  -7    4.68    6.41
   7  -9  -8   40.86    5.31
  -7  -9   8   45.05    6.55
   7   9  -8   47.86    7.34
   7  -9  -8   41.82    7.49
   7  -9  -9   11.11    7.15
   7   9  -9   11.17    7.03
  -7  -9   9    9.67    6.42
   7  -9  -9   11.51    7.17
   7  -9 -10   27.87    8.05
  -7  -9  10   20.62    7.14
   7   9 -10   20.86    5.46
   7  -9 -10   20.77    7.93
   7  -9 -11   28.56    6.14
   7   9 -11   30.49    8.04
   7  -9 -11   30.08    8.43
  -7  -9  11   32.65    7.58
   7  -9 -12  159.21    9.21
   7  -9 -12  154.12    9.63
  -7  -9  12  158.99    8.21
   7   9 -12  164.17    8.49
   7  -9 -13   39.58   10.24
  -7  -9  13   42.60    9.94
   7   9 -13   36.04    7.23
   7  -9 -13   45.97   10.78
   7 -10  -1   55.80    7.40
   7  10  -1   55.65    7.78
  -7  10   1   56.65    6.64
  -7 -10   1   49.44    6.14
  -7  10   2    4.42    6.68
  -7 -10   2    5.15    5.97
   7 -10  -2   -2.01    7.34
   7  10  -2    1.02    7.59
   7  10  -3  118.34    7.82
  -7 -10   3  122.52    6.25
   7 -10  -3  127.41    7.63
   7 -10  -4   21.30    4.69
   7 -10  -4   24.01    7.09
  -7 -10   4   22.59    5.95
   7  10  -4   21.30    7.30
   7 -10  -5   90.94    7.03
   7  10  -5   87.69    7.17
  -7 -10   5   89.26    6.01
   7 -10  -5   89.49    6.64
   7  10  -6  145.88    7.02
  -7 -10   6  142.16    5.90
   7 -10  -6  143.08    6.91
   7 -10  -6  142.55    6.72
   7 -10  -7    3.63    5.29
  -7 -10   7    2.38    6.34
   7  10  -7    9.14    7.32
   7 -10  -7    8.65    7.16
   7  10  -8  229.70    7.75
  -7 -10   8  228.64    6.75
   7 -10  -8  225.94    7.63
   7 -10  -8  199.86    5.71
  -7 -10   9   33.05    5.03
   7  10  -9   29.68    7.47
   7 -10  -9   36.71    7.66
   7 -10  -9   31.56    7.64
   7 -10 -10   24.31    7.81
   7  10 -10   25.26    5.38
   7 -10 -10   28.78    7.89
  -7 -10  10   20.33    7.01
   7  10 -11   21.66    8.34
   7 -10 -11   20.45    8.80
   7 -10 -11   19.47    8.40
  -7 -10  11   18.61    7.82
   7  10 -12   -0.15    9.27
   7 -10 -12    7.53    9.86
   7 -10 -12    7.35    9.30
  -7 -10  12    1.74    6.28
   7 -10 -13   51.25   10.66
  -7 -10  13   40.26    9.93
   7  10 -13   53.41   10.05
   7 -10 -13   32.55   10.20
   7  11  -1   35.34    7.32
  -7  11   1   42.64    6.19
  -7 -11   1   37.93    6.94
   7 -11  -1   41.23    6.84
  -7 -11   2   91.10    5.92
   7  11  -2   88.31    7.42
  -7  11   2   94.40    6.56
   7 -11  -2   90.35    7.17
   7 -11  -3   32.75    6.83
   7  11  -3   33.65    7.01
  -7 -11   3   35.40    5.63
  -7  11   3   35.24    6.46
   7  11  -4   26.31    6.88
   7 -11  -4   20.94    4.77
  -7 -11   4   25.65    5.56
  -7 -11   5    5.12    5.42
   7 -11  -5   -1.40    6.13
   7 -11  -5    6.11    6.39
   7  11  -5    8.56    6.53
  -7 -11   6   88.56    4.68
   7  11  -6   94.43    7.68
   7 -11  -6  108.07    7.34
   7 -11  -6  105.78    7.51
   7  11  -7   13.54    7.28
  -7 -11   7   16.66    6.20
   7 -11  -7   13.94    5.08
   7 -11  -7    9.67    5.03
   7  11  -8   -0.66    4.94
   7 -11  -8    1.95    4.94
  -7 -11   8    4.60    6.07
   7 -11  -8    2.46    4.97
  -7 -11   9   -0.53    6.86
   7  11  -9    5.92    7.67
   7 -11  -9   -2.97    7.88
   7 -11  -9    1.31    7.86
   7 -11 -10   34.52    8.73
   7  11 -10   24.05    6.04
   7 -11 -10   33.10    6.28
  -7 -11  10   35.08    7.77
   7  11 -11   24.56    8.11
   7 -11 -11   19.16    8.30
   7 -11 -11   23.89    8.55
  -7 -11  11   27.38    8.16
   7  11 -12   16.51    9.59
   7 -11 -12   10.15    6.93
  -7 -11  12    8.36    8.69
   7 -11 -12   15.90    6.59
   7 -12  -1  115.36    7.86
  -7 -12   1  115.24    6.59
   7  12  -1  108.15    8.22
  -7  12   1  112.11    7.08
  -7 -12   2   27.81    6.21
   7 -12  -2   17.86    7.69
  -7  12   2   28.24    7.06
   7  12  -2   28.76    7.96
  -7  12   3  132.56    7.38
  -7 -12   3  128.96    6.51
   7  12  -3  123.36    8.11
   7 -12  -3  121.27    7.80
   7  12  -4    8.92    7.59
   7 -12  -4   10.32    7.38
  -7 -12   4   10.47    6.10
   7  12  -5  180.72    7.83
  -7 -12   5  177.60    6.53
   7 -12  -5  181.59    7.26
   7 -12  -5  186.36    7.74
   7 -12  -6  263.48    7.50
  -7 -12   6  273.51    6.77
   7  12  -6  221.31    5.78
   7 -12  -6  266.91    7.81
  -7 -12   7   29.16    5.99
   7 -12  -7   22.32    5.00
   7 -12  -7   21.24    7.01
   7  12  -7   21.88    7.18
   7 -12  -8    1.71    5.53
   7 -12  -8    3.96    7.74
   7  12  -8    1.50    5.49
  -7 -12   8   -2.84    6.79
  -7 -12   9   66.37    6.77
   7  12  -9   62.95    7.64
   7 -12  -9   53.82    7.76
   7 -12  -9   57.70    7.70
   7 -12 -10   41.00    8.75
   7  12 -10   37.77    8.34
  -7 -12  10   39.17    7.60
   7 -12 -10   40.64    8.49
   7  12 -11    0.51    9.21
   7 -12 -11    2.43    9.75
  -7 -12  11   -0.34    8.60
   7 -12 -11    8.39    9.31
   7  12 -12   14.98    9.97
   7 -12 -12   13.04   10.74
   7 -12 -12   10.68   10.23
  -7 -12  12   10.76    9.44
  -7  13   1   25.27    6.68
   7 -13  -1   16.01    5.30
  -7 -13   1   16.81    7.51
   7  13  -1   18.73    7.76
   7 -13  -2   32.35    7.40
  -7 -13   2   30.10    6.08
   7  13  -2   29.84    7.81
  -7  13   2   28.47    6.84
   7  13  -3   47.65    7.62
  -7  13   3   53.68    6.99
  -7 -13   3   51.37    6.12
   7 -13  -3   44.81    5.28
   7 -13  -4    3.38    7.13
   7  13  -4    1.92    7.40
  -7 -13   4    3.97    4.20
   7 -13  -5    7.19    4.75
   7  13  -5    5.07    7.27
   7 -13  -5    5.18    4.99
  -7 -13   5    3.40    5.88
  -7 -13   6  119.47    6.62
   7 -13  -6  110.45    5.64
   7  13  -6  106.67    5.93
   7 -13  -6  132.74    8.16
   7 -13  -7  101.02    8.03
   7  13  -7  100.84    8.08
  -7 -13   7  106.42    6.90
   7 -13  -7   98.41    7.88
   7  13  -8   -6.99    7.66
  -7 -13   8   -0.89    4.66
   7 -13  -8    8.16    7.47
   7 -13  -8    5.17    7.62
  -7 -13   9   39.87    7.39
   7 -13  -9   29.35    8.55
   7  13  -9   30.03    8.41
   7 -13  -9   30.26    8.48
   7 -13 -10   -2.23    9.43
  -7 -13  10    0.96    8.43
   7  13 -10   -1.65    9.28
   7 -13 -10   -9.32    9.81
  -7 -13  11  365.15    9.60
   7  13 -11  346.60   10.32
   7 -13 -11  340.10   10.95
   7 -13 -11  283.32    7.96
   7  14  -1   -1.40    8.60
   7 -14  -1    5.57    8.15
  -7 -14   1    2.12    8.32
  -7  14   1   -2.21    5.23
  -7  14   2  363.82    8.04
   7 -14  -2  365.76    8.71
  -7 -14   2  354.60    7.42
   7  14  -2  347.84    9.14
   7 -14  -3    0.43    7.54
  -7 -14   3   -0.40    6.26
   7  14  -3   -2.10    7.94
  -7  14   3    3.19    7.20
   7 -14  -4   66.00    8.10
  -7  14   4   71.88    7.77
   7  14  -4   65.14    8.41
  -7 -14   4   57.08    6.79
   7  14  -5    1.85    8.03
  -7 -14   5   -6.03    6.58
   7 -14  -5    5.94    7.77
  -7 -14   6   99.58    6.72
   7  14  -6   96.70    8.05
   7 -14  -6   86.90    5.50
   7 -14  -6   94.30    7.88
   7 -14  -7   13.06    5.21
   7  14  -7   10.03    7.60
  -7 -14   7    8.60    6.50
   7 -14  -7    8.22    7.52
   7  14  -8   24.87    8.41
   7 -14  -8   12.77    8.40
  -7 -14   8   18.76    7.31
   7 -14  -8   19.28    8.39
  -7 -14   9    7.96    7.71
   7  14  -9    2.48    8.80
   7 -14  -9    0.57    8.98
   7 -14  -9    0.25    8.90
  -7 -14  10   87.68    8.46
   7 -14 -10   95.50    9.65
   7  14 -10   87.53    9.32
   7 -14 -10   89.05    9.46
   7 -14 -11   16.35   10.45
   7 -14 -11   -4.02   10.21
   7  14 -11    4.20    9.82
   7 -15  -1   41.65    7.99
  -7 -15   1   50.28    6.69
  -7  15   1   48.23    7.27
   7  15  -1   46.20    8.49
   7  15  -2   25.16    8.35
   7 -15  -2   25.55    8.00
  -7 -15   2   21.91    6.63
  -7  15   2   26.95    7.33
  -7 -15   3   51.05    6.52
   7 -15  -3   47.93    7.90
  -7  15   3   48.78    7.46
   7  15  -3   49.78    8.32
  -7 -15   4   37.94    6.57
   7  15  -4   41.03    8.10
  -7  15   4   41.47    5.33
   7 -15  -4   35.66    5.53
   7  15  -5    0.38    7.88
  -7 -15   5    3.97    6.39
   7 -15  -5    1.52    5.32
   7 -15  -6    7.39    8.42
   7 -15  -6    0.19    8.23
  -7 -15   6    1.69    7.22
   7  15  -6    0.00    8.69
   7  15  -7   63.90    8.51
  -7 -15   7   69.25    7.34
   7 -15  -7   61.60    6.00
   7 -15  -7   62.54    8.35
   7  15  -8    9.72    9.44
  -7 -15   8   21.93    7.61
   7 -15  -8   10.98    8.85
   7 -15  -8    9.28    6.67
   7 -15  -9   55.40    9.42
   7 -15  -9   52.71    9.58
  -7 -15   9   64.13    8.27
   7  15  -9   52.93    6.63
  -7 -15  10   11.10    9.08
   7  15 -10   13.52   10.08
   7 -15 -10   22.46   10.34
   7 -15 -10   14.89   10.10
  -7  16   1    4.91    7.88
  -7 -16   1    2.02    7.31
   7 -16  -1    4.28    8.66
   7  16  -1    3.27    9.16
  -7  16   2   37.31    5.69
   7 -16  -2   41.01    8.76
   7  16  -2   34.96    9.22
  -7 -16   2   43.22    7.29
   7  16  -3   10.56    9.27
  -7  16   3   36.03    8.13
   7 -16  -3   18.07    8.73
  -7 -16   3   35.66    8.82
  -7  16   4   15.58    8.21
   7  16  -4   18.37    8.93
  -7 -16   4   14.91    7.19
   7 -16  -4   17.94    8.41
  -7 -16   5  137.38    7.40
   7  16  -5  129.88    9.04
   7 -16  -5  130.73    8.67
  -7 -16   6   67.85    5.15
   7 -16  -6   86.53    8.25
   7  16  -6   69.91    6.15
   7 -16  -6   77.03    8.33
  -7 -16   7    5.80    8.10
   7 -16  -7   -3.23    9.24
   7 -16  -7    7.43    9.25
   7  16  -7    3.33    9.44
   7  16  -8   17.56    6.53
   7 -16  -8   16.24    9.31
  -7 -16   8   14.97    8.10
   7 -16  -8   17.99    9.20
   7 -16  -9   24.77   10.31
  -7 -16   9   28.50    9.02
   7  16  -9   20.37   10.06
   7 -16  -9   17.49    7.20
   7  17  -1   33.52   10.23
  -7 -17   1   23.29    7.75
   7 -17  -1   30.24    9.10
  -7  17   1   32.34    8.21
  -7 -17   2   99.19    7.28
   7 -17  -2   82.88    6.13
  -7  17   2   90.99    8.02
   7  17  -2  113.82    9.17
  -7  17   3    1.03    7.86
   7 -17  -3   -0.05    8.28
   7  17  -3    7.83    8.73
  -7 -17   3    3.33    6.97
  -7 -17   4   72.69    7.73
   7 -17  -4   83.36    8.97
  -7  17   4   77.50    8.73
   7  17  -4   79.60    7.18
  -7 -17   5   14.18    5.69
   7 -17  -5   15.59    9.19
   7  17  -5   12.95    7.03
  -7 -17   6   31.48    8.00
   7 -17  -6   23.23    6.43
   7 -17  -6   21.32    6.57
   7  17  -6   26.44    9.55
   7  17  -7   -4.02    9.84
  -7 -17   7    3.79    8.46
   7 -17  -7   -2.35    9.57
   7 -17  -7    1.19    7.03
   7 -17  -8    3.18   10.01
  -7 -17   8    2.48    8.76
   7  17  -8   15.71    9.88
   7 -17  -8   -0.06   10.01
  -7 -18   1   16.58    8.11
   7 -18  -1   24.95    9.39
   7  18  -1    9.59   10.11
  -7  18   1   17.92    8.61
  -7  18   2    1.33    8.66
  -7 -18   2   10.60    7.90
   7  18  -2   -1.04    9.98
   7 -18  -2   -0.83    9.40
  -7  18   3    6.52    8.85
  -7 -18   3    3.11    7.96
   7 -18  -3   15.19    9.28
   7  18  -3   19.39    9.86
   7  18  -4   63.51    9.85
  -7  18   4   69.46    9.11
   7 -18  -4   62.99    9.29
  -7 -18   4   65.72    8.05
  -7 -18   5   54.91    8.92
   7  18  -5   50.98   10.79
   7 -18  -5   48.06    9.64
   7  18  -6   18.91   10.37
   7 -18  -6   15.31    9.93
  -7 -18   6   18.15    8.77
   7 -19  -1   27.71    7.18
   7 -19  -2   10.11   10.19
  -7 -19   2    7.24    8.75
  -7  19   2   21.12    9.37
   7  19  -2   13.42   10.78
   7  19  -3    5.49   10.82
  -7 -19   3   14.95    8.63
   7 -19  -3   11.07    9.94
  -7  19   3    3.29    9.55
  -7  19   4    3.03    9.59
   6   0  -1    0.85    7.07
   6   0  -2   44.23    6.08
  -6   0   2   42.72    5.97
  -6   0   3    1.46    5.58
   6   0  -3    1.48    5.93
  -6   0   4  596.65    7.81
   6   0  -4  643.16    8.36
   6   0  -5    0.14    5.82
  -6   0   5    0.76    5.29
   6   0  -6    4.13    5.72
  -6   0   6    0.39    5.28
   6   0  -7    1.26    6.87
  -6   0   7   -0.06    6.38
  -6   0   8    2.46    6.14
   6   0  -8    2.69    4.67
   6   0  -9    1.78    6.42
  -6   0   9    3.73    5.98
   6   0 -10  115.16    7.28
  -6   0  10  117.26    6.96
  -6   0  11   -1.25    5.09
   6   0 -11    4.12    5.26
   6   0 -12   -1.19    7.05
  -6   0  12    2.35    7.46
  -6   0  13    2.00    7.59
   6   0 -13    0.46    7.61
  -6   0  14    6.45    9.61
   6   0 -14    1.45    8.83
  -6   0  15    1.17   10.32
   6   0 -15    8.21    9.90
   6  -1  -1  258.69    8.49
   6   1  -1  259.84    8.60
   6  -1  -1  249.57    8.43
  -6  -1   1  260.17    8.37
  -6  -1   2   33.40    5.68
   6   1  -2   39.16    6.04
   6  -1  -2   37.03    7.34
  -6   1   3  563.12    8.04
  -6  -1   3  557.29    7.96
   6   1  -3  543.10    8.23
   6  -1  -3  565.82    8.35
  -6  -1   4   22.12    5.42
   6  -1  -4   20.78    5.97
   6   1  -4   19.49    5.92
  -6   1   4   22.42    5.65
   6   1  -5  494.20    7.50
  -6   1   5  514.75    7.27
   6  -1  -5  483.19    7.50
  -6  -1   5  505.61    7.12
   6   1  -6   42.24    5.87
  -6  -1   6   40.51    5.33
  -6   1   6   41.09    5.47
   6  -1  -6   39.00    5.84
   6  -1  -7  702.69    8.81
   6   1  -7  667.06    8.58
  -6   1   7  718.57    8.40
  -6  -1   7  690.84    8.23
   6  -1  -8   14.90    6.67
   6   1  -8    9.76    4.71
  -6  -1   8   13.90    6.20
  -6   1   8   13.79    6.28
  -6   1   9   -1.32    6.72
   6  -1  -9    0.68    4.52
   6   1  -9    1.25    7.05
  -6  -1   9    2.40    6.64
   6   1 -10   81.43    7.17
   6  -1 -10   67.74    5.18
  -6  -1  10   83.73    6.92
  -6   1  10   92.57    6.92
  -6   1  11   44.51    5.28
   6  -1 -11   42.53    7.63
   6   1 -11   47.03    5.36
  -6  -1  11   44.07    7.34
   6   1 -12   -4.02    7.08
  -6  -1  12   -3.05    7.48
  -6   1  12   -0.62    7.53
   6  -1 -12    6.57    7.07
  -6  -1  13   18.45    7.67
   6  -1 -13   12.77    7.70
   6   1 -13   14.76    7.65
  -6   1  13   18.19    7.66
   6   1 -14    9.41    9.29
   6  -1 -14    5.69    6.65
  -6   1  14    5.95    8.97
  -6  -1  14   -2.24    8.98
  -6   1  15   35.83   10.21
   6  -1 -15   31.98    9.96
  -6  -1  15   28.16   10.43
   6   1 -15   24.39    7.07
  -6  -2   1  266.54    7.19
   6  -2  -1  305.30    8.55
   6   2  -1  283.61    7.64
   6  -2  -1  327.00    8.79
  -6  -2   2  163.62    7.32
   6  -2  -2  157.95    7.78
   6   2  -2  165.42    7.95
   6  -2  -2  171.14    7.81
  -6  -2   3    2.70    5.30
   6  -2  -3    1.94    5.89
   6   2  -3    2.78    5.86
  -6   2   4  109.55    6.01
   6  -2  -4  107.60    6.22
   6   2  -4  113.53    6.16
  -6  -2   4  100.46    5.60
  -6  -2   5   58.59    3.93
   6   2  -5   70.37    6.01
   6  -2  -5   58.82    4.29
  -6   2   5   75.03    5.69
   6   2  -6  113.47    6.03
  -6  -2   6  116.04    5.54
  -6   2   6  118.10    5.86
   6  -2  -6  108.46    6.06
   6  -2  -7   51.37    6.99
  -6  -2   7   54.66    6.40
  -6   2   7   55.73    6.70
   6   2  -7   63.85    6.92
  -6   2   8   -2.13    6.34
  -6  -2   8    1.72    6.08
   6   2  -8   -2.12    6.58
   6  -2  -8    0.94    6.60
  -6  -2   9  450.04    8.06
  -6   2   9  486.03    8.49
   6   2  -9  405.92    6.49
   6  -2  -9  471.22    8.77
   6  -2 -10   69.32    7.14
  -6   2  10   70.68    6.90
   6   2 -10   63.14    5.04
  -6  -2  10   75.87    6.71
   6  -2 -11   25.75    7.43
  -6   2  11   21.38    7.25
   6   2 -11   15.22    7.35
  -6  -2  11   19.77    7.26
  -6   2  12   10.91    7.89
   6  -2 -12    5.36    4.98
   6   2 -12    7.30    7.43
  -6  -2  12    6.06    7.47
   6  -2 -13  128.35    8.40
  -6  -2  13  134.40    8.38
   6   2 -13  135.56    8.32
  -6   2  13  139.18    8.28
  -6   2  14    4.82    9.45
   6  -2 -14   -0.17    9.44
   6   2 -14    3.48    8.71
  -6  -2  14    1.56    9.56
  -6  -2  15   12.10    7.35
   6   2 -15   15.68    9.85
   6  -2 -15   12.50    7.07
  -6   2  15   13.92   10.24
   6  -3  -1  178.70    8.09
   6  -3  -1  144.10    6.33
  -6  -3   1  138.83    6.04
   6   3  -1  162.29    8.12
   6  -3  -2  146.64    7.51
  -6  -3   2  155.35    6.98
   6   3  -2  141.94    6.54
   6  -3  -2  151.71    6.51
   6   3  -3  111.04    6.22
  -6  -3   3  106.49    5.57
   6  -3  -3  111.03    6.18
   6  -3  -3  106.67    6.12
   6  -3  -4    5.82    5.77
  -6  -3   4   11.06    5.05
   6  -3  -4    7.13    5.75
   6   3  -4   10.43    5.76
  -6  -3   5   37.33    3.70
   6   3  -5   44.12    5.79
   6  -3  -5   42.67    5.87
   6  -3  -6   75.87    6.55
   6   3  -6   70.25    6.45
  -6  -3   6   80.41    6.28
  -6   3   7  199.50    5.27
   6  -3  -7  210.24    7.28
   6   3  -7  182.03    5.27
  -6  -3   7  215.43    6.65
  -6  -3   8   23.25    6.06
  -6   3   8   18.13    6.38
   6  -3  -8   26.58    6.73
   6   3  -8   20.66    6.49
   6   3  -9    3.02    7.47
  -6   3   9    7.65    5.14
  -6  -3   9   11.74    7.00
   6  -3  -9    6.86    7.58
   6  -3 -10  197.24    7.38
  -6  -3  10  205.12    6.92
   6   3 -10  195.08    7.24
  -6   3  10  185.28    5.23
   6   3 -11   22.97    7.30
  -6  -3  11   12.07    5.04
  -6   3  11    9.46    7.25
   6  -3 -11   11.88    5.30
   6  -3 -12   48.28    8.11
   6   3 -12   53.95    7.99
  -6  -3  12   47.84    7.99
  -6   3  12   39.06    8.02
   6  -3 -13  139.27    8.45
   6   3 -13  130.21    6.33
  -6  -3  13  136.01    9.05
   6  -3 -14   16.38    9.46
   6   3 -14   15.97    9.27
  -6  -3  14   15.04    9.57
  -6  -3  15    9.36   10.39
   6  -3 -15   10.24   10.06
   6   3 -15   10.50    6.95
  -6  -4   1  163.45    6.95
   6  -4  -1  142.24    6.17
   6   4  -1  152.71    6.85
   6  -4  -1  157.89    6.68
   6  -4  -2   18.89    5.85
  -6  -4   2   22.78    6.22
   6   4  -2   21.26    5.92
   6  -4  -2   25.07    6.91
   6  -4  -3    0.13    5.53
  -6  -4   3   -0.02    4.98
   6  -4  -3   -0.28    5.73
   6   4  -3    0.58    5.80
   6   4  -4  672.15    8.22
   6  -4  -4  662.95    8.03
  -6  -4   4  545.39    6.03
   6  -4  -4  652.56    8.05
  -6  -4   5    4.84    4.94
   6  -4  -5    7.97    5.67
   6  -4  -5    1.59    5.73
   6   4  -5    4.95    5.63
   6   4  -6  239.97    7.38
   6  -4  -6  262.82    7.53
   6  -4  -6  265.76    7.54
  -6  -4   6  221.94    5.05
   6   4  -7    2.79    6.54
  -6  -4   7    3.21    5.95
   6  -4  -7    1.74    6.71
   6  -4  -8    4.10    6.51
   6   4  -8    4.86    6.37
  -6  -4   8    2.95    5.84
  -6  -4   9  281.08    7.45
   6   4  -9  261.51    7.80
   6  -4  -9  224.36    5.98
  -6  -4  10   55.01    6.43
   6   4 -10   42.50    4.80
   6  -4 -10   45.15    6.94
  -6  -4  11   28.88    7.15
   6  -4 -11   18.70    7.52
   6   4 -11   33.29    7.24
  -6  -4  12   33.22    7.88
   6  -4 -12   31.01    8.21
   6   4 -12   33.96    7.88
   6   4 -13  120.50    8.66
   6  -4 -13  111.04    8.88
  -6  -4  13  122.54    8.85
  -6  -4  14    2.97    9.55
   6  -4 -14   -4.29    6.68
   6   4 -14   -1.32    6.50
   6  -4 -14   -0.57    9.38
  -6  -4  15   18.36    8.66
   6  -5  -1   49.73    6.08
   6   5  -1   52.70    7.56
  -6  -5   1   43.85    5.16
   6   5  -2   52.50    6.05
   6  -5  -2   52.18    5.58
  -6  -5   2   54.80    5.10
   6  -5  -2   51.15    5.98
   6   5  -3   20.88    5.79
   6  -5  -3   23.14    5.57
   6  -5  -3   21.93    5.76
  -6  -5   3   25.59    4.90
   6   5  -4   33.25    5.82
   6  -5  -4   32.23    5.62
  -6  -5   4   37.62    4.97
   6  -5  -4   32.12    5.82
  -6  -5   5   37.00    6.02
   6  -5  -5   24.59    6.41
   6  -5  -5   34.93    6.92
   6   5  -5   39.69    6.88
  -6  -5   6   -1.06    5.89
   6   5  -6    4.27    6.63
   6  -5  -6    1.56    6.85
   6  -5  -6    4.05    4.72
  -6  -5   7   33.95    5.82
   6  -5  -7   25.48    6.63
   6   5  -7   26.10    6.53
   6  -5  -7   23.15    6.74
   6  -5  -8  126.47    6.82
   6  -5  -8  108.16    4.94
  -6  -5   8  134.29    6.07
   6   5  -8  124.05    6.58
   6  -5  -9   -1.77    5.22
   6   5  -9   -4.19    7.05
   6  -5  -9    5.50    7.20
  -6  -5   9   -3.77    6.56
   6  -5 -10   25.82    6.54
   6  -5 -10   23.29    6.76
  -6  -5  10   29.17    6.13
   6   5 -10   19.04    6.52
   6  -5 -11   64.74    7.34
   6   5 -11   59.17    5.14
  -6  -5  11   69.93    7.05
   6  -5 -11   65.03    7.50
   6  -5 -12   19.04    7.82
  -6  -5  12   16.16    7.73
   6  -5 -12   19.30    7.97
   6   5 -12   22.15    7.68
   6  -5 -13  198.19    6.70
   6  -5 -13  222.78    8.92
   6   5 -13  240.07    8.80
  -6  -5  13  230.71    8.96
  -6  -5  14   35.06    6.76
   6  -5 -14   29.81    9.60
   6   5 -14   42.59    9.14
   6  -5 -14   34.51    6.66
   6  -6  -1   69.83    6.11
   6   6  -1   63.99    6.29
  -6  -6   1   66.63    5.14
  -6   6   1   66.61    5.61
   6  -6  -2   52.39    5.94
   6   6  -2   47.32    6.08
  -6  -6   2   50.25    5.00
   6  -6  -2   17.51    5.74
  -6  -6   3  285.95    5.95
   6  -6  -3  289.49    6.38
   6  -6  -3  280.35    6.74
   6   6  -3  286.27    6.85
   6   6  -4 1288.49   10.97
   6  -6  -4 1370.37   10.99
  -6  -6   4 1404.35   10.52
   6  -6  -4 1343.54   10.42
   6  -6  -5  110.95    6.83
  -6  -6   5  119.15    6.07
   6   6  -5  104.39    7.04
   6  -6  -5  118.58    7.13
  -6  -6   6   64.06    5.86
   6  -6  -6   57.97    6.70
   6   6  -6   55.69    6.69
   6  -6  -6   54.38    6.85
   6  -6  -7  112.54    5.01
   6  -6  -7  135.89    6.89
   6   6  -7  120.04    4.93
  -6  -6   7  129.35    4.45
   6  -6  -8  157.84    7.94
  -6  -6   8  173.83    7.03
   6   6  -8  160.77    7.69
   6  -6  -8  165.57    8.05
   6  -6  -9   40.71    7.02
   6  -6  -9   36.26    7.16
   6   6  -9   39.39    6.96
  -6  -6   9   39.31    6.37
   6  -6 -10   -0.39    7.52
  -6  -6  10    5.92    6.97
   6  -6 -10    6.24    7.65
   6   6 -10   13.69    7.30
  -6  -6  11    0.46    4.76
   6   6 -11    3.31    4.96
   6  -6 -11    0.17    7.09
   6  -6 -11   -2.30    7.38
   6   6 -12   38.91    7.65
   6  -6 -12   43.39    5.70
   6  -6 -12   38.30    7.80
  -6  -6  12   53.90    7.69
  -6  -6  13    0.61    8.37
   6   6 -13   -0.76    8.10
   6  -6 -13    2.85    8.28
   6  -6 -13   -4.58    8.64
  -6  -6  14   12.10    6.71
   6   6 -14   15.13    8.94
   6  -6 -14   18.40    9.34
   6  -6 -14   24.22    9.55
  -6   7   1  260.54    7.21
   6   7  -1  273.46    8.25
  -6  -7   1  264.06    6.79
   6  -7  -1  264.27    7.91
  -6  -7   2   79.13    5.95
   6   7  -2   72.47    7.33
   6  -7  -2   76.63    7.15
   6  -7  -3  126.93    6.67
   6   7  -3   96.10    7.64
  -6  -7   3  121.58    6.11
   6  -7  -3  106.09    5.19
  -6  -7   4   38.92    5.81
   6  -7  -4   45.46    6.92
   6  -7  -4   39.47    6.53
   6   7  -4   34.17    4.95
  -6  -7   5   93.89    5.91
   6   7  -5   87.09    6.86
   6  -7  -5   88.96    6.74
   6  -7  -5   92.52    6.89
   6   7  -6  167.86    6.83
  -6  -7   6  163.43    5.97
   6  -7  -6  164.19    7.00
   6  -7  -6  166.23    6.71
  -6  -7   7   10.77    3.95
   6  -7  -7    4.57    6.43
   6   7  -7   10.08    6.30
   6  -7  -7   12.78    6.47
   6   7  -8  147.86    7.47
   6  -7  -8  134.57    7.67
  -6  -7   8  142.14    6.81
   6  -7  -8  129.85    7.68
  -6  -7   9  167.96    4.78
   6  -7  -9  187.33    7.34
   6   7  -9  190.81    6.94
   6  -7  -9  173.94    7.10
  -6  -7  10  145.00    7.15
   6  -7 -10  149.86    7.96
   6  -7 -10  121.06    5.48
   6   7 -10  133.24    5.45
   6  -7 -11   29.41    7.85
   6  -7 -11   22.36    7.50
  -6  -7  11   25.05    7.21
   6   7 -11   27.42    7.78
   6  -7 -12   15.95    7.59
  -6  -7  12   18.96    7.43
   6  -7 -12   24.35    8.01
   6   7 -12   17.08    7.46
   6  -7 -13   24.35    8.66
   6   7 -13   17.97    8.63
  -6  -7  13   20.44    8.28
   6  -7 -13   12.15    5.84
   6  -7 -14   26.26   10.61
   6  -7 -14   31.87   10.21
  -6  -7  14   23.25    7.46
   6   7 -14   30.31    6.95
  -6  -8   1  110.83    5.98
  -6   8   1  121.81    6.57
   6  -8  -1  110.04    7.25
   6   8  -1  118.61    7.57
  -6   8   2   98.00    6.56
   6   8  -2   87.90    7.27
  -6  -8   2   91.70    5.86
   6  -8  -2   97.86    7.15
   6  -8  -3  133.42    7.13
  -6  -8   3  136.90    5.93
   6   8  -3  137.02    7.28
  -6  -8   4  504.33    7.11
   6   8  -4  471.98    8.11
   6  -8  -4  401.62    5.80
   6  -8  -4  416.60    6.19
  -6  -8   5  120.42    5.82
   6  -8  -5  121.60    6.61
   6   8  -5   97.31    4.96
   6  -8  -5  120.50    6.88
   6  -8  -6    2.27    6.20
  -6  -8   6    4.39    5.44
   6  -8  -6    4.75    6.39
   6   8  -6    2.24    6.25
   6  -8  -7   28.35    7.54
  -6  -8   7   30.97    6.43
   6  -8  -7   23.31    7.42
   6   8  -7   33.14    7.32
  -6  -8   8  194.53    4.87
   6  -8  -8  217.29    7.53
   6   8  -8  221.32    7.28
   6  -8  -8  206.94    7.52
   6  -8  -9   12.60    7.26
   6  -8  -9   18.70    7.57
  -6  -8   9   15.09    6.36
   6   8  -9   21.17    6.84
   6  -8 -10   -4.36    7.51
   6  -8 -10    1.66    7.23
  -6  -8  10   -0.64    6.56
   6   8 -10    2.20    6.96
   6   8 -11   62.08    7.69
   6  -8 -11   64.68    8.41
  -6  -8  11   63.73    7.53
   6  -8 -11   53.45    8.04
   6  -8 -12    4.02    8.51
   6   8 -12   12.19    8.20
  -6  -8  12   10.27    8.26
   6  -8 -12    3.10    9.01
   6  -8 -13   21.21    9.46
   6  -8 -13   20.11   10.03
  -6  -8  13   12.66    9.39
   6   8 -13   26.20    6.36
   6  -8 -14   30.48   10.18
  -6  -8  14   33.54   10.27
   6   8 -14   35.27    9.70
   6  -8 -14   31.89   10.65
  -6   9   1  197.04    6.64
   6   9  -1  192.67    7.69
   6  -9  -1  202.71    7.43
  -6  -9   1  185.99    6.11
  -6   9   2   21.45    6.22
   6  -9  -2   20.35    6.75
   6   9  -2   24.10    8.42
  -6  -9   2   20.52    5.46
   6   9  -3   97.94    7.00
  -6  -9   3   93.86    5.69
  -6   9   3  107.37    6.57
   6  -9  -3   83.99    4.97
   6   9  -4    8.49    6.60
  -6  -9   4    6.97    5.39
   6  -9  -4   12.41    6.48
   6   9  -5   47.34    6.52
   6  -9  -5   46.85    6.19
   6  -9  -5   49.57    6.47
  -6  -9   5   49.07    5.51
   6  -9  -6    8.24    7.32
   6  -9  -6    2.23    7.60
   6   9  -6    4.95    7.39
  -6  -9   6   13.01    6.30
   6  -9  -7  173.74    7.44
  -6  -9   7  194.92    6.52
   6   9  -7  175.17    7.33
   6  -9  -7  179.89    7.55
   6   9  -8    0.86    6.43
  -6  -9   8    5.01    5.71
   6  -9  -8    3.07    4.68
   6  -9  -8   -1.58    6.61
  -6  -9   9  334.54    7.26
   6  -9  -9  307.28    8.08
   6  -9  -9  302.87    8.19
   6   9  -9  278.65    5.78
   6  -9 -10   46.49    7.43
   6   9 -10   38.38    6.89
   6  -9 -10   38.80    7.22
  -6  -9  10   38.40    6.57
  -6  -9  11   10.30    7.21
   6   9 -11   16.84    7.38
   6  -9 -11   15.13    7.75
   6  -9 -11   15.21    8.22
   6  -9 -12    3.43    8.38
  -6  -9  12   -5.09    8.07
   6   9 -12    9.76    8.07
   6  -9 -12    3.57    8.98
   6   9 -13   -0.59    8.93
   6  -9 -13    0.90    9.94
  -6  -9  13   15.53    9.06
   6  -9 -13    9.23    9.21
   6  10  -1   53.40    6.93
  -6  10   1   47.27    6.04
  -6 -10   1   50.53    5.46
   6 -10  -1   52.93    6.70
  -6  10   2  139.46    6.44
   6  10  -2  133.50    7.14
   6 -10  -2  123.86    6.90
  -6 -10   2  135.67    5.72
  -6 -10   3    3.04    5.27
   6  10  -3    0.23    6.62
   6 -10  -3   -0.38    4.61
  -6  10   3    2.42    6.10
   6  10  -4    6.34    6.45
  -6 -10   4    7.41    5.28
   6 -10  -4    8.49    6.34
   6  10  -5   29.42    7.52
  -6 -10   5   28.62    6.27
   6 -10  -5   31.68    7.08
   6 -10  -5   30.76    7.42
   6 -10  -6   11.10    4.94
   6  10  -6   23.92    7.08
   6 -10  -6   17.36    7.14
  -6 -10   6   23.50    6.02
   6  10  -7   14.29    6.60
  -6 -10   7   14.68    5.71
   6 -10  -7   10.01    6.75
   6 -10  -7   13.88    6.66
   6  10  -8   58.79    7.36
  -6 -10   8   54.33    6.64
   6 -10  -8   57.55    7.57
   6 -10  -8   56.32    5.44
   6 -10  -9   74.27    7.60
  -6 -10   9   84.55    6.48
   6  10  -9   76.86    7.11
   6 -10  -9   77.57    7.40
   6  10 -10   24.48    7.65
   6 -10 -10   17.33    7.90
  -6 -10  10   19.72    7.20
   6 -10 -10   22.29    8.28
   6 -10 -11   88.02    8.86
  -6 -10  11   82.54    5.82
   6  10 -11   82.65    8.40
   6 -10 -11   78.79    8.28
   6 -10 -12   -4.68    8.85
   6  10 -12    2.92    8.51
   6 -10 -12    2.31    6.25
  -6 -10  12    1.87    8.52
   6  10 -13   67.72    9.88
   6 -10 -13   52.92   11.09
  -6 -10  13   64.88   10.21
   6 -10 -13   70.35   10.23
  -6 -11   1    7.00    6.18
   6 -11  -1   -2.07    7.62
   6  11  -1    5.62    7.93
  -6  11   1    7.75    4.87
  -6  11   2    5.78    6.95
   6  11  -2    5.57    7.79
  -6 -11   2    3.87    6.11
   6 -11  -2    5.61    7.63
  -6  11   3   81.30    7.21
   6  11  -3   75.62    7.76
  -6 -11   3   78.47    6.31
   6 -11  -3   77.39    7.62
   6 -11  -4   46.32    7.43
  -6  11   4   55.29    7.11
  -6 -11   4   55.10    6.17
   6  11  -4   63.72    7.51
   6  11  -5  124.52    7.36
   6 -11  -5  121.54    7.20
  -6 -11   5  125.41    6.14
   6 -11  -6   67.73    6.75
   6 -11  -6   65.70    6.63
  -6 -11   6   68.90    5.79
   6  11  -6   59.57    4.92
   6  11  -7   90.60    5.42
   6 -11  -7  115.91    7.14
   6 -11  -7   91.94    5.43
  -6 -11   7  109.90    6.60
   6 -11  -8  137.30    5.52
   6  11  -8  163.86    7.44
  -6 -11   8  141.50    4.86
   6 -11  -8  151.72    7.65
   6  11  -9    9.13    7.29
  -6 -11   9    8.31    6.73
   6 -11  -9   10.20    7.77
   6 -11  -9   17.17    7.58
  -6 -11  10    7.00    7.00
   6  11 -10   11.11    7.42
   6 -11 -10    5.79    5.78
   6 -11 -10   14.71    7.72
   6  11 -11    5.91    5.67
   6 -11 -11    8.36    8.41
   6 -11 -11    2.59    8.95
  -6 -11  11    8.29    7.80
   6  11 -12   30.37    8.94
   6 -11 -12   39.12   10.16
  -6 -11  12   26.99    6.28
   6 -11 -12   26.55    9.41
   6 -11 -13   31.26   10.96
   6  11 -13   20.21    6.82
   6 -11 -13   24.59    7.17
  -6 -11  13   35.73    9.91
  -6 -12   1   48.55    5.86
  -6  12   1   44.89    6.51
   6 -12  -1   45.60    7.15
   6  12  -1   47.15    7.44
  -6  12   2   49.57    6.55
   6  12  -2   41.59    5.22
   6 -12  -2   40.95    7.25
  -6 -12   2   48.32    5.84
   6  12  -3  148.58    7.57
  -6 -12   3  157.09    6.17
   6 -12  -3  155.84    7.28
  -6  12   3  147.58    6.88
  -6  12   4    1.50    6.49
   6 -12  -4    3.41    6.68
  -6 -12   4   -2.06    5.60
   6  12  -4   -0.15    6.83
   6  12  -5   37.88    6.67
  -6 -12   5   37.54    5.59
   6 -12  -5   36.68    6.60
   6 -12  -6   12.86    7.32
  -6 -12   6   15.39    4.43
   6  12  -6   12.48    7.37
   6 -12  -6   10.39    5.15
   6  12  -7   82.37    5.33
   6 -12  -7   92.43    7.42
  -6 -12   7  104.50    6.42
   6 -12  -7   81.26    5.28
   6  12  -8   20.55    6.92
  -6 -12   8   19.95    6.13
   6 -12  -8   14.70    5.01
   6 -12  -8   14.27    7.19
   6  12  -9    1.86    7.48
  -6 -12   9    5.12    6.88
   6 -12  -9   -4.21    7.98
   6 -12  -9   -0.22    7.71
  -6 -12  10   73.76    7.81
   6  12 -10   73.50    8.34
   6 -12 -10   71.50    9.09
   6 -12 -10   69.71    8.64
   6 -12 -11   50.84    9.62
   6 -12 -11   57.37    8.87
  -6 -12  11   40.24    8.32
   6  12 -11   48.92    8.63
   6  12 -12   22.83    9.31
   6 -12 -12    8.53    7.18
   6 -12 -12   15.71    7.87
  -6 -12  12   12.98    9.24
  -6  13   1   19.01    6.58
   6  13  -1   11.73    6.92
  -6 -13   1   12.64    5.94
   6 -13  -1   12.01    7.22
  -6  13   2   27.38    6.19
   6 -13  -2   23.48    4.72
  -6 -13   2   21.07    5.52
   6  13  -2   20.21    7.00
  -6 -13   3  208.89    6.42
   6 -13  -3  202.93    7.03
  -6  13   3  208.23    6.67
   6  13  -3  180.57    5.38
   6  13  -4    4.64    7.68
   6 -13  -4   14.71    7.33
  -6 -13   4    8.50    4.41
  -6  13   4   15.16    7.30
   6  13  -5   41.42    7.48
  -6 -13   5   42.48    6.26
   6 -13  -5   35.27    7.27
   6 -13  -6   26.60    7.06
   6  13  -6   20.22    7.23
   6 -13  -6   34.90    7.09
  -6 -13   6   27.05    6.12
  -6 -13   7   31.63    6.13
   6 -13  -7   15.91    7.12
   6  13  -7   26.43    5.01
   6 -13  -7   28.79    7.06
   6 -13  -8   37.55    8.03
  -6 -13   8   38.26    6.86
   6 -13  -8   21.59    7.92
   6  13  -8   33.29    7.70
   6 -13  -9   62.79    5.62
   6  13  -9   60.14    5.42
  -6 -13   9   62.98    4.90
   6 -13  -9   66.83    8.18
  -6 -13  10    3.42    7.46
   6 -13 -10   18.75    8.73
   6  13 -10    4.78    5.59
   6 -13 -10   -3.50    8.26
  -6 -13  11   93.31    8.79
   6  13 -11   99.82    9.07
   6 -13 -11   87.69    9.40
   6 -13 -11   96.87   10.19
   6 -13 -12   17.03   10.96
   6  13 -12   11.23    9.60
   6 -13 -12   10.31   10.10
  -6 -13  12   15.40    9.64
  -6 -14   1    4.91    6.12
   6  14  -1   -1.47    7.77
  -6  14   1    2.38    6.78
   6 -14  -1    1.99    7.42
   6  14  -2  396.46    8.88
   6 -14  -2  335.76    6.32
  -6 -14   2  411.10    7.33
  -6  14   2  410.32    7.91
  -6 -14   3   23.02    6.13
   6  14  -3   20.44    7.63
   6 -14  -3   24.20    7.24
  -6  14   3   21.38    7.05
   6  14  -4   -2.40    7.44
   6 -14  -4    3.23    7.12
  -6 -14   4   -0.93    4.30
  -6  14   4   -0.56    7.04
  -6  14   5    2.20    4.99
  -6 -14   5    4.91    6.03
   6  14  -5    3.92    7.19
   6 -14  -5    5.61    6.99
  -6 -14   6   84.75    6.52
   6  14  -6   79.38    5.80
   6 -14  -6   82.83    7.59
  -6 -14   7    3.29    6.68
   6 -14  -7    2.71    7.67
   6  14  -7    9.74    7.67
   6 -14  -7    6.49    7.69
   6  14  -8   26.06    7.44
  -6 -14   8   25.07    6.65
   6 -14  -8   24.07    7.72
   6 -14  -8   29.97    7.57
  -6 -14   9   16.37    7.41
   6 -14  -9    7.90    5.88
   6  14  -9   15.13    8.18
   6 -14  -9   18.40    8.62
  -6 -14  10   27.40    8.57
   6  14 -10   30.51    9.16
   6 -14 -10   25.22    9.89
   6 -14 -10   44.40    9.31
   6  14 -11    9.37    6.93
   6 -14 -11    1.87    7.12
   6 -14 -11   -7.22   11.00
  -6 -14  11    3.04    9.37
  -6 -15   1   23.37    6.39
   6 -15  -1   13.66    7.74
   6  15  -1   22.63    7.67
  -6  15   1   20.56    6.68
   6  15  -2    0.32    7.53
  -6  15   2   -0.29    4.75
   6 -15  -2   -1.27    5.09
  -6 -15   2   -6.21    5.98
   6  15  -3  265.06    8.12
  -6  15   3  239.46    5.46
   6 -15  -3  256.21    7.76
  -6 -15   3  265.58    6.71
   6  15  -4  102.83    8.35
  -6 -15   4  100.93    6.92
   6 -15  -4  103.32    7.65
  -6  15   4  113.47    7.94
   6 -15  -5   61.79    5.59
  -6 -15   5   58.22    4.91
  -6  15   5   82.82    7.82
   6  15  -5   72.59    8.13
  -6 -15   6   -3.41    6.65
   6  15  -6   -3.74    7.72
   6 -15  -6   -2.32    7.60
  -6 -15   7   68.48    7.10
   6 -15  -7   54.91    5.42
   6 -15  -7   62.61    8.07
   6  15  -7   61.43    8.13
   6 -15  -8   58.43    8.30
  -6 -15   8   61.56    7.45
   6 -15  -8   63.02    8.57
   6  15  -8   67.39    8.32
  -6 -15   9   80.00    6.14
   6  15  -9   99.26    9.34
   6 -15  -9   82.06    9.49
   6 -15  -9   91.89    9.89
  -6 -15  10   -1.76    8.82
   6  15 -10    0.77    9.41
   6 -15 -10    1.34    6.87
   6 -15 -10    1.09    9.60
  -6  16   1   12.56    7.34
   6  16  -1   16.01    8.39
  -6 -16   1   15.99    6.60
   6 -16  -1   11.23    5.63
   6 -16  -2   59.58    5.69
  -6  16   2   74.51    7.53
   6  16  -2   67.83    8.37
  -6 -16   2   68.48    6.80
  -6 -16   3  192.02    5.26
   6 -16  -3  211.00    8.35
   6  16  -3  209.30    8.69
  -6  16   3  230.04    7.96
  -6  16   4   17.27    7.47
   6  16  -4   15.48    8.04
   6 -16  -4    8.41    7.59
  -6 -16   4    6.72    6.62
   6  16  -5   90.60    7.95
   6 -16  -5   87.16    7.70
  -6 -16   5   95.28    6.68
  -6  16   5   94.14    7.70
   6 -16  -6   25.12    8.33
  -6 -16   6   15.72    5.27
   6  16  -6   28.35    8.55
   6 -16  -7   13.69    8.13
   6  16  -7   10.84    5.90
   6 -16  -7   17.52    8.32
  -6 -16   7   11.84    7.26
   6  16  -8   23.52    9.25
   6 -16  -8   22.67    9.56
  -6 -16   8   19.97    8.36
   6 -16  -8   17.27    9.29
   6 -16  -9   33.21    9.66
  -6 -16   9   37.88    5.84
   6 -16  -9   33.21    6.84
   6  16  -9   37.06    6.43
  -6 -16  10   49.00    9.10
   6 -16 -10   33.49    7.10
   6  16 -10   38.46    9.75
  -6  17   1   31.17    5.65
   6 -17  -1   21.95    8.76
  -6 -17   1   34.74    7.32
   6  17  -1   30.00    9.30
   6 -17  -2    6.34    8.58
  -6 -17   2    6.25    7.23
   6  17  -2   11.90    9.11
  -6  17   2    1.65    8.16
  -6  17   3   33.25    8.19
   6  17  -3   33.22    8.97
   6 -17  -3   24.74    8.56
  -6 -17   3   31.69    7.30
   6  17  -4   15.94    6.26
   6 -17  -4   14.03    8.36
  -6  17   4   20.24    8.26
  -6 -17   4   14.51    7.27
  -6 -17   5   20.23    7.21
   6 -17  -5   22.41    8.12
   6  17  -5   18.61    8.60
  -6  17   5   20.37    8.27
   6  17  -6   25.43    8.36
   6 -17  -6   27.31    5.82
  -6 -17   6   37.23    7.80
   6  17  -7   58.57    9.47
   6 -17  -7   54.10    6.51
   6 -17  -7   53.54    6.72
  -6 -17   7   61.16    8.26
   6  17  -8   51.81    9.71
  -6 -17   8   55.66    8.69
   6 -17  -8   49.17    7.17
   6 -17  -8   45.87    9.97
   6 -17  -9    0.39   10.38
   6 -17  -9   23.41    9.82
   6 -18  -1   18.03    8.97
   6  18  -1   15.12    9.67
  -6 -18   1   18.91    5.77
  -6  18   1   18.37    8.31
  -6  18   2   48.44    7.94
   6  18  -2   53.00    9.63
   6 -18  -2   58.23    8.30
  -6 -18   2   54.82    7.72
  -6  18   3  112.47    8.63
   6 -18  -3  103.33    9.00
   6  18  -3   84.93    9.62
  -6 -18   3   96.58    7.86
   6  18  -4   10.61    9.81
   6 -18  -4    9.62    9.25
  -6  18   4   14.15    9.17
  -6 -18   4    7.11    5.78
   6  18  -5   46.77    9.71
   6 -18  -5   43.46    9.12
  -6 -18   5   45.47    8.18
  -6  18   5   43.52    9.30
   6  18  -6    4.84    6.62
   6 -18  -6    5.13    8.98
  -6 -18   6    4.22    5.70
   6 -18  -7    8.26    9.86
   6 -18  -7    6.82   10.09
   6  18  -7   -1.01    7.18
  -6 -18   7   13.53    8.88
  -6 -19   1   39.00    8.50
   6  19  -1   42.19   10.16
   6 -19  -1   31.92    9.40
  -6  19   1   40.86    8.70
  -6  19   2    3.42    6.20
   6 -19  -2   11.53    9.24
   6  19  -2    0.51    7.07
  -6 -19   2   -2.46    8.03
   6  19  -3   28.56    9.87
   6 -19  -3   22.97    9.71
  -6 -19   3   36.84    8.02
  -6  19   3   25.77    8.89
  -6  19   4   14.69    9.40
   6  19  -4   12.81   10.09
   6 -19  -4    4.34    9.58
  -6 -19   4   14.57    8.48
  -6  19   5    3.55    9.91
   6 -19  -5    4.12    9.86
   6  19  -5    6.20   10.40
  -6 -19   5    4.63    8.84
   6 -19  -6    1.87    9.73
   6  19  -6    4.58   10.19
  -6 -19   6   -4.44    8.88
   6 -20  -2   61.85    7.25
   6  20  -2   75.56   10.93
   6 -20  -3   -1.49    7.06
  -6  20   3    1.60    9.47
  -5   0   1   -0.50    5.01
   5   0  -1    0.85    5.15
  -5   0   2 1713.02   14.54
   5   0  -2 1735.87   13.90
  -5   0   3   -0.04    6.09
   5   0  -3   -0.83    6.58
   5   0  -4   71.19    6.80
  -5   0   4   74.83    6.33
  -5   0   5    0.42    5.80
   5   0  -5   -4.38    6.34
  -5   0   6  273.59    6.47
   5   0  -6  273.48    6.94
   5   0  -7   -1.37    5.82
  -5   0   7   -0.37    3.93
   5   0  -8  312.88    7.68
  -5   0   8  317.40    7.42
   5   0  -9    3.17    6.56
  -5   0   9   -1.88    6.37
   5   0 -10    2.42    7.34
  -5   0  10    4.03    7.16
  -5   0  11    0.58    6.43
   5   0 -11   -4.58    6.53
  -5   0  12   85.65    7.37
   5   0 -12   89.40    7.28
   5   0 -13   -4.90    7.68
  -5   0  13    0.72    7.88
  -5   0  14   19.50    6.07
   5   0 -14   15.26    8.11
  -5   0  15    5.03   10.55
   5   0 -15   11.73    9.67
   5   1  -1  207.42    7.54
   5  -1  -1  189.47    6.51
  -5  -1   1  209.45    7.38
   5  -1  -1  190.18    6.49
  -5   1   2   22.74    5.19
   5   1  -2   22.11    5.28
   5  -1  -2   24.74    6.55
  -5  -1   2   23.70    4.93
  -5   1   3    3.27    6.30
  -5  -1   3    3.04    5.92
   5   1  -3    2.16    6.46
   5  -1  -3    2.00    6.58
  -5  -1   4  154.90    4.89
   5   1  -4  170.34    6.98
   5  -1  -4  187.29    7.19
  -5   1   4  190.15    6.86
  -5   1   5  104.53    6.22
   5   1  -5   97.92    6.51
  -5  -1   5   89.62    4.40
   5  -1  -5  103.28    6.69
  -5  -1   6   -0.12    5.44
   5   1  -6   -2.45    5.96
  -5   1   6   -0.66    5.63
   5  -1  -6    0.24    6.04
  -5  -1   7    3.53    5.38
   5   1  -7    3.53    5.80
  -5   1   7    2.47    5.52
   5  -1  -7    5.89    5.89
   5  -1  -8  316.13    7.78
  -5   1   8  278.01    5.58
   5   1  -8  266.31    5.68
  -5  -1   8  312.74    7.26
   5  -1  -9   73.18    6.76
  -5   1   9   73.25    6.52
   5   1  -9   81.65    6.69
  -5  -1   9   70.27    4.70
   5  -1 -10   40.06    5.27
   5   1 -10   35.81    5.23
  -5  -1  10   41.11    7.34
  -5   1  10   40.81    7.28
   5  -1 -11  122.62    5.01
  -5  -1  11  114.13    5.02
  -5   1  11  135.49    6.86
   5   1 -11  139.52    6.78
   5   1 -12   33.05    7.01
  -5  -1  12   24.14    7.21
   5  -1 -12   22.96    7.18
  -5   1  12   27.64    7.25
  -5   1  13  183.00    8.33
   5   1 -13  169.36    5.74
   5  -1 -13  183.88    8.05
  -5  -1  13  185.24    8.31
   5   1 -14   14.92    5.69
   5  -1 -14   24.56    8.09
  -5  -1  14   15.79    8.49
  -5   1  14   13.41    8.53
  -5  -1  15    8.70   10.57
   5  -1 -15   -1.61    6.99
   5   1 -15    1.54    9.72
  -5   1  15    4.38   10.40
   5  -2  -1  127.78    8.18
   5  -2  -1  123.12    7.12
   5   2  -1  126.58    8.41
  -5  -2   1  125.76    7.64
   5  -2  -2  412.06    8.23
   5  -2  -2  386.87    8.09
   5   2  -2  382.54    8.07
  -5  -2   2  377.28    7.51
   5  -2  -3    1.62    6.44
   5   2  -3    1.91    6.34
  -5  -2   3    3.48    5.60
   5   2  -4   14.87    6.29
   5  -2  -4   12.16    6.52
  -5  -2   4   10.48    5.55
  -5   2   4   10.91    6.15
   5   2  -5  112.90    6.40
   5  -2  -5  113.81    6.61
  -5   2   5  127.13    6.35
  -5  -2   5  116.45    5.76
  -5  -2   6  197.54    5.93
  -5   2   6  185.73    4.85
   5  -2  -6  198.62    6.64
   5   2  -6  179.96    6.41
   5  -2  -7  352.82    7.00
   5   2  -7  342.05    6.75
  -5   2   7  367.72    6.80
  -5  -2   7  302.94    4.96
  -5  -2   8    9.34    6.39
  -5   2   8    8.99    6.70
   5   2  -8   13.80    6.71
   5  -2  -8   10.07    6.96
   5  -2  -9   49.26    6.77
  -5   2   9   52.74    6.59
   5   2  -9   55.84    6.49
  -5  -2   9   55.02    6.37
  -5  -2  10    8.44    4.99
  -5   2  10    9.78    5.12
   5   2 -10   11.70    7.09
   5  -2 -10   11.47    7.35
   5  -2 -11  111.12    5.67
   5   2 -11  130.51    7.15
  -5  -2  11  121.96    7.24
  -5   2  11  114.18    5.59
   5  -2 -12  205.74    7.63
   5   2 -12  205.55    7.33
  -5  -2  12  194.49    7.76
  -5   2  12  199.12    7.69
   5  -2 -13   21.44    7.74
  -5  -2  13   25.22    7.87
   5   2 -13   17.51    5.33
  -5   2  13   23.69    5.47
  -5   2  14   -5.42    9.05
   5  -2 -14   -1.48    8.72
  -5  -2  14   -5.45    8.50
   5   2 -14   -1.40    7.92
  -5   2  15   31.24   10.43
  -5  -2  15   39.14   10.55
   5  -2 -15   43.39    9.94
   5   2 -15   32.07    9.65
   5   3  -1   32.19    6.54
  -5  -3   1   30.51    5.60
   5  -3  -1   33.75    6.66
   5  -3  -1   37.59    6.12
   5  -3  -2   33.00    6.50
   5  -3  -2   26.68    6.17
   5   3  -2   29.05    6.37
  -5  -3   2   31.32    6.74
   5  -3  -3   39.08    6.47
   5  -3  -3   34.14    6.32
   5   3  -3   33.58    6.32
  -5  -3   3   36.20    5.55
   5   3  -4   72.70    6.30
  -5  -3   4   70.65    5.53
   5  -3  -4   72.67    6.50
   5  -3  -4   63.79    4.72
   5   3  -5   39.89    4.34
   5  -3  -5   37.67    4.44
  -5  -3   5   45.74    5.35
   5  -3  -6   18.15    6.10
  -5   3   6   18.68    4.12
  -5  -3   6   16.26    3.73
   5   3  -6   18.78    5.74
  -5   3   7   93.19    6.43
  -5  -3   7   84.61    5.91
   5  -3  -7   79.34    5.28
   5   3  -7   86.14    6.95
   5   3  -8  751.95    8.47
  -5  -3   8  734.15    8.13
   5  -3  -8  641.82    6.97
  -5   3   8  778.13    8.66
  -5   3   9   11.98    6.37
   5  -3  -9   13.51    6.63
  -5  -3   9   15.81    6.12
   5   3  -9   11.27    6.38
   5  -3 -10  210.61    7.79
  -5  -3  10  233.24    7.41
   5   3 -10  209.00    5.51
  -5   3  10  222.30    7.52
  -5   3  11   17.24    7.37
  -5  -3  11    8.83    7.38
   5   3 -11    5.31    7.31
   5  -3 -11    9.87    5.40
   5  -3 -12   37.64    7.27
   5   3 -12   41.28    6.95
  -5  -3  12   37.66    7.21
  -5   3  12   33.94    5.17
   5  -3 -13    3.90    7.71
  -5   3  13    1.07    5.53
   5   3 -13   14.20    7.38
  -5  -3  13    7.02    5.58
   5  -3 -14   14.41    8.89
   5   3 -14   20.38    8.44
  -5  -3  14   21.75    9.76
   5  -3 -15   29.65    9.95
  -5  -3  15   19.56   10.61
   5   3 -15   23.54    6.78
   5   4  -1  155.75    7.19
   5  -4  -1  163.96    7.04
  -5  -4   1  153.94    5.99
   5   4  -2    9.78    6.23
   5  -4  -2    9.71    5.87
  -5  -4   2   11.59    5.27
   5  -4  -2   10.09    6.22
   5  -4  -3    8.41    6.20
  -5  -4   3    5.89    5.16
   5   4  -3    6.30    6.13
   5  -4  -3    6.73    5.97
  -5  -4   4   77.48    5.34
   5  -4  -4   71.18    6.18
   5  -4  -4   72.17    6.31
   5   4  -4   72.05    6.14
  -5  -4   5   45.51    5.19
   5   4  -5   44.90    5.90
   5  -4  -5   45.16    6.08
   5  -4  -5   48.61    6.11
   5  -4  -6    2.83    4.14
   5  -4  -6    0.71    5.82
   5   4  -6    0.94    5.59
  -5  -4   6   -2.89    5.04
   5   4  -7  385.25    7.63
   5  -4  -7  373.34    8.08
  -5  -4   7  331.63    5.41
   5  -4  -8   55.96    7.03
  -5  -4   8   58.77    6.25
   5   4  -8   63.88    6.56
   5  -4  -9   10.58    6.59
  -5  -4   9    6.00    5.95
   5   4  -9    9.26    4.36
   5  -4 -10   18.06    7.17
  -5  -4  10   21.17    6.70
   5   4 -10   16.34    6.76
  -5  -4  11   96.49    5.43
   5  -4 -11   91.71    5.56
   5   4 -11  108.29    7.35
  -5  -4  12   44.59    8.14
   5   4 -12   45.19    7.32
   5  -4 -12   45.11    7.84
   5  -4 -13   53.91    8.35
   5   4 -13   56.91    7.90
  -5  -4  13   52.73    8.41
   5  -4 -14  103.20    9.69
   5  -4 -14  110.38    9.79
   5   4 -14  106.56    6.54
  -5  -4  14   99.18   10.04
   5  -4 -15    8.21    7.10
   5   4 -15    2.48    9.47
  -5  -4  15   15.28    7.45
   5  -4 -15    8.84   10.36
   5  -5  -1   42.58    6.31
  -5  -5   1   39.74    5.19
   5   5  -1   40.02    6.43
  -5   5   1   41.41    5.82
  -5  -5   2    2.90    5.05
   5  -5  -2    4.60    6.12
   5   5  -2    2.46    6.08
   5  -5  -3  754.56    8.73
  -5  -5   3  764.56    8.00
   5  -5  -3  791.81    8.55
   5   5  -3  735.90    8.66
   5  -5  -4    3.42    5.93
   5   5  -4    7.90    5.78
   5  -5  -4    1.54    5.78
  -5  -5   4    3.16    5.00
  -5  -5   5  919.86    7.92
   5  -5  -5  864.52    8.45
   5   5  -5  917.45    8.62
   5  -5  -5  925.18    8.77
   5  -5  -6  158.42    6.23
  -5  -5   6  149.52    5.37
   5   5  -6  145.02    5.93
   5  -5  -6  150.41    6.26
  -5  -5   7  101.01    6.24
   5  -5  -7   77.43    5.12
   5  -5  -7   87.16    7.18
   5   5  -7   84.04    6.73
  -5  -5   8   63.15    4.35
   5  -5  -8   61.30    5.02
   5  -5  -8   51.15    4.97
   5   5  -8   65.46    6.52
   5  -5  -9   21.43    7.84
   5   5  -9   19.41    7.24
  -5  -5   9   10.56    7.02
   5  -5  -9   13.94    7.61
   5  -5 -10   -0.77    7.04
   5  -5 -10    1.16    6.77
   5   5 -10    2.41    4.56
  -5  -5  10   -0.79    6.44
   5  -5 -11   34.16    7.67
   5   5 -11   44.70    7.06
   5  -5 -11   34.03    7.40
  -5  -5  11   45.65    7.25
   5   5 -12   51.61    7.64
  -5  -5  12   50.12    8.04
   5  -5 -12   48.08    8.04
   5  -5 -12   40.59    8.22
   5  -5 -13   72.91    8.91
  -5  -5  13   71.93    6.31
   5  -5 -13   73.15    8.74
   5   5 -13   81.01    8.28
   5  -5 -14    1.19    9.53
   5  -5 -14    3.44    9.37
   5   5 -14    3.84    8.81
  -5  -5  14    3.24    9.69
   5   6  -1   63.57    6.40
  -5   6   1   62.59    5.70
  -5  -6   1   59.13    5.16
   5  -6  -1   62.90    6.25
   5   6  -2  172.08    6.71
  -5   6   2  173.77    6.18
  -5  -6   2  168.56    5.59
   5  -6  -2  169.28    6.55
   5  -6  -3  116.44    6.27
   5   6  -3  114.64    6.26
  -5  -6   3  114.11    5.33
   5  -6  -3   97.52    4.35
   5  -6  -4   32.10    5.69
  -5  -6   4   32.67    4.96
   5  -6  -4   31.62    5.91
   5   6  -4   32.30    5.80
  -5  -6   5    9.31    4.89
   5  -6  -5   10.59    5.65
   5  -6  -5    7.76    4.07
   5   6  -5    9.17    5.61
  -5  -6   6    9.37    5.85
   5  -6  -6   12.47    6.89
   5  -6  -6    7.79    6.82
   5   6  -6   11.09    6.62
   5  -6  -7    5.96    6.70
   5   6  -7    3.91    6.37
   5  -6  -7    3.36    6.85
  -5  -6   7    2.24    5.83
   5  -6  -8  274.81    7.31
   5  -6  -8  264.61    5.61
  -5  -6   8  310.38    6.55
   5   6  -8  313.59    6.98
   5  -6  -9    5.16    5.25
   5  -6  -9    2.86    7.68
  -5  -6   9    3.40    6.61
   5   6  -9    4.79    6.98
   5  -6 -10   -1.46    6.57
   5  -6 -10    5.52    6.96
  -5  -6  10    0.59    6.18
   5   6 -10    5.79    6.24
   5  -6 -11    5.47    7.25
   5  -6 -11    6.93    7.61
  -5  -6  11   13.79    7.00
   5   6 -11   11.23    4.85
   5  -6 -12   -2.19    7.78
  -5  -6  12    1.21    7.74
   5   6 -12    3.57    7.36
   5  -6 -12    0.96    8.27
  -5  -6  13   15.12    8.63
   5   6 -13   13.91    7.92
   5  -6 -13   11.85    8.80
   5  -6 -13   15.94    8.38
  -5  -6  14  137.44    9.92
   5  -6 -14  127.01    9.68
   5  -6 -14  134.70    9.91
   5   6 -14  138.63    8.94
  -5  -7   1  560.37    7.20
   5   7  -1  631.71    9.78
  -5   7   1  604.04    7.54
   5  -7  -1  584.52    8.15
  -5   7   2  320.31    6.53
  -5  -7   2  295.82    5.95
   5   7  -2  305.48    7.12
   5  -7  -2  311.21    6.95
   5   7  -3  539.29    7.68
  -5  -7   3  537.00    6.73
   5  -7  -3  500.31    7.47
   5   7  -4  281.02    6.58
   5  -7  -4  269.02    6.29
  -5  -7   4  272.53    5.64
   5  -7  -4  257.50    6.49
   5  -7  -5  550.79    8.22
   5   7  -5  537.98    8.03
  -5  -7   5  566.42    7.32
   5  -7  -5  577.53    8.19
  -5  -7   6  335.63    6.64
   5  -7  -6  322.34    7.58
   5   7  -6  289.20    5.52
   5  -7  -6  326.74    7.52
  -5  -7   7   32.75    5.71
   5  -7  -7   23.98    6.74
   5  -7  -7   32.27    6.65
   5   7  -7   34.68    6.36
  -5  -7   8   40.61    4.10
   5   7  -8   52.63    6.77
   5  -7  -8   54.79    7.33
   5  -7  -8   52.60    7.13
   5  -7  -9   30.38    7.44
  -5  -7   9   31.78    6.43
   5   7  -9   24.77    4.80
   5  -7  -9   37.44    7.03
   5  -7 -10   89.00    5.91
   5   7 -10  113.24    7.37
  -5  -7  10  111.63    7.17
   5  -7 -10  106.68    7.60
   5  -7 -11   68.88    7.69
   5  -7 -11   63.38    5.16
  -5  -7  11   82.45    7.03
   5   7 -11   77.71    4.83
   5  -7 -12    3.13    8.20
   5  -7 -12    0.37    5.40
   5   7 -12    4.41    7.26
  -5  -7  12    4.67    5.39
  -5  -7  13   42.45    8.49
   5  -7 -13   35.92    8.89
   5   7 -13   38.80    7.75
   5  -7 -13   35.82    8.29
  -5  -7  14   32.42   10.16
   5   7 -14   23.16    9.02
   5  -7 -14   30.80   10.19
   5  -7 -14   32.44    7.28
   5   8  -1   60.13    6.20
  -5  -8   1   56.09    4.94
  -5   8   1   56.72    5.53
   5  -8  -1   52.64    5.98
  -5  -8   2   13.52    4.72
   5   8  -2   13.88    6.26
   5  -8  -2    7.74    4.11
  -5   8   2    9.01    5.40
  -5   8   3   24.06    5.45
   5   8  -3   20.18    4.18
  -5  -8   3   21.10    4.77
   5  -8  -3   21.16    5.70
   5  -8  -4  161.62    7.20
  -5  -8   4  162.71    6.16
   5   8  -4  172.16    7.46
   5   8  -5   17.49    6.71
   5  -8  -5   16.61    4.61
   5  -8  -5   23.84    6.78
  -5  -8   5   20.22    5.72
   5   8  -6   23.93    6.37
   5  -8  -6   26.15    6.57
  -5  -8   6   28.24    5.64
   5  -8  -6   17.48    6.60
   5  -8  -7   92.89    4.85
   5   8  -7  106.65    6.33
   5  -8  -7   87.48    4.86
  -5  -8   7  102.88    5.80
  -5  -8   8  204.30    6.88
   5  -8  -8  202.37    8.07
   5   8  -8  199.10    7.36
   5  -8  -8  204.10    7.86
  -5  -8   9   31.27    6.08
   5   8  -9   37.35    6.37
   5  -8  -9   26.99    6.79
   5  -8  -9   27.63    7.14
   5  -8 -10   22.78    7.83
  -5  -8  10   13.51    6.86
   5  -8 -10   21.78    7.31
   5   8 -10    9.07    6.96
   5  -8 -11    7.72    5.61
   5  -8 -11   10.21    8.58
  -5  -8  11    9.06    7.61
   5   8 -11    8.89    7.47
   5  -8 -12   29.68    8.19
  -5  -8  12   30.92    5.36
   5  -8 -12   20.39    5.41
   5   8 -12   27.00    7.64
   5  -8 -13    7.63    9.45
  -5  -8  13    6.00    8.94
   5  -8 -13    5.15    9.32
   5   8 -13    3.60    6.21
   5  -8 -14   26.65   10.78
   5   8 -14   40.29    9.30
  -5  -8  14   32.68   10.58
   5  -8 -14   32.57   10.14
   5  -9  -1  314.23    7.91
   5   9  -1  312.90    8.20
  -5   9   1  325.66    7.26
  -5  -9   1  307.85    6.65
  -5   9   2    4.47    6.37
   5   9  -2    0.85    7.08
   5  -9  -2    9.83    6.87
  -5  -9   2    7.45    5.61
   5   9  -3   -1.71    6.87
  -5   9   3   -2.08    6.48
   5  -9  -3    4.71    6.74
  -5  -9   3    2.25    5.62
   5   9  -4   18.45    6.74
  -5  -9   4   16.93    5.66
   5  -9  -4   11.04    6.66
   5  -9  -5   37.64    6.43
  -5  -9   5   36.85    5.61
   5   9  -5   47.67    6.59
   5  -9  -5   41.64    6.61
   5   9  -6    5.01    6.23
  -5  -9   6   -2.07    5.50
   5  -9  -6   -1.59    6.41
   5  -9  -6    0.01    6.35
   5   9  -7   92.69    5.28
   5  -9  -7   97.02    7.83
  -5  -9   7  105.40    6.66
   5  -9  -7  100.93    7.67
   5   9  -8  165.33    7.02
  -5  -9   8  164.18    6.57
   5  -9  -8  161.62    7.57
   5  -9  -8  159.97    7.31
  -5  -9   9  170.17    6.66
   5   9  -9  176.81    6.94
   5  -9  -9  164.16    7.83
   5  -9  -9  177.50    7.29
   5  -9 -10   13.16    7.76
   5  -9 -10   19.41    7.22
   5   9 -10   13.62    6.70
  -5  -9  10   18.92    6.69
   5   9 -11  252.90    7.71
   5  -9 -11  238.35    8.95
   5  -9 -11  257.91    8.33
  -5  -9  11  251.62    7.97
   5   9 -12   40.11    7.87
   5  -9 -12   41.18    9.29
  -5  -9  12   35.45    5.95
   5  -9 -12   39.55    6.07
   5   9 -13    2.56    8.63
   5  -9 -13    8.35   10.06
  -5  -9  13    5.85    9.41
   5  -9 -13    4.45    9.23
   5  -9 -14    8.55    7.53
   5  10  -1   77.32    7.23
   5 -10  -1   69.77    6.94
  -5 -10   1   78.29    5.72
  -5  10   1   77.01    6.48
   5  10  -2  245.51    7.65
  -5  10   2  245.74    6.99
   5 -10  -2  232.82    7.34
  -5 -10   2  239.06    6.24
  -5  10   3   12.99    6.36
   5 -10  -3   13.15    4.70
   5  10  -3   18.32    6.79
  -5 -10   3   15.79    5.50
  -5  10   4   21.43    6.41
  -5 -10   4   24.77    5.52
   5 -10  -4   25.35    6.46
   5  10  -4   16.66    6.62
   5  10  -5   92.59    4.82
   5 -10  -5  102.41    6.56
  -5 -10   5  106.77    5.68
   5 -10  -6    4.01    6.76
  -5 -10   6    6.77    4.51
   5 -10  -6    4.39    7.44
   5  10  -6   11.51    7.28
   5  10  -7  107.34    7.09
  -5 -10   7  118.04    6.37
   5 -10  -7   94.08    5.28
   5 -10  -7  107.98    7.48
   5  10  -8   29.21    4.46
   5 -10  -8   29.59    6.91
  -5 -10   8   30.85    5.83
   5 -10  -8   25.98    4.70
   5  10  -9   -0.09    4.88
  -5 -10   9    3.13    6.54
   5 -10  -9    6.28    7.71
   5 -10  -9   -2.33    7.26
  -5 -10  10   40.47    7.05
   5 -10 -10   35.04    7.58
   5 -10 -10   44.20    7.72
   5  10 -10   49.00    7.08
   5 -10 -11   56.88    8.47
   5  10 -11   59.72    5.16
   5 -10 -11   66.59    7.69
  -5 -10  11   69.03    7.46
  -5 -10  12   -5.52    8.09
   5 -10 -12   -2.15    9.12
   5 -10 -12    0.27    5.75
   5  10 -12    3.10    7.60
   5  10 -13   21.44    8.46
   5 -10 -13   13.47    6.43
   5 -10 -13    8.15    7.16
  -5 -10  13   11.57    6.59
  -5 -11   1   13.25    5.40
   5 -11  -1   10.52    6.52
   5  11  -1   12.61    6.87
  -5  11   1    0.17    6.16
  -5 -11   2   91.47    5.67
   5  11  -2   95.69    6.98
   5 -11  -2   90.92    6.81
  -5  11   2   99.29    6.42
   5 -11  -3   18.68    6.43
  -5 -11   3   27.67    5.42
   5  11  -3   24.58    6.56
  -5  11   3   26.20    6.20
   5 -11  -4   33.51    6.36
  -5  11   4   33.19    4.48
   5  11  -4   34.08    6.48
  -5 -11   4   35.62    5.46
   5  11  -5   17.03    7.43
  -5 -11   5   15.42    4.51
   5 -11  -5   18.02    7.36
   5 -11  -6  114.37    7.27
  -5 -11   6  119.04    6.33
   5 -11  -6  119.86    7.18
   5  11  -6  126.96    7.25
   5 -11  -7    5.47    4.80
   5  11  -7    9.88    6.44
  -5 -11   7   11.07    5.77
   5 -11  -7    8.21    4.62
   5  11  -8   -4.62    7.01
   5 -11  -8    1.19    5.36
   5 -11  -8   -2.59    7.28
  -5 -11   8    1.80    6.48
   5  11  -9  139.49    5.17
  -5 -11   9  157.58    6.73
   5 -11  -9  147.76    7.48
   5 -11  -9  144.91    7.88
  -5 -11  10   10.65    7.17
   5 -11 -10    2.15    8.48
   5  11 -10    5.17    7.29
   5 -11 -10   -0.47    7.83
   5 -11 -11   61.03    9.48
   5  11 -11   58.40    5.75
   5 -11 -11   67.50    8.52
  -5 -11  11   72.06    8.14
   5  11 -12  302.30    9.38
   5 -11 -12  265.17    8.06
  -5 -11  12  305.69    9.77
   5 -11 -12  303.02    9.96
   5  11 -13   11.91    6.64
   5 -11 -13   16.85   10.02
   5 -11 -13   13.85   11.15
  -5 -11  13   23.62   10.12
  -5  12   1  111.17    5.26
  -5 -12   1  130.24    6.61
   5 -12  -1  111.32    7.91
   5  12  -1  125.63    8.25
  -5 -12   2  323.12    7.16
   5 -12  -2  301.58    8.34
   5  12  -2  312.46    8.55
  -5  12   2  282.99    5.87
  -5  12   3   42.55    7.17
   5 -12  -3   34.31    7.49
   5  12  -3   31.81    7.76
  -5 -12   3   30.94    4.52
  -5  12   4   24.91    7.14
   5  12  -4    1.88    7.30
   5 -12  -4    4.78    7.13
  -5 -12   4    4.12    6.13
  -5 -12   5   55.68    6.03
   5 -12  -5   47.45    6.98
  -5  12   5   55.20    7.04
   5  12  -5   48.21    7.07
   5  12  -6   72.16    6.67
   5 -12  -6   69.03    6.65
  -5 -12   6   71.01    4.19
   5 -12  -7  254.65    8.00
   5  12  -7  247.80    7.73
  -5 -12   7  214.33    5.10
   5 -12  -7  247.65    7.73
   5 -12  -8    9.19    6.96
   5  12  -8    9.43    6.91
  -5 -12   8    6.07    6.34
   5 -12  -8   10.56    7.44
   5  12  -9    6.82    5.30
   5 -12  -9    4.93    5.88
  -5 -12   9    3.83    7.11
   5 -12  -9    2.59    7.81
   5  12 -10   30.87    7.13
   5 -12 -10   28.22    7.59
  -5 -12  10   37.40    7.03
   5 -12 -10   39.45    8.23
  -5 -12  11   41.74    7.88
   5  12 -11   56.99    7.90
   5 -12 -11   31.97    6.58
   5 -12 -11   32.86    5.83
   5  12 -12   59.96    8.70
   5 -12 -12   49.14   10.41
  -5 -12  12   58.67    9.09
   5 -12 -12   65.94    9.06
   5  13  -1  422.18    8.61
  -5 -13   1  427.11    7.22
   5 -13  -1  407.65    8.20
  -5  13   1  431.42    7.70
  -5  13   2    5.03    6.66
   5  13  -2    1.90    7.43
   5 -13  -2    7.32    6.94
  -5 -13   2    5.32    5.92
  -5  13   3   11.77    4.74
   5  13  -3   11.77    7.17
   5 -13  -3   17.38    4.88
  -5 -13   3   15.81    4.16
   5 -13  -4    9.54    6.58
   5  13  -4    8.91    6.87
  -5  13   4   15.67    6.61
  -5 -13   4   15.20    5.71
  -5  13   5    9.74    6.54
   5  13  -5   17.01    6.44
  -5 -13   5   16.32    5.57
   5 -13  -5    9.92    4.52
   5 -13  -6   42.81    7.21
   5  13  -6   43.10    7.33
  -5 -13   6   42.97    6.43
   5 -13  -7   88.06    7.35
   5  13  -7   91.01    7.12
  -5 -13   7   87.18    6.42
   5 -13  -7   78.25    7.22
   5  13  -8   18.81    5.38
   5 -13  -8   19.68    7.27
  -5 -13   8   21.75    6.60
   5 -13  -8   11.21    8.27
   5  13  -9   -3.62    7.35
  -5 -13   9   -0.24    4.87
   5 -13  -9   -0.41    7.51
   5 -13  -9   -1.72    8.10
   5  13 -10    4.06    5.62
  -5 -13  10    4.96    5.46
   5 -13 -10   12.03    9.00
   5 -13 -10   11.29    8.16
   5 -13 -11    5.21    9.11
   5 -13 -11   10.99   10.35
   5  13 -11   10.22    8.72
  -5 -13  11    8.82    6.20
   5 -13 -12   76.50   11.28
   5  13 -12   64.57    6.72
  -5 -13  12   63.57    7.03
   5 -13 -12   73.76    9.90
   5 -14  -1    5.15    6.58
   5  14  -1   13.84    6.89
  -5 -14   1    6.60    3.92
  -5  14   1    9.12    6.13
   5 -14  -2  131.96    6.83
   5  14  -2  122.90    5.26
  -5  14   2  126.20    4.75
  -5 -14   2  135.85    5.94
   5 -14  -3   19.78    6.86
  -5 -14   3   17.55    5.93
   5  14  -3   16.77    6.69
  -5  14   3   14.14    6.28
  -5  14   4   -0.19    7.30
  -5 -14   4    8.47    6.32
   5  14  -4    7.45    7.54
   5 -14  -4    6.57    7.23
   5 -14  -5    3.24    7.03
   5  14  -5    4.37    7.27
  -5  14   5    2.21    7.28
  -5 -14   5    3.67    6.26
   5  14  -6  247.26    7.49
  -5 -14   6  234.68    6.74
   5 -14  -6  190.49    5.52
   5  14  -7    1.74    7.25
   5 -14  -7   -1.76    7.51
  -5 -14   7    2.68    6.49
   5 -14  -7   -2.03    7.29
   5 -14  -8   12.63    5.64
   5  14  -8   20.88    7.42
  -5 -14   8   18.94    6.91
   5 -14  -8   19.79    5.33
   5 -14  -9   -6.34    8.99
   5  14  -9   -4.34    8.07
  -5 -14   9   -6.67    7.64
   5 -14  -9   -2.29    8.21
  -5 -14  10    1.04    5.33
   5 -14 -10   10.76    9.47
   5  14 -10    7.41    8.34
   5 -14 -10   -1.65    8.58
  -5 -14  11    6.58    8.62
   5 -14 -11    1.04   10.12
   5 -14 -11    7.14    9.45
   5  14 -11    2.24    6.07
  -5 -15   1  160.11    6.63
  -5  15   1  171.77    7.29
   5 -15  -1  169.21    7.64
   5  15  -1  167.70    8.25
  -5 -15   2   11.15    6.20
   5 -15  -2    6.15    7.24
   5  15  -2    7.23    7.63
  -5  15   2    9.82    7.02
   5  15  -3   85.09    7.72
   5 -15  -3   85.64    7.27
  -5 -15   3   83.93    6.39
  -5  15   3   83.11    7.18
   5  15  -4   19.80    7.22
   5 -15  -4   13.10    7.03
  -5 -15   4   12.28    6.21
  -5  15   4   19.10    7.03
   5  15  -5   40.50    7.19
  -5 -15   5   36.12    6.21
  -5  15   5   39.77    7.10
   5 -15  -5   37.42    6.92
   5 -15  -6  153.63    7.95
  -5 -15   6  139.54    5.23
   5  15  -6  144.92    8.06
   5 -15  -7  127.90    8.05
   5  15  -7  117.21    7.73
  -5 -15   7  119.56    5.09
   5 -15  -7  134.08    7.72
   5  15  -8   18.86    8.14
  -5 -15   8   11.95    5.34
   5 -15  -8   10.42    8.19
   5 -15  -8    9.99    6.21
   5  15  -9   -0.83    7.82
  -5 -15   9    4.25    7.36
   5 -15  -9   -1.63    8.65
   5 -15  -9    5.33    7.85
   5 -15 -10   11.61    9.88
   5  15 -10    3.42    8.72
  -5 -15  10    4.78    8.49
   5 -15 -10    6.32    6.30
  -5 -15  11    0.34    9.37
   5  15 -11    1.08    9.28
   5 -15 -11    0.30   10.89
   5 -15 -11    2.32    9.63
   5 -16  -1   27.28    5.06
  -5  16   1   37.35    7.16
   5  16  -1   31.94    8.09
  -5 -16   1   31.89    6.50
  -5 -16   2  147.59    6.41
   5 -16  -2  117.66    5.34
   5  16  -2  144.94    8.25
  -5  16   2  146.85    7.15
   5  16  -3   44.22    7.86
  -5 -16   3   39.63    6.53
   5 -16  -3   38.17    7.46
  -5  16   3   35.01    5.59
  -5 -16   4   -1.29    6.83
   5  16  -4    0.36    8.02
   5 -16  -4   -7.54    7.69
  -5  16   4    5.95    7.67
  -5  16   5   81.59    7.88
   5  16  -5   76.17    7.95
  -5 -16   5   79.88    6.98
   5 -16  -5   80.15    7.75
   5  16  -6   92.87    7.77
  -5 -16   6   93.85    6.91
   5 -16  -6   82.03    5.38
   5 -16  -7   99.49    5.92
   5  16  -7  103.62    8.46
  -5 -16   7  110.13    7.69
   5 -16  -7   95.91    6.26
   5 -16  -8   18.06    8.49
  -5 -16   8   14.53    7.32
   5  16  -8   14.94    5.61
   5 -16  -8   11.53    7.91
   5  16  -9    4.65    8.82
   5 -16  -9    3.94    9.77
   5 -16  -9    0.80    8.94
  -5 -16   9    5.65    8.37
   5 -16 -10    8.47   10.77
  -5 -16  10    9.22    9.23
   5  16 -10    7.64    9.51
   5 -16 -10    9.63    9.69
   5  17  -1   10.83    8.26
  -5  17   1   -0.28    7.27
   5 -17  -1    7.94    7.76
  -5 -17   1    2.26    4.68
  -5  17   2   29.79    7.44
  -5 -17   2   24.09    6.71
   5 -17  -2   25.76    5.42
   5  17  -2   20.46    8.28
   5 -17  -3    9.72    7.59
  -5  17   3    5.58    5.29
   5  17  -3    0.32    8.03
  -5 -17   3    9.81    6.64
   5 -17  -4   44.82    7.45
  -5  17   4   41.66    7.49
   5  17  -4   40.49    7.93
  -5 -17   4   37.46    6.71
   5  17  -5   26.39    8.71
  -5  17   5   22.96    8.54
   5 -17  -5   27.43    7.73
  -5 -17   5   24.34    5.35
   5  17  -6  380.13    9.07
   5 -17  -6  394.99    8.98
  -5 -17   6  395.85    8.29
  -5  17   6  415.76    9.31
   5  17  -7   29.34    8.69
  -5 -17   7   31.85    7.29
   5 -17  -7   18.97    8.52
   5 -17  -8   17.44    9.41
   5  17  -8   17.22    8.99
  -5 -17   8   21.88    8.23
   5 -17  -8   11.63    8.88
   5  17  -9   27.97    9.66
   5 -17  -9   35.74   10.56
  -5 -17   9   32.45    9.15
   5 -17  -9   27.17    9.68
   5 -18  -1   18.71    8.47
   5  18  -1   17.79    6.43
  -5 -18   1   20.51    7.22
  -5  18   1   17.93    7.96
   5 -18  -2  107.58    8.65
   5  18  -2  121.58    9.19
  -5 -18   2  117.55    7.63
  -5  18   2  118.66    8.28
   5 -18  -3   44.84    8.28
  -5 -18   3   32.62    7.35
   5  18  -3   29.18    8.90
  -5  18   3   29.66    5.85
  -5  18   4   13.92    8.17
   5 -18  -4   24.58    8.10
   5  18  -4   23.04    8.59
  -5 -18   4   11.89    5.22
   5  18  -5   53.78    8.51
   5 -18  -5   45.58    5.61
  -5  18   5   50.94    8.35
  -5 -18   5   48.82    7.39
  -5  18   6    2.46    9.44
   5  18  -6    3.17    9.44
  -5 -18   6    5.21    8.32
   5 -18  -6    5.87    8.88
   5  18  -7   44.78    9.10
   5 -18  -7   47.95    8.88
  -5 -18   7   50.55    8.26
   5 -18  -8   37.28   10.29
   5  18  -8   36.96    6.96
  -5 -18   8   36.30    9.12
   5 -18  -8   29.82    6.97
   5 -19  -1  116.19    9.56
  -5 -19   1  106.71    8.45
  -5  19   1  122.95    9.07
   5  19  -1  102.15   10.50
   5 -19  -2    3.93    9.38
   5  19  -2    6.08    7.07
  -5 -19   2   -3.42    8.25
  -5  19   2    2.90    8.98
  -5  19   3    0.38    9.06
   5  19  -3   -0.72    9.87
   5 -19  -3    3.34    9.11
  -5 -19   3   -1.42    8.19
   5  19  -4   -6.28    9.63
   5 -19  -4   12.51    8.99
  -5 -19   4    6.96    5.79
  -5  19   4   10.56    9.11
   5 -19  -5    2.80    8.84
  -5  19   5   10.06    9.15
  -5 -19   5   10.75    8.17
   5  19  -5    5.42    6.67
   5  19  -6   46.32   10.24
   5 -19  -6   40.54    6.92
  -5  19   6   44.52   10.30
  -5 -19   6   39.42    9.14
   5  19  -7   43.75    9.96
   5 -19  -7   39.52    6.69
  -5 -19   7   40.54    6.36
   5 -20  -1   11.91   10.21
   5  20  -1    5.22   11.09
  -5  20   1   21.16    9.65
  -5 -20   1    7.35    6.39
   5  20  -2   12.27   10.29
   5 -20  -2    4.53   10.05
  -5 -20   2    1.04    8.94
  -5  20   2    2.79    9.21
   5 -20  -3    7.79    9.95
   5  20  -3   11.33   10.65
  -5  20   3    7.29    9.82
  -5 -20   3    0.36    8.91
   5 -20  -4   -1.74    9.80
   5  20  -4   -0.59   10.48
  -5 -20   4   -1.16    6.37
  -5  20   4   11.77    9.87
  -5 -20   5    3.98    8.93
   5 -20  -5    0.10    6.80
   5  20  -5    3.72   10.06
  -5  20   5   -3.38    9.95
  -4   0   1   -0.14    6.02
   4   0  -1   -2.18    7.57
  -4   0   2   27.32    6.09
   4   0  -2   24.33    6.38
   4   0  -3   -0.69    6.09
  -4   0   3    0.01    5.63
  -4   0   4   21.26    5.34
   4   0  -4   35.06    5.87
  -4   0   5    5.70    6.21
   4   0  -5   -0.33    6.76
   4   0  -6  249.75    7.08
  -4   0   6  241.11    6.71
   4   0  -7    3.13    5.91
  -4   0   7   -4.07    5.75
   4   0  -8  195.57    5.53
  -4   0   8  217.70    7.46
   4   0  -9    1.19    4.68
  -4   0   9    1.05    6.64
  -4   0  10    2.40    7.49
   4   0 -10    3.66    5.18
   4   0 -11   -0.01    4.58
  -4   0  11    0.90    6.67
  -4   0  12  309.20    8.18
   4   0 -12  312.41    5.92
   4   0 -13    2.62    7.39
  -4   0  13    1.99    8.03
  -4   0  14  257.38    9.27
   4   0 -14  263.49    8.38
  -4   0  15    1.41    7.51
   4   0 -15   -6.85    9.59
   4  -1  -1  414.54    8.73
   4  -1  -1  455.74    8.96
  -4  -1   1  442.76    8.68
   4   1  -1  431.51    8.83
  -4   1   2   30.24    6.14
   4   1  -2   25.94    6.17
   4  -1  -2   30.67    6.42
  -4  -1   2   24.94    5.68
   4   1  -3  966.69   10.11
  -4  -1   3 1009.77   10.03
   4  -1  -3 1002.77   10.44
  -4   1   3 1050.80   10.25
   4  -1  -4   32.66    4.24
   4   1  -4   43.29    5.69
  -4   1   4   29.55    5.44
  -4  -1   4   32.48    5.12
   4   1  -5    1.16    4.59
  -4   1   5   -0.72    6.35
   4  -1  -5    3.11    6.86
  -4  -1   5    0.75    6.07
   4   1  -6   65.41    4.59
  -4  -1   6   72.64    6.08
  -4   1   6   74.71    6.25
   4  -1  -6   64.35    4.77
   4   1  -7   88.82    4.53
   4  -1  -7   95.42    6.38
  -4  -1   7  101.16    5.96
  -4   1   7  103.01    6.09
   4  -1  -8  229.03    7.67
  -4  -1   8  226.32    7.32
   4   1  -8  225.37    7.39
  -4   1   8  203.29    5.51
   4  -1  -9   93.77    5.03
  -4   1   9   98.72    6.85
   4   1  -9   95.22    4.89
  -4  -1   9  103.23    6.79
  -4   1  10    3.32    5.28
   4  -1 -10    4.31    7.41
   4   1 -10  -12.16    7.35
  -4  -1  10   10.38    7.49
   4  -1 -11   76.87    6.78
   4   1 -11   73.65    6.54
  -4   1  11   74.69    6.85
  -4  -1  11   70.70    6.97
   4  -1 -12    3.59    4.99
   4   1 -12    5.33    6.82
  -4  -1  12    4.64    7.37
  -4   1  12    0.41    7.42
  -4   1  13  239.90    8.58
  -4  -1  13  225.79    8.64
   4  -1 -13  247.58    8.01
   4   1 -13  243.85    7.87
   4  -1 -14   -6.72    8.03
   4   1 -14    3.66    7.72
  -4   1  14    2.12    8.66
  -4  -1  14    2.41    8.69
   4  -1 -15   41.07    9.61
  -4  -1  15   32.76   10.83
   4   1 -15   35.89    9.51
  -4   1  15   33.70   10.52
  -4  -2   1   -0.04    6.11
   4  -2  -1    5.67    5.92
   4  -2  -1    1.75    5.68
   4   2  -1    1.66    7.05
   4  -2  -2    8.02    5.95
   4   2  -2   10.32    5.77
   4  -2  -2   10.08    5.92
  -4  -2   2   10.60    5.03
  -4   2   3  216.94    6.64
   4   2  -3  195.50    6.48
  -4  -2   3  200.87    5.85
   4  -2  -3  206.90    6.79
   4  -2  -4    4.93    5.71
   4   2  -4    7.25    3.86
  -4  -2   4   10.02    4.71
  -4   2   4    8.18    5.37
  -4  -2   5  132.28    6.24
   4  -2  -5  136.30    7.24
   4   2  -5  125.51    6.69
  -4   2   5  136.25    6.87
  -4  -2   6  141.13    5.98
   4   2  -6  138.22    6.42
   4  -2  -6  131.53    6.82
  -4   2   6  135.76    6.51
   4   2  -7   53.03    4.28
  -4  -2   7   53.72    4.10
   4  -2  -7   64.62    6.30
  -4   2   7   64.22    6.03
   4   2  -8   17.65    4.77
  -4  -2   8   15.25    4.75
   4  -2  -8   20.39    7.12
  -4   2   8   15.92    7.00
  -4  -2   9  274.71    5.50
   4   2  -9  284.34    5.41
  -4   2   9  281.42    5.66
   4  -2  -9  313.10    7.56
   4  -2 -10    5.95    7.51
  -4  -2  10   -2.52    5.26
  -4   2  10    8.66    7.50
   4   2 -10   -5.74    7.17
   4  -2 -11   -1.11    6.55
   4   2 -11    2.72    6.19
  -4   2  11   -1.48    6.64
  -4  -2  11    1.42    6.60
   4  -2 -12  104.20    5.42
   4   2 -12  118.79    7.06
  -4   2  12  116.84    7.57
  -4  -2  12  107.13    7.72
   4  -2 -13   72.83    7.72
  -4  -2  13   59.36    8.22
   4   2 -13   63.79    5.30
  -4   2  13   72.89    8.00
  -4   2  14   71.60    8.67
  -4  -2  14   65.75    8.80
   4  -2 -14   69.78    8.09
   4   2 -14   70.19    7.91
  -4  -2  15    4.11    7.61
   4  -2 -15   16.45    9.66
   4   2 -15    6.89    9.32
   4   3  -1  432.47    9.13
  -4  -3   1  387.63    7.05
   4  -3  -1  391.01    7.83
  -4  -3   2  191.28    5.73
   4  -3  -2  203.85    6.49
   4  -3  -2  204.90    6.60
   4   3  -2  187.73    6.46
  -4  -3   3   58.21    4.82
   4  -3  -3   60.97    5.71
   4   3  -3   57.55    5.56
   4  -3  -3   53.31    4.20
   4   3  -4  361.54    6.55
   4  -3  -4  352.93    6.81
  -4  -3   4  371.04    5.99
  -4   3   5  435.83    7.70
   4  -3  -5  410.43    7.85
   4   3  -5  419.51    7.42
  -4  -3   5  385.02    5.50
   4  -3  -6  532.61    6.54
   4   3  -6  639.84    7.76
  -4   3   6  548.16    6.42
  -4  -3   6  639.47    7.41
   4  -3  -7  238.40    6.78
   4   3  -7  247.85    6.28
  -4  -3   7  243.82    6.09
  -4   3   7  250.86    6.55
  -4   3   8  547.38    8.32
   4   3  -8  577.98    7.94
  -4  -3   8  585.16    7.96
   4  -3  -8  575.42    8.59
   4   3  -9   34.64    4.55
   4  -3  -9   38.51    6.84
  -4   3   9   35.13    4.70
  -4  -3   9   41.84    6.43
   4  -3 -10    2.58    7.51
  -4  -3  10   -2.98    7.31
   4   3 -10    8.22    4.92
  -4   3  10   -4.58    7.31
  -4   3  11    2.74    6.99
  -4  -3  11   -0.22    4.62
   4  -3 -11    5.51    6.56
   4   3 -11   -0.83    6.59
   4   3 -12    6.87    6.64
   4  -3 -12    3.11    7.13
  -4   3  12    5.32    7.20
  -4  -3  12   10.69    7.30
   4  -3 -13   55.39    7.69
   4   3 -13   48.14    5.11
  -4  -3  13   53.37    8.23
   4  -3 -14   -3.25    8.71
  -4  -3  14    3.20    6.08
   4   3 -14   -1.03    8.22
  -4  -3  15    2.18   10.74
   4  -3 -15    5.83    9.73
   4   3 -15    2.65    9.26
   4   4  -1   -0.56    5.40
  -4   4   1    1.51    4.95
   4  -4  -1    0.93    5.36
  -4  -4   1   -1.26    5.49
  -4  -4   2    2.02    4.45
   4  -4  -2    3.35    5.28
   4   4  -2    3.40    5.28
  -4  -4   3  216.18    5.35
   4  -4  -3  196.20    6.03
   4   4  -3  206.98    5.98
   4  -4  -3  172.47    4.57
   4  -4  -4   10.43    4.51
  -4  -4   4   12.64    5.45
   4  -4  -4   11.69    4.63
   4   4  -4   10.01    6.15
   4  -4  -5  475.54    7.82
   4   4  -5  497.18    7.48
  -4  -4   5  442.75    5.51
   4  -4  -5  500.26    7.87
   4   4  -6  244.39    6.31
  -4  -4   6  249.77    5.97
   4  -4  -6  250.14    6.93
   4  -4  -7   24.43    6.11
   4   4  -7   24.30    5.42
  -4  -4   7   19.48    5.25
  -4  -4   8   45.90    6.37
   4  -4  -8   42.66    7.27
   4   4  -8   44.65    6.45
   4  -4  -9  328.87    7.61
  -4  -4   9  335.87    5.49
   4   4  -9  343.65    5.36
  -4  -4  10   -2.13    7.01
   4   4 -10    0.57    6.79
   4  -4 -10    0.15    7.38
   4  -4 -11   -5.71    7.66
  -4  -4  11    0.37    5.29
   4   4 -11    7.98    6.90
   4  -4 -12   25.33    7.22
  -4  -4  12   19.86    7.34
   4   4 -12   28.17    6.57
   4  -4 -13    8.30    7.59
  -4  -4  13    5.72    5.64
   4   4 -13    5.77    4.89
   4  -4 -14  102.86    9.55
  -4  -4  14   97.75   10.19
   4  -4 -14  100.77    9.82
   4   4 -14  116.33    8.82
   4  -4 -15    4.35    6.89
  -4  -4  15   -1.48    7.60
   4  -4 -15    0.55   10.31
   4   4 -15   -1.78    6.49
  -4   5   1  310.78    6.21
   4   5  -1  328.84    7.04
   4  -5  -1  334.00    6.83
  -4  -5   1  319.81    6.05
   4   5  -2   35.65    3.85
  -4   5   2   34.79    3.67
  -4  -5   2   40.15    4.47
   4  -5  -2   35.76    5.30
  -4  -5   3  103.83    4.25
   4  -5  -3  116.63    6.44
   4  -5  -3  117.41    6.68
   4   5  -3  116.85    6.63
   4  -5  -4  392.27    7.37
  -4  -5   4  326.13    5.10
   4   5  -4  377.94    7.24
   4  -5  -4  384.31    7.48
   4  -5  -5  290.45    6.93
  -4  -5   5  312.65    6.12
   4   5  -5  313.39    6.69
   4  -5  -5  245.33    5.30
  -4  -5   6   14.43    5.01
   4  -5  -6   19.25    5.90
   4  -5  -6   14.05    6.02
   4   5  -6   11.55    3.95
   4  -5  -7  433.98    6.35
  -4  -5   7  454.63    5.83
   4   5  -7  484.33    7.63
   4  -5  -7  491.33    8.43
   4  -5  -8   35.23    7.18
   4   5  -8   42.55    6.29
   4  -5  -8   40.43    4.89
  -4  -5   8   45.17    4.45
   4  -5  -9   41.75    6.55
   4   5  -9   45.33    6.03
   4  -5  -9   41.49    6.91
  -4  -5   9   41.90    6.05
   4  -5 -10   13.39    7.32
  -4  -5  10   19.86    6.82
   4  -5 -10   23.25    6.98
   4   5 -10   22.77    6.41
   4  -5 -11   86.67    7.59
  -4  -5  11   92.97    7.51
   4   5 -11   89.39    7.02
   4  -5 -11   77.15    7.91
   4  -5 -12    3.34    5.63
   4  -5 -12   -1.23    8.18
  -4  -5  12    5.13    8.12
   4   5 -12    3.82    7.25
   4  -5 -13   23.55    6.03
  -4  -5  13    7.21    9.05
   4  -5 -13   21.59    8.78
   4   5 -13   15.81    7.86
   4  -5 -14    1.26    9.48
   4  -5 -14   -2.24    9.48
   4   5 -14    4.94    8.41
  -4  -5  14   -1.84    9.91
  -4   6   1  239.24    6.73
  -4  -6   1  220.54    6.16
   4   6  -1  240.85    7.40
   4  -6  -1  242.03    7.28
   4  -6  -2  191.86    6.90
  -4   6   2  183.37    6.60
   4   6  -2  204.58    7.04
  -4  -6   2  164.35    4.50
   4   6  -3    8.44    6.12
  -4  -6   3    6.64    5.20
   4  -6  -3   10.38    6.13
  -4   6   3    6.54    4.29
   4  -6  -4  350.78    6.93
  -4  -6   4  298.77    4.80
   4   6  -4  340.68    6.90
   4  -6  -4  344.42    7.27
   4  -6  -5  119.33    6.22
   4  -6  -5   95.39    4.53
  -4  -6   5  112.49    5.29
   4   6  -5  112.17    5.89
   4  -6  -6  159.04    4.72
  -4  -6   6  188.84    5.52
   4  -6  -6  180.27    6.20
   4   6  -6  190.36    5.90
   4  -6  -7   29.76    6.89
  -4  -6   7   33.92    6.00
   4  -6  -7   34.08    7.24
   4   6  -7   29.23    6.41
   4  -6  -8  156.84    7.29
   4  -6  -8  138.50    5.11
  -4  -6   8  156.71    6.25
   4   6  -8  167.23    6.44
   4  -6  -9    2.55    7.56
   4  -6  -9   -7.38    5.84
  -4  -6   9    0.15    7.04
   4   6  -9    7.52    6.86
   4  -6 -10  126.97    5.12
   4   6 -10  154.05    6.48
   4  -6 -10  127.88    7.51
  -4  -6  10  155.11    6.73
  -4  -6  11   42.24    7.34
   4  -6 -11   40.86    7.85
   4  -6 -11   34.25    5.22
   4   6 -11   42.40    6.71
   4  -6 -12   15.43    7.83
  -4  -6  12   19.67    8.01
   4  -6 -12   19.63    8.24
   4   6 -12   14.99    7.15
  -4  -6  13   14.99    8.81
   4   6 -13   12.78    7.65
   4  -6 -13   12.49    8.78
   4  -6 -13    8.05    5.95
   4  -6 -14  123.71    9.76
  -4  -6  14  104.97    7.35
   4   6 -14  139.76    8.67
   4  -6 -14  115.79    9.59
   4  -7  -1   29.71    6.17
   4   7  -1   25.24    6.30
  -4  -7   1   25.08    5.12
  -4   7   1   21.02    5.79
  -4  -7   2  169.42    5.67
  -4   7   2  164.79    6.18
   4  -7  -2  165.33    6.56
   4   7  -2  177.65    6.73
   4   7  -3    1.61    5.89
  -4  -7   3    2.87    4.94
  -4   7   3   -2.12    5.74
   4  -7  -3   -1.06    5.81
   4   7  -4   59.28    5.87
  -4  -7   4   61.07    5.11
   4  -7  -4   48.63    4.28
   4   7  -5    5.92    5.45
   4  -7  -5    5.59    5.67
  -4  -7   5    9.26    4.84
   4  -7  -5    5.67    5.57
   4  -7  -6  250.05    7.42
  -4  -7   6  252.88    6.50
   4  -7  -6  222.13    5.69
   4   7  -6  219.36    5.24
  -4  -7   7  328.09    6.74
   4  -7  -7  310.55    7.71
   4  -7  -7  333.44    7.52
   4   7  -7  334.91    7.01
   4   7  -8   59.26    6.02
  -4  -7   8   48.28    4.20
   4  -7  -8   56.02    6.96
   4  -7  -8   47.60    4.72
  -4  -7   9    2.17    6.68
   4  -7  -9   11.50    7.82
   4   7  -9    1.47    6.57
   4  -7  -9    2.17    5.06
   4  -7 -10   62.12    7.17
   4  -7 -10   59.48    6.45
  -4  -7  10   57.11    6.30
   4   7 -10   51.28    4.37
  -4  -7  11  114.57    7.29
   4  -7 -11   97.95    7.93
   4   7 -11  106.53    6.68
   4  -7 -11  103.31    7.26
   4  -7 -12   23.66    7.61
  -4  -7  12   23.00    7.88
   4  -7 -12   16.84    8.33
   4   7 -12   16.67    7.03
  -4  -7  13   54.32    6.23
   4  -7 -13   51.96    8.86
   4  -7 -13   44.51    5.93
   4   7 -13   65.74    7.54
   4  -7 -14   -6.13    9.70
   4  -7 -14   -7.85   10.17
  -4  -7  14   -6.49    9.77
   4   7 -14    2.43    8.70
   4   8  -1  112.25    6.44
   4  -8  -1   94.87    4.51
  -4  -8   1  103.88    5.28
  -4   8   1  109.77    5.84
  -4   8   2    4.10    3.94
  -4  -8   2    3.32    4.89
   4   8  -2    1.30    5.95
   4  -8  -2   -3.91    5.85
  -4   8   3    3.36    5.57
   4   8  -3   -1.00    5.79
  -4  -8   3    1.41    4.84
   4  -8  -3    1.89    5.64
  -4   8   4  367.79    6.70
   4   8  -4  362.95    6.74
   4  -8  -4  367.93    6.72
  -4  -8   4  361.50    5.97
   4  -8  -5   53.20    5.70
   4  -8  -5   51.28    5.70
  -4  -8   5   50.37    4.96
   4   8  -5   53.46    5.61
   4   8  -6   89.18    6.58
   4  -8  -6   85.86    7.03
  -4  -8   6   90.80    6.04
   4  -8  -6   91.65    6.82
   4   8  -7   24.21    6.12
  -4  -8   7   27.23    4.12
   4  -8  -7   29.13    6.47
   4  -8  -7   19.69    6.82
   4  -8  -8    0.49    7.49
   4  -8  -8    1.68    7.91
   4   8  -8    5.67    6.90
  -4  -8   8    3.11    6.76
   4  -8  -9  132.58    7.10
  -4  -8   9  136.51    6.59
   4   8  -9  140.35    6.55
   4  -8  -9  124.75    7.77
   4   8 -10  326.46    7.36
   4  -8 -10  303.32    8.76
   4  -8 -10  288.87    5.94
  -4  -8  10  319.01    7.69
  -4  -8  11    0.64    4.88
   4  -8 -11   -0.67    5.44
   4  -8 -11    2.48    6.89
   4   8 -11    4.33    6.33
   4  -8 -12   79.00    7.57
   4   8 -12   83.56    6.99
   4  -8 -12   73.85    8.38
  -4  -8  12   76.30    5.62
   4  -8 -13   28.74    6.36
  -4  -8  13   33.80    6.07
   4  -8 -13   33.03    5.70
   4   8 -13   34.56    7.95
  -4  -8  14   40.80   10.73
   4  -8 -14   31.26   10.70
   4  -8 -14   38.62   10.02
   4   8 -14   52.98    8.97
   4  -9  -1  226.91    6.54
  -4  -9   1  221.09    5.60
   4   9  -1  240.97    6.80
  -4   9   1  224.37    6.11
  -4  -9   2   69.53    5.03
  -4   9   2   65.93    5.68
   4  -9  -2   65.63    5.89
   4   9  -2   64.60    6.03
   4   9  -3   92.76    4.48
   4  -9  -3  107.21    5.94
  -4  -9   3  108.73    5.14
  -4   9   3  108.09    5.81
  -4   9   4  155.78    7.14
   4   9  -4  159.43    7.11
  -4  -9   4  157.03    6.22
   4  -9  -4  129.64    5.11
   4   9  -5   66.50    6.63
  -4  -9   5   63.38    5.92
   4  -9  -5   67.08    6.67
   4  -9  -6   38.33    6.49
   4   9  -6   34.51    4.47
   4  -9  -6   30.64    4.73
  -4  -9   6   33.22    5.71
   4   9  -7   13.42    5.97
  -4  -9   7   16.36    5.61
   4  -9  -7   11.40    4.46
   4  -9  -7    9.23    6.67
   4   9  -8  164.40    5.15
   4  -9  -8  181.59    8.08
  -4  -9   8  191.87    6.89
   4  -9  -8  185.12    7.48
   4   9  -9   40.31    4.41
  -4  -9   9   48.47    6.10
   4  -9  -9   51.23    6.41
   4  -9  -9   43.20    7.29
   4   9 -10   29.14    6.65
  -4  -9  10   34.34    6.89
   4  -9 -10   37.76    7.03
   4  -9 -10   25.59    7.95
   4  -9 -11    0.47    7.63
   4  -9 -11   -0.19    6.16
   4   9 -11   -0.13    7.05
  -4  -9  11   -5.77    5.50
   4   9 -12   -5.19    7.65
  -4  -9  12    1.84    5.97
   4  -9 -12   -3.31    8.30
   4  -9 -12    5.31    9.30
   4  -9 -13   32.63   10.23
  -4  -9  13   34.51    6.85
   4   9 -13   29.29    8.39
   4  -9 -13   33.75    6.46
   4   9 -14   20.26    6.24
  -4  -9  14   17.01    7.47
   4  -9 -14   21.14   10.72
   4  -9 -14   16.46    9.78
   4 -10  -1    1.32    4.78
   4  10  -1   -4.10    7.20
  -4 -10   1    2.85    5.75
  -4  10   1    3.08    6.47
   4  10  -2    0.41    6.99
   4 -10  -2    0.63    6.70
  -4 -10   2    2.81    5.75
  -4  10   2    0.64    6.54
  -4  10   3  512.77    6.22
   4  10  -3  614.48    8.51
   4 -10  -3  579.10    8.19
  -4 -10   3  598.70    7.37
   4  10  -4   96.48    6.82
  -4 -10   4   89.00    5.91
   4 -10  -4   88.78    6.71
  -4  10   4   90.00    6.86
   4  10  -5  193.53    5.11
   4 -10  -5  213.20    6.83
  -4 -10   5  231.75    6.17
   4  10  -6   19.68    6.13
  -4 -10   6   15.81    5.59
   4 -10  -6   16.95    4.58
   4 -10  -6   13.43    6.18
   4  10  -7   12.77    6.99
   4 -10  -7   15.10    7.68
  -4 -10   7   14.87    6.47
   4 -10  -7    7.72    7.21
   4  10  -8   -4.10    6.31
  -4 -10   8   -2.46    6.06
   4 -10  -8   -1.05    6.64
   4 -10  -8    3.71    7.19
   4 -10  -9   21.06    7.17
  -4 -10   9   27.02    6.80
   4 -10  -9   18.79    7.96
   4  10  -9   22.05    6.76
   4  10 -10  171.38    6.79
  -4 -10  10  159.78    7.03
   4 -10 -10  151.78    8.22
   4 -10 -10  163.54    7.22
   4  10 -11  129.09    7.19
   4 -10 -11  109.89    6.30
  -4 -10  11  113.66    5.55
   4 -10 -11  116.44    5.55
   4  10 -12  120.70    7.70
   4 -10 -12  115.86    8.31
   4 -10 -12  110.58    9.55
  -4 -10  12  112.39    8.55
   4  10 -13   -2.82    8.23
   4 -10 -13   11.71   10.06
  -4 -10  13    0.12    9.49
   4 -10 -13   -2.33    8.94
  -4 -11   1  496.09    7.22
   4 -11  -1  510.10    8.04
   4  11  -1  540.12    8.59
  -4  11   1  541.80    7.82
   4 -11  -2   53.93    4.87
   4  11  -2   62.59    6.97
  -4  11   2   59.69    6.57
  -4 -11   2   52.70    4.21
  -4  11   3   83.41    6.63
   4 -11  -3   82.90    6.62
   4  11  -3   89.68    6.84
  -4 -11   3   69.33    4.28
   4  11  -4 1173.83    9.60
   4 -11  -4 1135.76    9.35
  -4 -11   4  995.83    7.22
  -4  11   4 1106.18    9.24
   4  11  -5    5.20    6.17
   4 -11  -5   -0.16    4.33
  -4 -11   5    0.81    5.53
  -4  11   5    2.70    6.42
   4 -11  -6    7.57    7.06
  -4 -11   6    4.75    6.43
   4  11  -6    3.22    7.12
   4  11  -7    6.30    6.60
  -4 -11   7   10.40    6.05
   4 -11  -7    6.73    6.63
   4 -11  -7   12.14    7.13
   4  11  -8   -0.52    5.99
   4 -11  -8   -0.12    4.38
  -4 -11   8    2.99    5.76
   4 -11  -8    1.59    6.89
   4  11  -9   28.01    6.64
   4 -11  -9   26.46    7.86
  -4 -11   9   25.57    4.71
   4 -11  -9   25.40    6.99
   4  11 -10  131.90    7.36
  -4 -11  10  131.42    7.61
   4 -11 -10  127.97    7.79
   4 -11 -10  113.73    8.97
  -4 -11  11   76.29    8.41
   4 -11 -11   63.01    6.09
   4  11 -11   75.31    7.81
   4 -11 -11   73.77    9.64
   4  11 -12   10.67    8.42
   4 -11 -12   11.32    7.49
   4 -11 -12   11.46    8.46
  -4 -11  12   12.32    8.77
   4  11 -13   33.94    9.05
   4 -11 -13   27.61   11.28
  -4 -11  13   33.47   10.39
   4 -11 -13   35.49    9.83
  -4 -12   1   12.23    5.54
   4 -12  -1    8.04    6.46
   4  12  -1   12.36    6.74
  -4  12   1    9.77    6.23
  -4  12   2   10.71    6.20
   4  12  -2   11.10    6.64
  -4 -12   2    8.50    3.96
   4 -12  -2   10.88    6.39
  -4 -12   3  116.28    4.29
   4  12  -3  141.21    6.85
   4 -12  -3  107.28    4.81
  -4  12   3  116.36    4.81
   4 -12  -4    3.35    6.05
   4  12  -4    0.31    6.20
  -4  12   4   -3.87    6.23
  -4 -12   4    4.34    5.44
  -4  12   5  116.49    7.62
  -4 -12   5  114.84    6.57
   4  12  -5  113.61    7.41
   4 -12  -5   95.05    5.25
  -4 -12   6    2.86    4.31
   4  12  -6    4.08    4.71
   4 -12  -6   -3.86    6.63
   4 -12  -7    9.63    6.69
   4 -12  -7   10.12    4.39
  -4 -12   7   13.84    5.80
   4  12  -7    9.12    4.37
   4  12  -8   33.32    6.83
   4 -12  -8   33.34    6.95
  -4 -12   8   25.45    4.69
   4 -12  -8   34.15    7.78
   4 -12  -9    4.76    7.58
   4  12  -9    7.71    6.44
  -4 -12   9    3.55    6.41
   4 -12  -9    3.77    6.64
   4  12 -10    9.37    6.95
  -4 -12  10    5.86    7.23
   4 -12 -10   11.18    7.25
   4 -12 -10    5.42    8.44
  -4 -12  11  111.93    5.91
   4  12 -11  106.24    5.62
   4 -12 -11  111.24    9.69
   4 -12 -11  112.25    5.96
   4 -12 -12   31.07    8.99
   4  12 -12   35.05    8.40
   4 -12 -12   36.10   10.46
  -4 -12  12   46.07    9.25
  -4  13   1    0.76    7.14
   4  13  -1   -3.23    7.92
  -4 -13   1    9.03    6.48
   4 -13  -1   -1.77    7.48
  -4 -13   2   34.63    6.49
   4  13  -2   33.78    7.83
  -4  13   2   26.65    7.35
   4 -13  -2   35.95    7.41
   4  13  -3   39.26    5.39
  -4 -13   3   48.36    6.47
  -4  13   3   45.25    7.31
   4 -13  -3   44.95    7.31
   4  13  -4  149.12    7.43
  -4  13   4  150.12    7.31
   4 -13  -4  126.87    5.21
  -4 -13   4  150.94    6.51
  -4  13   5  175.13    7.27
   4  13  -5  170.80    7.02
   4 -13  -5  156.50    6.84
  -4 -13   5  179.52    6.33
   4  13  -6   -2.21    6.30
  -4 -13   6    3.26    4.02
   4 -13  -6    4.75    6.09
   4  13  -7  140.11    7.11
   4 -13  -7  116.30    5.61
  -4 -13   7  138.24    6.80
   4 -13  -7  115.72    5.22
   4 -13  -8    6.51    5.29
   4  13  -8    9.78    6.62
  -4 -13   8    8.45    6.33
   4 -13  -8    8.25    6.68
   4  13  -9  221.33    5.62
   4 -13  -9  250.82    7.93
   4 -13  -9  230.71    8.99
  -4 -13   9  254.33    7.66
   4  13 -10   74.94    7.81
  -4 -13  10   71.97    8.05
   4 -13 -10   68.26    9.53
   4 -13 -10   59.62    8.17
  -4 -13  11   59.65    9.09
   4  13 -11   56.12    8.06
   4 -13 -11   50.15   10.66
   4 -13 -11   55.28    9.03
  -4 -13  12   -0.58    9.96
   4 -13 -12    2.14   11.27
   4  13 -12  -11.36    9.12
   4 -13 -12   11.45    9.60
  -4 -14   1   -2.55    5.99
   4 -14  -1    2.26    4.82
   4  14  -1   -1.97    7.28
  -4  14   1   -3.01    6.60
   4  14  -2    6.29    7.14
   4 -14  -2    3.27    6.75
  -4  14   2    5.03    4.67
  -4 -14   2    4.64    5.93
   4  14  -3   33.76    6.96
   4 -14  -3   30.05    6.58
  -4 -14   3   31.45    5.93
  -4  14   3   34.34    6.68
   4 -14  -4    3.75    6.29
  -4 -14   4    5.87    5.71
   4  14  -4    2.45    4.64
  -4  14   4    0.72    6.51
  -4  14   5   -1.83    6.96
  -4 -14   5    0.91    6.05
   4  14  -5    3.40    7.25
   4 -14  -5   -0.23    6.48
   4  14  -6    2.35    6.95
   4 -14  -6   -1.05    6.83
  -4  14   6    3.28    7.42
  -4 -14   6    4.26    4.53
   4  14  -7   44.65    6.77
  -4 -14   7   44.33    6.38
   4 -14  -7   42.57    6.71
   4 -14  -7   32.22    5.18
   4 -14  -8   -1.09    8.21
   4  14  -8    4.44    5.18
  -4 -14   8    5.16    7.01
   4 -14  -8    0.86    7.38
   4  14  -9    7.89    6.97
  -4 -14   9    1.63    4.99
   4 -14  -9    7.65    8.17
   4 -14  -9    2.58    7.65
   4  14 -10  131.94    7.89
   4 -14 -10  115.93    9.40
  -4 -14  10  131.73    7.99
   4 -14 -10  129.63    8.07
  -4 -14  11    1.63    8.84
   4 -14 -11    1.03    8.74
   4  14 -11    4.57    8.33
   4 -14 -11    0.41   10.39
  -4 -15   1    3.40    6.03
   4 -15  -1    3.85    6.83
   4  15  -1   -3.31    7.91
  -4  15   1    5.67    6.69
  -4 -15   2    8.24    6.47
   4  15  -2   12.54    7.19
  -4  15   2    9.14    5.10
   4 -15  -2   13.66    6.83
  -4 -15   3   19.01    6.46
   4  15  -3   14.85    7.63
   4 -15  -3   13.11    7.11
  -4  15   3   19.92    7.27
   4  15  -4  131.32    7.53
  -4 -15   4  120.31    6.66
   4 -15  -4  112.75    7.22
  -4  15   4  112.45    7.44
   4  15  -5   33.90    7.11
  -4 -15   5   26.55    4.54
   4 -15  -5   25.61    4.90
  -4  15   5   30.36    7.22
  -4  15   6    2.60    5.05
  -4 -15   6    1.15    6.21
   4  15  -6    7.47    6.80
   4 -15  -6    0.06    6.59
  -4 -15   7  172.69    7.32
   4  15  -7  150.78    7.72
   4 -15  -7  158.66    7.69
   4  15  -8   14.78    7.18
  -4 -15   8   14.17    4.91
   4 -15  -8   18.87    5.59
   4 -15  -8   21.88    7.14
   4 -15  -9  219.95    6.15
   4  15  -9  252.18    8.28
  -4 -15   9  248.89    8.25
   4 -15  -9  249.61    9.57
   4 -15 -10   63.92   10.29
   4  15 -10   60.76    8.70
  -4 -15  10   74.16    8.74
   4 -15 -10   57.77    6.25
   4 -15 -11   21.35   11.10
   4  15 -11   12.05    6.50
   4 -15 -11   21.82    9.43
  -4 -15  11    8.06    9.66
   4  16  -1   -2.85    7.62
   4 -16  -1    0.33    7.12
  -4 -16   1   -2.04    4.43
  -4  16   1    2.15    6.89
   4 -16  -2   29.62    7.08
   4  16  -2   28.58    7.56
  -4  16   2   24.23    4.94
  -4 -16   2   30.68    6.26
   4 -16  -3   11.23    6.88
   4  16  -3   18.14    5.17
  -4  16   3   12.11    6.98
  -4 -16   3   14.70    6.27
   4  16  -4  102.63    7.35
  -4 -16   4  104.65    6.47
   4 -16  -4   99.75    6.92
  -4  16   4   99.06    7.10
  -4  16   5  171.42    8.22
  -4 -16   5  166.70    7.42
   4  16  -5  142.11    5.85
   4 -16  -5  170.11    7.82
  -4  16   6   12.52    7.89
   4  16  -6   20.27    7.53
   4 -16  -6   20.82    7.26
  -4 -16   6   16.19    6.93
   4  16  -7    1.91    7.20
  -4 -16   7   -2.38    4.78
   4 -16  -7    2.37    7.02
   4 -16  -8    6.29    8.59
   4  16  -8    6.53    5.50
  -4 -16   8    6.17    7.47
   4 -16  -8    3.81    5.52
  -4 -16   9   36.12    8.62
   4 -16  -9   24.43    7.12
   4  16  -9   32.99    8.71
   4 -16  -9   41.13    8.78
   4  16 -10   -0.04    6.62
   4 -16 -10   10.26    9.53
   4 -16 -10   14.62   11.02
  -4 -16  10    6.62    9.40
  -4  17   1   82.43    5.58
   4 -17  -1   77.96    5.73
   4  17  -1   97.98    8.61
  -4 -17   1   88.96    7.08
   4  17  -2    6.49    8.31
   4 -17  -2    3.54    7.68
  -4  17   2    3.88    7.61
  -4 -17   2   12.18    6.84
   4 -17  -3   88.68    7.71
   4  17  -3   81.30    8.21
  -4  17   3   88.84    7.83
  -4 -17   3   83.03    7.08
   4  17  -4  240.89    6.18
   4 -17  -4  245.26    7.97
  -4  17   4  236.26    6.03
  -4 -17   4  264.18    7.47
   4 -17  -5   -7.97    7.14
   4  17  -5   -0.12    7.59
  -4 -17   5    3.05    6.79
  -4  17   5    1.16    7.64
   4 -17  -6   -4.36    7.89
  -4 -17   6    2.02    7.59
   4  17  -6    1.81    5.81
  -4  17   6    6.92    8.62
   4  17  -7    3.31    7.97
   4 -17  -7   13.56    7.77
  -4 -17   7    8.56    7.49
   4  17  -8    7.46    8.87
   4 -17  -8    2.78    9.63
  -4 -17   8   -1.89    8.45
   4 -17  -8   -5.07    8.70
   4 -17  -9    6.15   10.37
   4  17  -9    8.18    9.54
  -4 -17   9   20.21    8.89
   4 -17  -9   13.52    9.49
   4 -18  -1   27.33    7.60
  -4  18   1   33.25    7.37
   4  18  -1   35.03    8.16
  -4 -18   1   28.26    6.70
   4 -18  -2    3.94    7.42
   4  18  -2   -2.59    7.99
  -4  18   2   -4.50    7.34
  -4 -18   2    0.12    6.67
   4 -18  -3   71.42    7.87
   4  18  -3   62.86    8.47
  -4 -18   3   66.19    7.32
  -4  18   3   58.60    7.54
   4  18  -4   57.81    8.70
  -4 -18   4   58.70    7.66
   4 -18  -4   57.48    8.20
  -4  18   4   54.40    6.04
  -4  18   5  184.43    8.77
  -4 -18   5  193.07    7.94
   4  18  -5  196.44    8.69
   4 -18  -5  183.17    8.21
  -4  18   6    5.98    5.91
   4  18  -6   -0.27    8.04
   4 -18  -6    3.27    7.62
  -4 -18   6    9.55    7.35
   4  18  -7   11.95    8.90
   4 -18  -7    1.77    8.61
  -4 -18   7    7.93    8.39
   4 -18  -8   -7.54   10.54
   4  18  -8    8.02    6.75
  -4 -18   8    7.72    9.19
   4 -18  -8    6.06    8.99
   4 -19  -1   52.56    8.30
  -4  19   1   58.95    8.02
   4  19  -1   61.02    9.03
  -4 -19   1   64.88    7.37
  -4  19   2   11.48    5.67
   4 -19  -2   12.39    5.74
   4  19  -2   19.16    8.69
  -4 -19   2   16.38    7.35
   4 -19  -3   54.42    5.72
   4  19  -3   61.74    8.71
  -4 -19   3   55.62    7.51
  -4  19   3   66.67    5.88
  -4 -19   4   -0.69    7.86
   4 -19  -4    7.43    8.30
   4  19  -4   15.51    8.86
  -4  19   4   13.88    8.64
  -4  19   5   41.36    9.44
   4 -19  -5   45.16    8.79
   4  19  -5   45.93    9.37
  -4 -19   5   44.32    8.45
  -4  19   6   19.28    9.46
   4  19  -6   30.84    9.08
   4 -19  -6   30.83    8.53
  -4 -19   6   25.02    5.89
   4  19  -7   10.08    9.78
   4 -19  -7   21.50    9.29
  -4 -19   7    8.88    6.52
   4 -20  -1    3.22    9.11
   4  20  -1   12.89    9.86
  -4 -20   1    1.17    8.18
  -4  20   1    0.57    8.87
   4 -20  -2   13.77    8.92
   4  20  -2    5.47    6.96
  -4  20   2    6.07    9.00
  -4 -20   2    5.77    8.23
   4 -20  -3   -3.39    8.92
   4  20  -3    8.92    6.67
  -4 -20   3    4.38    8.24
  -4  20   3    5.36    8.98
   4 -20  -4  118.05    9.45
   4  20  -4  121.43   10.16
  -4 -20   4  126.62    8.52
  -4  20   4  135.92    9.29
   4 -20  -5   31.88    9.53
  -4  20   5   37.91   10.20
   4  20  -5   39.32   10.19
  -4 -20   5   38.35    9.18
  -4  20   6   -6.47   10.10
   4 -20  -6   -3.48    9.28
   4  20  -6    5.49    9.66
  -4 -20   6    1.79    6.39
   4 -21  -1   -5.51    9.91
  -4  21   1    4.80    9.47
  -4 -21   1    2.78    8.86
   4  21  -1   -1.22    7.58
   4 -21  -2   44.81    9.88
   4  21  -2   65.68   10.70
  -4 -21   2   52.58    9.10
  -4  21   2   51.98    6.98
  -4  21   3    4.73    6.89
  -4 -21   3  -10.45    9.01
   4 -21  -3   -3.65    9.61
   4  21  -3   -4.67   10.43
  -3   0   1    0.36    8.33
   3   0  -1    0.49    8.81
   3   0  -2   70.46    8.75
  -3   0   2   67.80    8.24
  -3   0   3   -0.82    6.86
   3   0  -3   -2.18    7.25
   3   0  -4  235.96    5.80
  -3   0   4  265.17    7.51
  -3   0   5    3.52    5.24
   3   0  -5    1.06    5.63
  -3   0   6  911.84    9.37
   3   0  -6  915.90    9.53
   3   0  -7    2.44    5.89
  -3   0   7    3.34    5.92
   3   0  -8  593.13    6.29
  -3   0   8  653.63    7.90
   3   0  -9    0.74    4.54
  -3   0   9   -3.17    6.86
   3   0 -10   36.89    7.22
  -3   0  10   32.69    5.54
  -3   0  11    3.20    6.79
   3   0 -11    1.03    6.23
  -3   0  12  829.43    9.89
   3   0 -12  888.74    9.51
   3   0 -13    0.27    7.20
  -3   0  13    6.92    8.14
   3   0 -14   44.17    5.45
  -3   0  14   33.86    8.82
  -3   0  15   -2.88   10.61
   3   0 -15    6.39    9.34
   3   1  -1  764.29   12.29
  -3  -1   1  788.92   12.10
   3  -1  -1  863.64   14.14
   3   1  -2    4.19    5.55
   3  -1  -2    6.02    8.21
  -3   1   2    1.43    8.05
  -3  -1   2    4.93    7.14
  -3   1   3   32.62    7.09
   3   1  -3   25.41    4.97
   3  -1  -3   28.91    7.52
  -3  -1   3   25.65    4.64
  -3  -1   4  100.57    6.11
   3   1  -4   87.84    4.75
  -3   1   4  106.02    5.08
   3  -1  -4   97.59    5.13
   3   1  -5  491.33    7.34
  -3   1   5  496.91    7.43
  -3  -1   5  442.38    5.85
   3  -1  -5  478.18    7.64
   3   1  -6   30.90    6.38
  -3   1   6   28.08    6.43
  -3  -1   6   29.05    6.24
   3  -1  -6   28.66    4.77
   3   1  -7   59.03    4.31
  -3  -1   7   66.89    6.07
  -3   1   7   61.32    6.14
   3  -1  -7   71.03    6.30
  -3  -1   8   12.00    6.36
   3   1  -8   15.30    6.13
  -3   1   8   11.86    6.45
   3  -1  -8   13.66    6.43
   3  -1  -9   53.50    6.68
  -3  -1   9   45.82    6.84
  -3   1   9   50.20    6.84
   3   1  -9   54.88    6.38
  -3   1  10    1.80    5.43
   3  -1 -10    5.85    7.32
   3   1 -10   -1.28    4.98
  -3  -1  10   -2.85    7.75
   3  -1 -11    9.88    6.38
   3   1 -11    9.49    6.12
  -3  -1  11    6.48    6.89
  -3   1  11   10.78    6.79
  -3  -1  12    8.12    7.51
   3  -1 -12    9.01    6.90
  -3   1  12    5.15    7.51
   3   1 -12    9.61    6.63
  -3   1  13  344.65    8.95
   3  -1 -13  357.84    8.21
   3   1 -13  344.27    8.03
  -3  -1  13  331.67    9.04
   3  -1 -14    5.60    7.65
  -3   1  14   -0.64    8.55
   3   1 -14   10.87    7.56
  -3  -1  14    1.59    8.71
  -3   1  15    1.60   10.45
  -3  -1  15    8.42   10.67
   3  -1 -15    2.86    9.37
   3   1 -15    3.83    6.50
  -3  -2   1  453.62    8.92
   3  -2  -1  479.57    9.63
   3   2  -1  470.73    9.90
   3  -2  -1  498.74   10.26
  -3  -2   2  372.26    7.89
   3   2  -2  384.79    8.81
   3  -2  -2  399.99    9.33
   3  -2  -2  367.97    9.01
  -3   2   3  199.80    7.45
   3   2  -3  186.25    7.04
   3  -2  -3  166.33    5.78
  -3  -2   3  190.28    6.50
   3  -2  -4   50.27    6.42
   3   2  -4   48.76    5.85
  -3   2   4   66.25    4.59
  -3  -2   4   39.51    3.91
  -3   2   5  388.24    5.79
  -3  -2   5  411.06    6.40
   3   2  -5  394.61    6.64
   3  -2  -5  360.59    5.83
   3  -2  -6   14.41    6.69
   3   2  -6   18.03    6.05
  -3   2   6   -7.85    6.70
  -3  -2   6   14.64    4.24
   3   2  -7  705.50    7.72
  -3  -2   7  711.87    7.92
   3  -2  -7  719.33    8.49
  -3   2   7  639.19    6.78
   3   2  -8  485.19    6.14
  -3  -2   8  508.32    8.13
  -3   2   8  526.90    8.51
   3  -2  -8  452.67    6.51
  -3  -2   9  119.70    6.94
   3   2  -9  109.66    6.34
  -3   2   9  105.69    7.03
   3  -2  -9  112.28    7.06
  -3  -2  10    1.18    7.62
  -3   2  10    4.23    7.68
   3   2 -10    2.46    6.83
   3  -2 -10    6.87    7.39
  -3  -2  11   58.91    6.88
   3  -2 -11   60.29    6.56
   3   2 -11   66.88    6.12
  -3   2  11   60.67    4.92
   3  -2 -12  186.85    7.32
  -3   2  12  187.55    7.74
   3   2 -12  193.29    7.04
  -3  -2  12  170.55    7.96
  -3   2  13    9.29    7.95
   3  -2 -13   13.12    7.38
  -3  -2  13   11.52    8.17
   3   2 -13   16.20    6.99
  -3   2  14    3.12    9.11
   3  -2 -14    4.86    8.42
   3   2 -14    6.11    7.43
  -3  -2  14    0.18    8.74
   3  -2 -15   67.80    9.55
   3   2 -15   62.96    9.38
  -3  -2  15   62.76   10.91
  -3   3   1  198.65    7.33
  -3  -3   1  194.72    6.81
   3  -3  -1  201.18    8.01
   3   3  -1  195.52    7.69
   3  -3  -2  137.98    7.01
  -3  -3   2  130.14    6.20
   3   3  -2  137.88    6.95
   3  -3  -2  137.89    7.26
   3  -3  -3    2.42    6.19
  -3  -3   3    3.93    5.10
   3  -3  -3    0.47    6.20
   3   3  -3    3.23    4.08
  -3  -3   4  406.12    6.49
   3  -3  -4  388.32    7.41
   3   3  -4  384.99    6.84
  -3  -3   5    1.41    5.70
  -3   3   5   -0.46    6.54
   3   3  -5    0.17    6.07
   3  -3  -5   -1.16    6.91
   3  -3  -6  277.57    7.46
   3   3  -6  285.09    6.56
  -3   3   6  349.69    7.35
  -3  -3   6  265.05    5.07
  -3   3   7    8.32    5.86
   3  -3  -7    8.40    6.22
   3   3  -7    9.99    5.39
  -3  -3   7   10.84    5.46
  -3   3   8   25.71    4.89
   3   3  -8   26.21    6.41
   3  -3  -8   29.10    7.29
  -3  -3   8   28.09    6.70
  -3   3   9    8.26    6.52
  -3  -3   9    2.16    6.51
   3   3  -9    5.24    5.95
   3  -3  -9    6.00    4.76
  -3   3  10   14.98    7.41
  -3  -3  10   17.51    5.31
   3  -3 -10   16.85    7.50
   3   3 -10   16.02    6.68
   3  -3 -11   26.44    6.49
  -3   3  11   26.65    6.61
  -3  -3  11   24.68    6.74
   3   3 -11   29.98    5.89
   3  -3 -12   44.85    7.07
  -3   3  12   51.64    7.28
   3   3 -12   45.40    6.49
  -3  -3  12   44.40    7.58
   3  -3 -13   27.84    7.43
   3   3 -13   30.55    6.96
  -3  -3  13   22.86    8.19
   3  -3 -14   16.17    8.51
  -3  -3  14   10.03   10.07
   3   3 -14   13.06    8.56
   3  -3 -15   15.16   10.37
  -3  -3  15    9.12   10.80
   3  -3 -15    5.68    9.62
   3   3 -15   11.19    9.16
  -3  -4   1  974.54    9.88
   3   4  -1  974.31   10.81
   3  -4  -1 1009.30   10.70
  -3   4   1 1002.42   10.14
  -3  -4   2  487.67    7.30
  -3   4   2  444.96    7.65
   3  -4  -2  457.59    7.91
   3   4  -2  457.62    7.87
   3  -4  -3  490.14    7.61
  -3  -4   3  431.19    5.67
   3   4  -3  496.47    7.52
   3  -4  -3  473.53    7.58
   3  -4  -4    1.89    3.79
  -3  -4   4   -0.29    4.55
   3  -4  -4    3.40    5.46
   3   4  -4    3.28    3.55
  -3  -4   5    0.16    5.59
   3  -4  -5    2.86    6.43
   3  -4  -5    0.84    4.64
   3   4  -5   -0.20    5.88
  -3  -4   6  522.62    6.99
   3   4  -6  523.38    7.10
   3  -4  -6  489.43    7.93
   3  -4  -7   94.74    4.77
   3   4  -7  114.09    5.56
  -3  -4   7  117.19    5.68
  -3  -4   8  530.76    7.80
   3   4  -8  539.67    7.47
   3  -4  -8  544.11    8.68
   3  -4  -9   30.85    6.84
   3   4  -9   23.05    5.89
  -3  -4   9   21.44    6.43
  -3  -4  10   10.96    7.24
   3   4 -10    7.14    6.43
   3  -4 -10    9.44    7.51
   3   4 -11   12.32    6.66
  -3  -4  11    7.37    7.69
   3  -4 -11    5.55    7.63
  -3  -4  12   11.32    7.41
   3   4 -12   18.99    6.29
   3  -4 -12   11.61    7.07
   3  -4 -13   44.69    8.11
   3   4 -13   47.16    6.87
   3  -4 -13   48.66    7.72
  -3  -4  13   43.49    5.80
  -3  -4  14    8.40   10.05
   3  -4 -14    1.35    9.15
   3  -4 -14   -3.54    9.51
   3   4 -14   -0.16    8.42
   3   4 -15   26.63    9.08
   3   5  -1  857.61    9.65
   3  -5  -1  844.45    9.29
  -3  -5   1  824.35    8.56
  -3   5   1  812.17    8.78
   3   5  -2  383.46    7.16
   3  -5  -2  400.76    7.22
  -3  -5   2  388.29    6.49
  -3   5   2  401.05    7.00
  -3  -5   3  156.04    5.19
   3  -5  -3  135.27    4.38
   3   5  -3  156.83    5.76
   3  -5  -4   23.08    4.56
   3  -5  -4   18.52    4.58
  -3  -5   4   21.81    5.51
   3   5  -4   19.71    4.38
  -3  -5   5    8.16    5.34
   3  -5  -5   11.10    6.37
   3  -5  -5    4.03    6.12
   3   5  -5    7.16    5.73
   3  -5  -6  222.48    5.04
   3  -5  -6  228.28    6.88
  -3  -5   6  259.75    6.05
   3   5  -6  255.86    6.12
  -3  -5   7   12.67    5.15
   3   5  -7   12.71    5.20
   3  -5  -7   15.32    5.72
   3  -5  -7   12.79    4.36
   3  -5  -8   41.86    6.85
   3  -5  -8   35.40    7.30
   3   5  -8   41.97    6.10
  -3  -5   8   46.40    6.40
   3  -5  -9  109.95    4.92
   3  -5  -9  107.16    5.17
   3   5  -9  122.21    6.00
  -3  -5   9  119.23    6.47
   3  -5 -10   -2.03    7.36
  -3  -5  10   -5.47    6.97
   3   5 -10    4.57    6.20
   3  -5 -10   -0.28    4.93
   3  -5 -11  126.72    7.58
  -3  -5  11  119.97    7.72
   3   5 -11  126.56    6.78
   3  -5 -11  117.91    7.88
   3  -5 -12   23.02    8.16
  -3  -5  12   21.86    8.27
   3   5 -12   21.66    7.04
   3  -5 -12   17.54    5.64
   3  -5 -13   24.93    8.63
  -3  -5  13   24.99    9.07
   3  -5 -13   25.83    8.50
   3   5 -13   24.69    7.58
  -3  -5  14   38.37   10.03
   3  -5 -14   33.27    6.53
   3  -5 -14   35.43    9.39
   3   5 -14   27.95    5.96
   3   6  -1  316.08    6.81
  -3  -6   1  293.50    5.85
  -3   6   1  287.55    6.22
   3  -6  -1  296.91    6.55
   3   6  -2  132.58    5.77
  -3  -6   2  122.62    4.99
  -3   6   2  130.45    5.59
   3  -6  -2  121.38    5.60
   3  -6  -3   59.36    6.41
   3   6  -3   56.19    6.34
  -3   6   3   55.70    6.46
  -3  -6   3   53.73    5.63
  -3  -6   4    1.25    5.33
   3  -6  -4    2.68    6.04
   3   6  -4   -1.87    5.86
   3  -6  -5  156.35    6.59
  -3  -6   5  161.30    5.64
   3   6  -5  156.39    5.99
   3  -6  -5  159.81    6.27
  -3  -6   6  288.65    5.99
   3  -6  -6  279.86    6.48
   3   6  -6  282.56    6.08
   3  -6  -6  276.35    6.88
  -3  -6   7   16.41    6.19
   3  -6  -7   12.09    7.28
   3  -6  -7    9.94    4.78
   3   6  -7   11.68    4.38
   3  -6  -8   13.53    7.10
  -3  -6   8    9.10    4.33
   3   6  -8   11.54    5.87
   3  -6  -8   11.25    6.54
   3  -6  -9   96.15    8.39
  -3  -6   9  103.90    7.48
   3  -6  -9   93.68    5.53
   3   6  -9  103.40    6.86
  -3  -6  10    8.84    6.64
   3  -6 -10   14.40    7.29
   3   6 -10   11.05    5.97
   3  -6 -10   12.09    6.66
   3  -6 -11   95.99    7.31
   3  -6 -11   86.66    7.98
  -3  -6  11   86.93    7.57
   3   6 -11   90.96    6.63
   3  -6 -12   85.28    7.87
  -3  -6  12   79.56    5.96
   3  -6 -12   86.38    8.42
   3   6 -12   89.53    7.12
  -3  -6  13    3.92    6.34
   3   6 -13   15.45    7.39
   3  -6 -13    8.16    8.13
   3  -6 -13    8.75    8.63
   3  -6 -14   56.06    9.43
  -3  -6  14   55.49    7.12
   3  -6 -14   57.33    6.54
   3   6 -14   67.57    8.29
   3  -7  -1  422.55    7.68
   3   7  -1  427.49    7.96
  -3  -7   1  405.17    6.93
  -3   7   1  400.12    7.40
   3   7  -2  249.10    7.13
  -3   7   2  209.98    5.21
   3  -7  -2  231.26    6.90
  -3  -7   2  240.49    6.24
   3   7  -3   11.56    6.05
   3  -7  -3   12.92    5.94
  -3  -7   3   11.73    5.37
  -3   7   3   13.95    6.13
   3   7  -4  272.28    6.49
  -3   7   4  279.39    6.84
   3  -7  -4  242.80    5.09
  -3  -7   4  279.80    6.01
   3  -7  -5   64.75    6.07
  -3  -7   5   59.62    3.80
   3   7  -5   60.12    4.09
   3  -7  -5   70.12    5.72
   3  -7  -6   43.81    5.65
  -3  -7   6   44.99    5.12
   3  -7  -6   41.79    6.07
   3   7  -6   45.82    5.27
   3  -7  -7  517.96    7.91
   3  -7  -7  465.05    8.35
  -3  -7   7  515.25    7.37
   3   7  -7  487.73    7.22
   3   7  -8   32.88    5.81
  -3  -7   8   31.98    6.02
   3  -7  -8   32.84    7.12
   3  -7  -8   34.30    6.39
   3  -7  -9  247.43    6.38
  -3  -7   9  300.33    7.57
   3   7  -9  301.32    7.29
   3  -7  -9  285.30    5.87
   3  -7 -10    1.19    5.07
   3   7 -10    4.08    5.74
  -3  -7  10    6.58    6.38
   3  -7 -10    1.18    6.27
   3  -7 -11  158.13    8.13
  -3  -7  11  163.77    7.59
   3  -7 -11  158.49    7.30
   3   7 -11  158.66    6.63
   3  -7 -12    1.56    7.46
  -3  -7  12   -2.47    8.03
   3  -7 -12    6.59    8.21
   3   7 -12    1.51    6.72
  -3  -7  13   35.49    8.78
   3  -7 -13   35.01    6.15
   3   7 -13   36.50    7.29
   3  -7 -13   39.36    8.08
  -3  -7  14    8.07   10.47
   3  -7 -14   10.58    9.53
   3   7 -14    3.60    8.58
   3  -7 -14   10.39    9.89
  -3   8   1   42.15    6.02
  -3  -8   1   41.06    5.39
   3  -8  -1   40.57    6.12
   3   8  -1   37.92    6.34
   3   8  -2  185.92    6.67
  -3  -8   2  185.53    5.81
   3  -8  -2  182.59    6.53
  -3   8   2  167.04    4.87
   3  -8  -3  113.19    6.07
   3   8  -3  128.71    6.19
  -3   8   3  113.39    4.54
  -3  -8   3  123.25    5.48
  -3   8   4  107.63    4.57
   3   8  -4  129.12    5.96
  -3  -8   4  122.25    5.37
   3  -8  -4  125.19    5.87
   3   8  -5   11.94    5.35
  -3  -8   5   13.00    4.95
   3  -8  -5   12.94    5.48
   3   8  -6   87.76    4.72
   3  -8  -6  107.00    7.27
   3  -8  -6  101.09    6.76
  -3  -8   6  101.42    6.20
   3   8  -7  333.16    6.77
  -3  -8   7  340.74    6.81
   3  -8  -7  346.15    7.90
   3  -8  -7  338.79    7.20
   3   8  -8  152.93    6.00
  -3  -8   8  162.42    6.20
   3  -8  -8  148.85    7.17
   3  -8  -8  172.68    6.59
  -3  -8   9   98.31    6.76
   3  -8  -9  101.14    6.96
   3  -8  -9   86.46    7.86
   3   8  -9   98.01    6.34
  -3  -8  10   66.95    7.28
   3  -8 -10   66.95    8.23
   3  -8 -10   65.30    5.15
   3   8 -10   71.97    6.57
  -3  -8  11   23.48    7.16
   3  -8 -11   29.85    7.74
   3  -8 -11   27.57    6.78
   3   8 -11   27.28    6.17
   3  -8 -12    9.08    7.29
  -3  -8  12   27.30    7.88
   3  -8 -12   15.65    8.18
   3   8 -12   11.64    6.61
   3   8 -13    4.63    7.70
  -3  -8  13   -0.74    9.30
   3  -8 -13    1.65    8.44
   3  -8 -13    4.67    9.49
   3   8 -14  178.46    9.16
   3  -8 -14  176.70   10.82
   3  -8 -14  173.18   10.29
  -3  -8  14  154.96   11.22
  -3  -9   1   46.65    5.23
   3   9  -1   44.79    6.13
  -3   9   1   51.55    5.78
   3  -9  -1   46.11    5.95
   3   9  -2  394.66    7.10
   3  -9  -2  376.02    6.84
  -3  -9   2  369.01    6.23
  -3   9   2  381.98    6.75
   3   9  -3  431.94    6.96
   3  -9  -3  411.01    6.79
  -3  -9   3  400.84    6.24
  -3   9   3  405.50    6.90
   3  -9  -4   25.75    3.90
  -3   9   4   27.40    5.78
  -3  -9   4   25.13    5.03
   3   9  -4   30.89    5.54
  -3   9   5  569.45    6.75
   3   9  -5  614.06    7.90
   3  -9  -5  615.19    7.96
  -3  -9   5  650.55    7.60
   3   9  -6   63.54    6.30
   3  -9  -6   51.82    7.00
  -3  -9   6   56.65    5.99
   3  -9  -6   52.34    6.44
   3   9  -7  294.36    6.60
  -3  -9   7  292.59    6.47
   3  -9  -7  288.45    7.56
   3  -9  -7  250.67    5.19
   3   9  -8    6.03    6.58
   3  -9  -8    5.77    7.96
  -3  -9   8    6.59    6.72
   3  -9  -8    8.00    6.97
   3   9  -9   59.66    6.08
  -3  -9   9   54.43    4.57
   3  -9  -9   55.79    7.45
   3  -9  -9   77.04    6.43
   3  -9 -10    1.95    8.01
   3   9 -10    4.28    6.41
  -3  -9  10    2.64    6.96
   3  -9 -10    6.69    6.77
   3   9 -11  171.36    7.17
   3  -9 -11  166.97    9.07
  -3  -9  11  162.10    6.03
   3  -9 -11  179.67    7.75
   3   9 -12    2.42    7.43
   3  -9 -12    3.91    6.62
  -3  -9  12   -0.82    8.74
   3  -9 -12    7.49    5.61
   3   9 -13    6.01    5.72
   3  -9 -13    1.85   10.08
  -3  -9  13   -0.91    9.84
   3  -9 -13    0.19    8.82
  -3  -9  14   -9.00   10.68
  -3 -10   1  202.86    5.63
   3 -10  -1  196.74    6.17
   3  10  -1  205.63    6.58
  -3  10   1  199.00    6.12
   3  10  -2   78.13    5.94
   3 -10  -2   74.09    5.71
  -3  10   2   77.34    5.78
  -3 -10   2   73.69    5.15
   3  10  -3  479.96    5.72
   3 -10  -3  553.17    7.06
  -3 -10   3  568.49    6.70
  -3  10   3  507.41    5.79
   3  10  -4   98.95    4.92
   3 -10  -4  107.91    6.69
  -3 -10   4  107.97    6.15
  -3  10   4  111.89    7.08
   3  10  -5  220.85    6.82
   3 -10  -5  198.16    6.73
  -3 -10   5  220.44    6.38
  -3  10   5  205.53    7.34
   3  10  -6   16.21    6.06
  -3 -10   6   12.14    5.75
   3 -10  -6   12.24    6.06
  -3 -10   7  269.40    7.30
   3  10  -7  265.31    7.41
   3 -10  -7  275.89    7.67
   3 -10  -7  270.52    8.48
   3  10  -8    4.10    6.29
  -3 -10   8    5.18    6.37
   3 -10  -8    6.31    6.55
   3 -10  -8    6.11    7.51
   3  10  -9    4.61    6.65
  -3 -10   9    8.56    6.93
   3 -10  -9    1.70    5.77
   3 -10  -9   -0.24    7.05
   3  10 -10   69.38    6.39
  -3 -10  10   63.02    7.00
   3 -10 -10   63.23    6.82
   3 -10 -10   56.14    5.75
  -3 -10  11    2.60    5.41
   3  10 -11    7.55    6.67
   3 -10 -11   -0.67    8.63
   3 -10 -11   -0.91    7.22
   3  10 -12   12.87    7.25
   3 -10 -12   14.55    6.50
   3 -10 -12   11.36    5.54
  -3 -10  12   12.84    8.48
   3  10 -13   68.11    8.15
   3 -10 -13   63.26   10.23
  -3 -10  13   69.20    9.74
   3 -10 -13   71.74    8.91
  -3 -11   1    4.31    4.24
   3 -11  -1    5.47    6.61
  -3  11   1    8.34    4.62
   3  11  -1    4.47    5.01
  -3 -11   2  953.92    8.78
  -3  11   2  958.55    7.48
   3  11  -2  960.93    9.66
   3 -11  -2  963.55    7.48
   3  11  -3  114.58    5.06
   3 -11  -3  127.14    6.69
  -3 -11   3  124.79    6.20
  -3  11   3  113.24    5.03
  -3  11   4    1.61    6.59
   3  11  -4   -4.11    6.40
  -3 -11   4    0.09    5.79
   3 -11  -4   -2.47    6.20
   3  11  -5  149.88    4.78
  -3 -11   5  159.63    6.10
  -3  11   5  164.91    7.06
   3 -11  -5  161.29    6.43
   3  11  -6    2.20    5.86
  -3 -11   6    2.10    3.93
   3 -11  -6   -1.69    5.84
   3 -11  -7   34.90    7.62
   3  11  -7   32.79    6.65
  -3 -11   7   27.11    4.64
   3 -11  -7   29.21    4.72
   3  11  -8   63.90    4.40
  -3 -11   8   62.20    6.12
   3 -11  -8   66.35    7.30
   3 -11  -8   70.38    6.13
   3  11  -9   12.30    4.55
   3 -11  -9    4.28    7.99
  -3 -11   9   12.41    6.74
   3 -11  -9    4.23    6.76
   3  11 -10   -0.02    6.97
  -3 -11  10    1.65    5.42
   3 -11 -10   -3.07    8.87
   3 -11 -10    2.76    7.35
   3 -11 -11   56.23    9.11
  -3 -11  11   50.76    8.05
   3  11 -11   42.04    5.47
   3 -11 -11   52.20    7.57
   3  11 -12   33.63    5.96
   3 -11 -12   36.96   10.66
   3 -11 -12   46.01    8.77
  -3 -11  12   46.44    9.00
   3  11 -13   31.85    8.82
   3 -11 -13   40.75   11.10
   3 -11 -13   31.54    9.66
  -3 -11  13   29.61   10.54
  -3 -12   1   53.49    5.92
   3 -12  -1   50.41    6.58
   3  12  -1   47.97    6.96
  -3  12   1   42.69    4.63
   3 -12  -2   45.16    6.39
   3  12  -2   47.39    6.84
  -3 -12   2   37.67    4.22
  -3  12   2   44.10    6.51
   3  12  -3  476.07    7.73
   3 -12  -3  481.48    7.43
  -3 -12   3  480.00    7.01
  -3  12   3  475.55    7.60
  -3  12   4  118.67    4.88
   3  12  -4  125.77    4.80
   3 -12  -4  135.13    6.32
  -3 -12   4  139.51    6.01
  -3  12   5   63.80    7.17
   3  12  -5   53.68    5.21
   3 -12  -5   56.62    6.57
  -3 -12   5   64.08    6.27
   3  12  -6    9.23    6.73
   3 -12  -6    4.58    6.65
  -3 -12   6    3.73    6.38
   3  12  -7    4.68    6.14
  -3 -12   7    2.65    5.99
   3 -12  -7    6.75    6.07
   3 -12  -7    5.82    4.91
   3 -12  -8  141.70    8.28
   3  12  -8  126.26    5.04
   3 -12  -8  147.83    7.09
  -3 -12   8  157.69    6.95
   3  12  -9   38.97    6.46
  -3 -12   9   41.22    6.71
   3 -12  -9   46.74    6.54
   3 -12  -9   38.43    7.82
   3  12 -10    5.96    6.86
  -3 -12  10   12.60    7.37
   3 -12 -10    9.71    8.52
   3 -12 -10    4.30    7.11
  -3 -12  11    4.76    5.80
   3  12 -11    4.94    7.38
   3 -12 -11   -0.08    7.72
   3 -12 -11    5.69    9.40
  -3 -12  12   60.61    9.49
   3 -12 -12   65.51   10.58
   3  12 -12   51.78    8.32
   3 -12 -12   53.95    8.79
  -3 -13   1   80.29    5.84
   3 -13  -1   81.94    6.45
   3  13  -1   84.46    6.76
  -3  13   1   71.67    4.62
  -3 -13   2  178.32    6.13
   3 -13  -2  182.70    6.55
   3  13  -2  191.93    6.98
  -3  13   2  186.98    6.64
  -3 -13   3   -4.72    5.58
   3  13  -3   -1.14    6.25
   3 -13  -3   -1.29    5.97
  -3  13   3   -0.79    6.28
   3  13  -4   25.80    7.30
   3 -13  -4   21.19    4.92
  -3  13   4   21.90    7.43
  -3 -13   4   33.26    6.60
  -3  13   5   51.80    7.29
   3  13  -5   48.02    6.89
  -3 -13   5   48.33    6.41
   3 -13  -5   40.13    4.76
  -3 -13   6   34.42    6.00
   3  13  -6   33.57    6.29
   3 -13  -6   33.90    6.15
  -3  13   6   32.66    4.97
   3  13  -7   30.34    6.89
  -3 -13   7   29.67    6.70
   3 -13  -7   22.02    6.83
   3 -13  -8   -5.20    6.55
   3  13  -8    2.42    6.49
  -3 -13   8   -1.22    4.62
   3 -13  -8   -3.60    5.47
   3  13  -9   -1.99    7.08
  -3 -13   9    5.93    7.32
   3 -13  -9   -1.73    7.22
   3 -13  -9   -4.33    8.61
   3  13 -10    5.76    7.59
  -3 -13  10   -3.37    8.18
   3 -13 -10   -0.40    9.44
   3 -13 -10    6.90    7.85
  -3 -13  11    2.18    8.60
   3  13 -11    5.66    8.28
   3 -13 -11   -5.69    8.78
   3 -13 -11   11.50   10.60
  -3 -13  12   -0.43    7.22
   3 -13 -12    3.83   11.42
   3  13 -12   -2.27    8.89
   3 -13 -12    3.76    9.49
  -3 -14   1   21.25    6.50
   3 -14  -1   14.28    7.17
   3  14  -1   20.38    5.43
  -3  14   1   16.70    7.12
  -3 -14   2   50.32    6.55
   3 -14  -2   53.43    7.02
   3  14  -2   48.05    7.48
  -3  14   2   50.82    7.14
   3  14  -3    5.20    7.08
   3 -14  -3   -0.79    4.70
  -3  14   3    0.34    7.02
  -3 -14   3    0.83    6.24
   3 -14  -4   -2.19    6.37
  -3  14   4    1.25    6.87
   3  14  -4   -0.86    6.64
  -3 -14   4   -0.79    6.09
   3 -14  -5    5.62    5.93
   3  14  -5    0.10    6.26
  -3 -14   5    3.37    4.10
  -3  14   5    0.94    4.67
   3 -14  -6    2.80    4.70
   3  14  -6   -2.59    4.93
  -3  14   6    1.07    7.55
  -3 -14   6    1.38    6.56
   3  14  -7    1.16    4.65
   3 -14  -7    1.52    6.53
  -3 -14   7    5.75    6.43
   3 -14  -8  525.76    7.29
   3  14  -8  609.42    8.49
  -3 -14   8  531.07    6.47
   3 -14  -8  529.58    6.72
   3  14  -9    0.28    6.87
  -3 -14   9   -0.17    7.11
   3 -14  -9    1.76    8.32
   3 -14  -9   -2.61    6.96
   3 -14 -10  200.84    9.64
   3  14 -10  222.70    7.85
  -3 -14  10  193.07    6.09
   3 -14 -10  214.94    8.14
  -3 -14  11    3.40    8.98
   3  14 -11    2.66    5.74
   3 -14 -11    1.39    5.96
   3 -14 -11   13.06   10.28
  -3 -15   1   33.39    5.95
   3 -15  -1   39.01    6.50
   3  15  -1   38.05    7.09
  -3  15   1   29.98    6.58
  -3 -15   2   82.83    6.06
  -3  15   2   81.25    6.73
   3  15  -2   89.54    6.95
   3 -15  -2   83.50    6.56
   3 -15  -3   16.86    4.36
   3  15  -3   19.90    4.63
  -3 -15   3   19.88    5.81
  -3  15   3   18.60    6.52
   3  15  -4   -0.25    7.35
   3 -15  -4    5.10    6.34
  -3 -15   4    1.84    4.70
  -3  15   4    3.49    7.44
   3  15  -5   12.94    4.90
   3 -15  -5    9.03    4.73
  -3 -15   5   10.63    6.49
  -3  15   5    8.52    7.36
  -3  15   6    1.65    7.30
   3  15  -6    4.94    6.70
   3 -15  -6   -2.44    6.47
  -3 -15   6   -0.14    4.50
   3  15  -7   71.83    7.43
  -3 -15   7   65.91    7.22
   3 -15  -7   61.38    7.28
   3  15  -8   26.53    5.01
  -3 -15   8   28.58    7.09
   3 -15  -8   32.95    5.76
   3 -15  -8   29.20    7.01
   3  15  -9    0.11    7.62
   3 -15  -9    1.67    9.14
  -3 -15   9    2.22    7.78
   3 -15  -9    0.33    7.66
   3 -15 -10    3.82   10.31
   3  15 -10   -5.98    5.96
  -3 -15  10   -0.43    8.83
   3 -15 -10   -5.65    8.53
  -3 -15  11    2.84    9.77
   3  15 -11   -5.73    8.95
   3 -15 -11    7.67   11.13
   3 -15 -11    3.27    9.24
  -3 -16   1  112.33    6.70
   3 -16  -1  117.08    7.31
   3  16  -1  116.53    7.87
  -3  16   1  103.08    5.33
  -3 -16   2   15.20    6.54
   3 -16  -2    7.97    6.98
   3  16  -2   14.74    7.60
  -3  16   2   17.07    7.20
   3 -16  -3  222.88    7.33
   3  16  -3  195.62    5.67
  -3  16   3  228.94    7.70
  -3 -16   3  227.16    6.95
  -3 -16   4   22.36    6.39
  -3  16   4   28.11    7.09
   3  16  -4   18.92    5.01
   3 -16  -4   25.04    6.56
   3  16  -5   64.18    6.96
   3 -16  -5   66.72    6.54
  -3  16   5   70.06    7.19
  -3 -16   5   67.60    6.43
  -3  16   6   11.49    5.70
   3  16  -6   17.26    5.26
  -3 -16   6   22.74    7.07
   3 -16  -6    8.79    5.13
   3  16  -7   32.46    7.20
   3 -16  -7   27.65    4.96
  -3 -16   7   31.22    6.97
   3 -16  -8  121.92    9.13
   3  16  -8  113.15    8.06
  -3 -16   8  123.34    7.99
   3 -16  -8  122.40    7.88
   3 -16  -9   94.63   10.33
   3  16  -9   91.81    8.71
  -3 -16   9   85.47    6.39
   3 -16  -9   98.22    8.73
   3  16 -10   46.31    9.14
  -3 -16  10   25.99    9.76
   3 -16 -10   30.06    9.02
   3 -16 -10   41.26   11.19
  -3 -17   1   -1.26    4.40
   3 -17  -1   -1.16    6.82
   3  17  -1    2.48    7.36
  -3  17   1   -0.59    6.91
  -3 -17   2  378.02    7.26
   3 -17  -2  381.91    7.61
   3  17  -2  391.04    8.30
  -3  17   2  338.21    5.80
  -3 -17   3   55.96    6.83
   3 -17  -3   52.13    7.16
   3  17  -3   42.04    5.08
  -3  17   3   58.97    7.53
   3 -17  -4    1.42    7.29
   3  17  -4   14.35    7.75
  -3 -17   4   17.07    7.06
  -3  17   4   19.61    7.85
   3  17  -5   32.65    7.59
   3 -17  -5   35.35    7.07
  -3 -17   5   33.84    4.99
  -3  17   5   26.26    5.56
  -3  17   6   13.09    7.77
   3  17  -6   11.10    7.25
  -3 -17   6   23.32    6.81
   3 -17  -6   14.13    6.84
  -3 -17   7   21.27    7.60
   3  17  -7   23.08    7.77
   3 -17  -7   19.49    7.65
   3 -17  -8   36.77    9.29
   3  17  -8   40.77    6.19
  -3 -17   8   33.54    6.21
   3 -17  -8   31.23    8.63
   3  17  -9   21.71    8.43
  -3 -17   9   11.76    9.06
   3 -17  -9   26.70    8.81
   3 -17  -9   17.81    9.93
  -3 -18   1   98.88    7.10
   3 -18  -1   87.52    7.68
  -3  18   1  104.00    7.73
   3  18  -1  108.41    8.32
  -3  18   2   62.75    7.70
   3 -18  -2   49.83    5.39
   3  18  -2   61.72    8.09
  -3 -18   2   61.22    7.01
  -3 -18   3  100.07    7.07
   3 -18  -3   83.89    5.22
   3  18  -3   92.34    5.69
  -3  18   3  104.75    7.80
   3 -18  -4   26.27    7.04
   3  18  -4   34.64    7.47
  -3 -18   4   31.63    6.88
  -3  18   4   25.20    7.60
   3 -18  -5    4.56    7.75
   3  18  -5   14.80    8.22
  -3 -18   5    6.18    5.43
  -3  18   5   10.10    6.00
   3  18  -6    4.09    7.92
  -3  18   6  -12.32    8.49
  -3 -18   6    2.58    7.43
   3 -18  -6    3.48    7.46
   3  18  -7    7.23    8.86
   3 -18  -7    4.97    8.39
  -3 -18   7  -11.03    8.58
   3 -18  -8   15.18   10.16
   3  18  -8   24.91    9.03
   3 -18  -8   15.80    5.91
  -3 -18   8    8.99    9.02
   3  18  -9   34.35    6.55
  -3 -18   9   32.57    6.65
  -3 -19   1    5.06    7.49
   3 -19  -1    6.60    5.73
   3  19  -1   12.34    8.87
  -3  19   1    4.55    8.26
   3 -19  -2  111.44    8.25
   3  19  -2  101.31    6.45
  -3  19   2  119.43    8.51
  -3 -19   2   93.96    5.59
  -3 -19   3  144.04    5.64
   3 -19  -3  138.28    5.79
   3  19  -3  156.69    8.88
  -3  19   3  152.70    8.55
   3 -19  -4   -3.93    7.59
   3  19  -4    2.44    8.18
  -3 -19   4   -0.67    5.32
  -3  19   4   -1.25    8.24
   3  19  -5  102.22    8.84
  -3 -19   5   90.29    6.24
   3 -19  -5  101.83    8.26
  -3  19   5   96.05    6.87
   3 -19  -6   82.17    8.46
   3  19  -6   69.52    9.07
  -3  19   6   72.79    9.65
  -3 -19   6   75.53    8.57
  -3 -19   7  153.05    9.62
   3  19  -7  154.04    9.57
   3 -19  -7  138.26    6.81
  -3 -20   1   14.93    5.99
   3 -20  -1    9.45    9.09
   3  20  -1   22.26    7.03
  -3  20   1   17.97    9.23
  -3 -20   2   48.59    8.38
   3 -20  -2   35.71    8.98
   3  20  -2   43.83    9.79
  -3  20   2   43.28    9.23
   3 -20  -3    8.23    8.68
   3  20  -3   -2.49    9.58
  -3 -20   3    3.39    8.34
  -3  20   3    5.41    9.30
   3  20  -4   66.35    6.77
   3 -20  -4   72.01    8.68
  -3 -20   4   68.73    8.53
  -3  20   4   84.78    9.41
   3 -20  -5    5.86    8.39
   3  20  -5    8.51    9.49
  -3 -20   5    3.19    8.84
  -3  20   5    5.46    9.80
   3  20  -6   20.38    9.65
  -3  20   6    8.63   10.34
  -3 -20   6   22.06    9.12
   3 -20  -6    5.37    9.24
  -3 -21   1    6.70    8.70
   3 -21  -1   11.16    6.96
   3  21  -1   16.57   10.67
  -3  21   1    6.69    9.82
   3  21  -2   67.80   10.64
  -3 -21   2   58.69    9.22
   3 -21  -2   57.42    6.89
  -3  21   2   59.96   10.01
   3 -21  -3    0.90    9.38
   3  21  -3    3.20   10.26
  -3  21   3   -1.42    9.96
  -3 -21   3    2.32    6.40
  -3 -21   4   76.63    9.26
   3 -21  -4   68.78    6.73
   3  21  -4   61.69    7.22
  -3  21   4   77.88   10.13
  -2   0   1   -1.10    6.82
   2   0  -1   -0.55    6.79
  -2   0   2  228.24   10.16
   2   0  -2  196.81    7.79
  -2   0   3    3.42    8.56
   2   0  -3    5.31    8.71
  -2   0   4 1665.17   13.63
   2   0  -4 1628.72   13.59
  -2   0   5   -1.19    3.98
   2   0  -5   -1.73    5.72
   2   0  -6  114.70    4.96
  -2   0   6  122.35    6.89
  -2   0   7    5.09    6.02
   2   0  -7    1.91    5.67
   2   0  -8   69.45    5.69
  -2   0   8   67.87    6.14
   2   0  -9   -2.32    6.28
  -2   0   9    2.59    6.90
   2   0 -10  364.61    7.84
  -2   0  10  347.33    8.59
  -2   0  11   -1.02    6.80
   2   0 -11   -2.41    5.91
   2   0 -12   27.53    6.47
  -2   0  12   26.93    7.50
   2   0 -13   -0.59    6.96
  -2   0  13    5.27    8.05
  -2   0  14   20.02    9.31
   2   0 -14   16.45    8.75
  -2   0  15    3.98   10.43
   2   0 -15    6.73    9.24
  -2  -1   1  198.75   10.26
   2   1  -1  187.77    9.16
   2  -1  -1  205.00    9.80
   2   1  -2  461.95   10.56
  -2   1   2  468.95   11.58
   2  -1  -2  407.34    9.07
  -2  -1   2  464.25   10.34
  -2  -1   3    1.85    5.42
   2   1  -3    7.68    7.96
   2  -1  -3    5.58    8.96
  -2   1   3    6.57    8.63
   2   1  -4    2.95    6.30
   2  -1  -4    1.75    4.95
  -2   1   4    2.95    4.71
  -2  -1   4    3.53    6.18
   2   1  -5  312.64    5.42
  -2  -1   5  323.64    6.71
  -2   1   5  332.08    7.09
   2  -1  -5  349.57    7.39
   2   1  -6    4.53    6.03
  -2  -1   6    4.11    6.35
  -2   1   6    4.43    6.51
   2  -1  -6    3.00    6.60
   2   1  -7  182.25    6.11
  -2  -1   7  173.07    6.54
  -2   1   7  164.74    6.56
   2  -1  -7  182.72    6.59
   2  -1  -8   12.59    5.61
  -2  -1   8   10.06    5.86
   2   1  -8   12.43    5.81
  -2   1   8    9.72    5.85
  -2  -1   9  229.94    5.68
   2  -1  -9  291.09    7.15
  -2   1   9  269.41    7.51
   2   1  -9  247.48    5.24
   2  -1 -10    3.03    4.99
   2   1 -10    2.54    6.73
  -2  -1  10    5.73    7.84
  -2   1  10    8.72    7.66
   2  -1 -11   -2.06    6.09
   2   1 -11    1.99    5.79
  -2  -1  11    0.43    6.90
  -2   1  11   -0.39    4.78
   2  -1 -12    2.00    6.59
  -2   1  12    4.15    7.39
  -2  -1  12    7.33    7.46
   2   1 -12   -1.72    6.36
  -2  -1  13  104.22    8.31
   2  -1 -13  110.14    7.29
   2   1 -13  112.57    7.15
  -2   1  13  116.50    8.14
   2  -1 -14    6.58    8.68
   2   1 -14    3.40    6.05
  -2  -1  14    9.11    9.98
  -2   1  14    6.65    9.66
  -2  -1  15  132.00   10.89
  -2   1  15  139.46   10.57
   2  -1 -15  133.20    9.72
   2   1 -15  146.21    9.55
  -2   2   1    3.92    8.34
  -2  -2   1    1.31    7.40
   2   2  -1   -1.16    5.61
   2  -2  -1    3.42    8.72
   2  -2  -2   18.12    8.90
  -2  -2   2   15.02    5.42
   2   2  -2   19.49    8.21
   2  -2  -2   19.92    9.28
  -2   2   3  985.10   11.78
  -2  -2   3 1039.22   10.89
   2   2  -3 1007.89   11.09
   2  -2  -3  914.33   11.64
  -2  -2   4 1207.91   10.60
  -2   2   4 1213.06   11.37
   2   2  -4 1199.80   10.77
   2  -2  -4 1197.22    9.66
  -2  -2   5  485.33    7.03
   2  -2  -5  476.52    7.83
   2   2  -5  457.77    6.80
  -2   2   5  469.69    7.56
   2   2  -6   96.01    6.03
   2  -2  -6   80.81    5.09
  -2   2   6  101.05    6.79
  -2  -2   6   95.66    6.37
   2   2  -7   89.19    4.09
  -2  -2   7   93.81    6.17
  -2   2   7   99.17    6.35
   2  -2  -7   95.98    6.47
   2   2  -8   13.73    4.35
  -2  -2   8   17.69    4.93
  -2   2   8   15.39    7.09
   2  -2  -8   14.65    4.97
  -2  -2   9  215.72    7.31
  -2   2   9  239.25    7.45
   2   2  -9  220.08    6.50
   2  -2  -9  247.78    7.18
   2  -2 -10    7.23    7.11
  -2  -2  10    5.01    7.73
  -2   2  10    6.10    7.54
   2   2 -10    0.36    6.53
   2  -2 -11    1.90    6.18
  -2  -2  11    0.57    4.84
   2   2 -11   -1.16    5.71
  -2   2  11   -0.58    6.62
  -2   2  12   68.33    7.29
   2  -2 -12   60.53    6.82
   2   2 -12   60.44    4.56
  -2  -2  12   53.46    7.79
  -2   2  13   25.59    7.86
   2  -2 -13   21.10    7.17
  -2  -2  13   27.07    5.82
   2   2 -13   26.62    6.91
  -2  -2  14    2.06   10.08
   2  -2 -14   -0.16    8.77
   2   2 -14   -2.94    8.55
   2  -2 -15   69.12    9.48
   2   2 -15   73.74    9.40
  -2  -2  15   71.94   10.73
   2   3  -1  693.52    9.76
   2  -3  -1  809.96   12.13
  -2  -3   1  803.71   11.14
  -2   3   1  667.00    9.31
   2   3  -2   16.36    7.68
  -2   3   2   12.95    5.77
   2  -3  -2   18.22    8.26
  -2  -3   2   16.06    7.10
   2  -3  -3  243.56    7.98
   2  -3  -3  209.33    6.12
  -2  -3   3  252.69    7.00
   2   3  -3  248.62    7.33
   2  -3  -4   85.00    6.62
  -2  -3   4   89.73    5.56
   2   3  -4   93.38    5.76
  -2  -3   5  128.01    4.03
  -2   3   5  150.15    5.89
   2   3  -5  129.09    4.01
   2  -3  -5  136.67    6.29
  -2   3   6    4.02    6.22
   2  -3  -6    6.24    6.67
   2   3  -6    5.33    5.52
  -2  -3   6    3.84    4.12
  -2   3   7  313.79    6.83
   2   3  -7  306.42    6.07
  -2  -3   7  299.65    6.61
   2  -3  -7  311.08    7.19
  -2   3   8    0.21    6.82
  -2  -3   8    1.24    6.75
   2   3  -8    1.61    5.99
   2  -3  -8   -2.24    7.19
  -2  -3   9   76.40    6.77
   2   3  -9   79.41    5.89
  -2   3   9   80.65    4.87
   2  -3  -9  102.27    6.85
  -2   3  10  137.19    7.62
  -2  -3  10  115.13    7.89
   2  -3 -10  138.80    7.60
   2   3 -10  134.93    6.64
   2  -3 -11   25.43    6.79
  -2  -3  11   18.35    7.41
  -2   3  11   27.21    6.95
   2   3 -11   23.81    6.15
  -2  -3  12   59.59    7.65
   2  -3 -12   63.71    6.89
   2   3 -12   57.63    6.36
   2  -3 -13   34.60    7.29
   2   3 -13   40.84    6.77
  -2  -3  13   30.79    8.83
   2   3 -14    5.67    8.48
   2  -3 -14   -0.50    8.89
  -2  -3  14    7.41   10.08
   2  -3 -14   -2.36    9.51
   2   4  -1  100.24    7.85
  -2  -4   1  100.58    7.04
   2  -4  -1  104.93    8.04
  -2   4   1   93.78    7.52
   2   4  -2  221.37    7.58
   2  -4  -2  224.58    7.80
  -2  -4   2  228.27    7.06
  -2   4   2  225.71    7.77
   2  -4  -3  231.62    5.55
  -2  -4   3  267.90    6.49
   2   4  -3  270.97    6.87
   2  -4  -4  189.14    6.59
  -2  -4   4  188.54    5.62
   2  -4  -4  166.83    4.80
   2   4  -4  190.48    5.85
   2  -4  -5   86.18    5.21
  -2  -4   5  105.60    6.07
   2  -4  -5  105.69    6.69
   2   4  -5   99.92    6.09
   2  -4  -6   85.17    6.28
  -2  -4   6   74.83    4.22
   2   4  -6   74.08    4.06
   2  -4  -6   70.04    6.79
  -2  -4   7    6.23    3.84
   2  -4  -7    6.17    4.46
   2   4  -7    8.31    5.00
  -2  -4   8    5.71    6.56
   2  -4  -8    2.05    7.16
   2   4  -8   -0.05    5.85
  -2  -4   9  191.91    5.26
   2  -4  -9  205.16    7.48
   2   4  -9  222.40    6.12
  -2  -4  10  245.25    7.82
   2   4 -10  249.27    6.76
   2  -4 -10  257.73    7.95
  -2  -4  11   30.45    7.82
   2   4 -11   33.99    6.47
   2  -4 -11   32.28    7.45
   2  -4 -12  131.17    7.64
  -2  -4  12  131.59    8.75
   2  -4 -12  126.81    7.71
   2   4 -12  129.11    6.87
  -2  -4  13    8.47    9.15
   2  -4 -13    6.24    6.00
   2  -4 -13    0.30    5.81
   2   4 -13   -1.60    5.37
   2  -4 -14    9.38    9.31
   2   4 -14   16.76    8.32
   2  -4 -14    9.81    8.92
  -2  -4  14    2.56   10.19
  -2  -5   1  462.63    6.54
   2   5  -1  520.54    8.59
   2  -5  -1  522.75    8.49
  -2   5   1  544.08    8.42
   2   5  -2   21.98    6.01
   2  -5  -2   20.18    5.96
  -2   5   2   22.50    6.16
  -2  -5   2   20.37    5.41
  -2   5   3 1088.73    9.90
   2   5  -3  996.39    8.31
  -2  -5   3 1161.90    9.51
   2  -5  -3 1094.05    9.81
   2  -5  -4  178.05    4.75
  -2  -5   4  209.25    5.48
   2   5  -4  223.05    5.67
   2  -5  -4  215.91    5.91
  -2  -5   5  192.83    4.76
   2  -5  -5  219.96    6.75
   2  -5  -5  207.12    7.34
   2   5  -5  227.07    6.35
  -2  -5   6    4.44    5.35
   2  -5  -6    1.80    4.02
   2  -5  -6    2.50    6.22
   2   5  -6    2.01    3.67
   2  -5  -7   20.09    5.57
  -2  -5   7   20.04    3.78
   2   5  -7   18.68    3.58
   2  -5  -7   15.46    4.39
   2  -5  -8    9.38    7.28
   2   5  -8   16.15    5.76
   2  -5  -8   13.97    6.53
  -2  -5   8   13.14    4.57
  -2  -5   9    5.57    6.29
   2  -5  -9    3.02    6.79
   2   5  -9    0.09    5.45
   2  -5  -9    1.89    6.23
  -2  -5  10   10.53    5.00
   2  -5 -10   11.85    7.24
   2   5 -10    9.16    5.94
   2  -5 -10   11.38    6.74
   2   5 -11  147.91    6.62
   2  -5 -11  153.09    7.47
  -2  -5  11  130.93    7.90
   2  -5 -11  142.20    7.74
   2  -5 -12   30.48    7.73
  -2  -5  12   26.66    8.45
   2  -5 -12   35.34    8.02
   2   5 -12   35.20    6.89
   2  -5 -13   -0.50    8.26
  -2  -5  13    7.73    9.09
   2  -5 -13    1.80    8.19
   2   5 -13   -9.25    7.51
  -2  -5  14   10.97   10.06
   2  -5 -14   17.54    9.03
   2   5 -14   14.72    8.29
   2  -5 -14    9.75    9.18
   2  -6  -1  307.53    6.89
  -2  -6   1  279.03    5.15
  -2   6   1  277.39    5.38
   2   6  -1  334.40    7.15
  -2   6   2   21.84    5.66
   2   6  -2   19.73    5.52
   2  -6  -2   15.56    5.36
  -2  -6   2   16.94    3.55
   2   6  -3   52.03    5.21
  -2  -6   3   41.53    4.82
   2  -6  -3   39.70    3.70
  -2   6   3   47.09    5.53
   2   6  -4  345.75    5.51
  -2  -6   4  381.34    6.79
   2  -6  -4  367.35    7.10
   2  -6  -5   40.24    6.43
   2  -6  -5   35.48    5.83
  -2  -6   5   39.22    5.82
   2   6  -5   35.56    3.99
  -2  -6   6  377.98    6.44
   2  -6  -6  297.76    5.59
   2   6  -6  355.27    6.23
   2  -6  -6  365.10    6.68
   2  -6  -7  120.38    6.84
  -2  -6   7  123.02    6.63
   2  -6  -7  106.33    7.65
   2   6  -7  123.04    6.24
  -2  -6   8   32.86    6.28
   2  -6  -8   37.19    7.18
   2  -6  -8   32.50    4.54
   2   6  -8   33.66    5.76
   2  -6  -9  108.67    8.37
   2   6  -9  106.93    6.66
   2  -6  -9  116.18    7.50
  -2  -6   9  113.84    7.58
  -2  -6  10  351.29    5.96
   2  -6 -10  402.57    8.25
   2   6 -10  411.96    6.81
   2  -6 -10  427.21    7.61
  -2  -6  11  138.10    7.84
   2  -6 -11  142.85    7.91
   2   6 -11  150.59    6.49
   2  -6 -11  159.79    7.25
  -2  -6  12   26.78    8.31
   2  -6 -12   33.18    7.51
   2  -6 -12   34.91    7.90
   2   6 -12   30.97    6.80
  -2  -6  13   18.16    8.98
   2  -6 -13   13.56    8.44
   2   6 -13   13.03    7.36
   2  -6 -13    8.57    8.07
   2  -6 -14    5.14    9.44
  -2  -6  14   -0.18   10.52
   2  -6 -14    2.21    9.47
   2   6 -14   -3.20    8.68
  -2  -7   1  778.26    7.83
   2   7  -1  777.71    8.36
  -2   7   1  745.61    7.94
   2  -7  -1  761.09    7.98
   2   7  -2  168.24    4.50
   2  -7  -2  191.82    5.66
  -2   7   2  165.52    4.49
  -2  -7   2  182.72    5.28
   2  -7  -3   20.45    5.95
   2   7  -3   24.96    6.10
  -2   7   3   20.39    6.43
  -2  -7   3   19.31    5.65
   2   7  -4   74.28    5.96
  -2   7   4   67.43    6.56
  -2  -7   4   73.68    5.62
   2  -7  -4   72.05    5.89
   2   7  -5  552.70    7.01
  -2  -7   5  467.40    5.50
   2  -7  -5  532.93    7.12
   2   7  -6    1.76    5.12
   2  -7  -6    0.65    6.09
  -2  -7   6    4.89    3.58
   2  -7  -6    3.20    5.31
   2  -7  -7    5.66    6.36
   2  -7  -7    4.22    5.12
  -2  -7   7    7.34    6.27
   2   7  -7   10.58    5.87
  -2  -7   8   24.95    6.16
   2  -7  -8   17.33    6.17
   2  -7  -8   20.48    7.19
   2   7  -8   21.72    5.62
   2  -7  -9    2.83    7.93
  -2  -7   9    9.35    7.07
   2  -7  -9   11.33    6.89
   2   7  -9    7.92    6.24
   2  -7 -10   40.60    6.26
   2  -7 -10   42.58    7.18
   2   7 -10   41.88    5.59
  -2  -7  10   38.67    6.63
   2  -7 -11  118.72    7.82
  -2  -7  11  105.24    7.52
   2  -7 -11  111.00    7.06
   2   7 -11  118.88    6.36
   2  -7 -12    5.32    7.20
  -2  -7  12    2.47    8.10
   2  -7 -12    3.80    7.97
   2   7 -12   -1.40    6.62
   2   7 -13   63.24    7.33
  -2  -7  13   52.35    8.92
   2  -7 -13   58.96    7.95
   2  -7 -13   53.01    8.54
   2   7 -14    0.98    9.04
   2  -7 -14    0.44   10.11
  -2  -7  14    8.18    7.72
   2  -7 -14   -0.25    9.83
  -2  -8   1    4.40    3.98
  -2   8   1    5.43    6.11
   2   8  -1    5.41    6.31
   2  -8  -1    4.82    4.32
  -2  -8   2    7.29    5.53
   2   8  -2    1.94    6.10
   2  -8  -2    4.28    5.92
  -2   8   2    6.38    6.19
   2   8  -3   15.83    5.80
  -2  -8   3   14.39    5.40
   2  -8  -3   15.02    5.65
  -2   8   3   11.79    6.20
  -2   8   4   64.36    6.21
   2   8  -4   51.27    4.12
   2  -8  -4   56.31    5.60
  -2  -8   4   60.94    5.39
   2   8  -5  125.22    5.65
   2  -8  -5  109.29    4.16
  -2  -8   5  123.69    5.51
   2   8  -6  622.28    7.71
   2  -8  -6  622.39    8.85
  -2  -8   6  671.29    7.91
   2  -8  -6  567.61    6.34
   2   8  -7  158.26    6.23
  -2  -8   7  157.09    6.43
   2  -8  -7  139.59    5.56
   2  -8  -7  157.10    6.51
   2   8  -8  150.94    5.95
  -2  -8   8  156.00    6.38
   2  -8  -8  141.70    7.28
   2  -8  -8  155.19    6.28
   2   8  -9  274.00    6.64
  -2  -8   9  234.50    5.58
   2  -8  -9  249.92    8.31
   2  -8  -9  276.78    7.18
   2   8 -10  116.96    6.63
  -2  -8  10  111.02    7.49
   2  -8 -10  100.61    6.10
   2  -8 -10  125.39    7.18
   2   8 -11    7.78    6.45
   2  -8 -11   12.06    8.07
   2  -8 -11    4.10    6.97
  -2  -8  11    3.09    7.68
   2   8 -12    8.16    4.61
   2  -8 -12    8.95    8.56
  -2  -8  12   12.68    8.45
   2  -8 -12   15.35    7.56
   2  -8 -13   -1.44    9.85
  -2  -8  13    2.96   10.04
   2   8 -13   -4.71    8.22
   2  -8 -13    0.94    8.93
   2   8 -14   -3.44    8.85
   2  -8 -14   -3.03    9.67
  -2  -8  14   -0.52   10.89
   2  -8 -14    7.15   10.09
  -2  -9   1   12.71    5.36
  -2   9   1   13.85    5.87
   2   9  -1   13.19    6.11
   2  -9  -1   48.01    5.93
  -2  -9   2    0.14    5.28
   2   9  -2    4.55    5.84
   2  -9  -2   -3.78    5.58
  -2   9   2    0.23    5.85
   2   9  -3  146.59    6.05
   2  -9  -3  149.81    5.85
  -2   9   3  147.54    6.27
  -2  -9   3  129.26    4.16
   2   9  -4  473.85    6.81
  -2   9   4  489.92    7.31
   2  -9  -4  455.01    6.63
  -2  -9   4  474.18    6.56
   2   9  -5  344.43    6.24
  -2  -9   5  340.91    6.05
  -2   9   5  329.58    6.94
   2  -9  -5  304.01    6.09
   2   9  -6    2.40    6.08
  -2  -9   6    0.39    4.29
   2  -9  -6    4.38    4.33
   2  -9  -6    5.46    7.02
   2   9  -7   42.53    4.22
   2  -9  -7   46.62    7.13
   2  -9  -7   48.43    6.11
  -2  -9   7   45.14    6.05
   2   9  -8   -2.00    6.51
   2  -9  -8    6.31    8.06
   2  -9  -8    1.58    4.84
  -2  -9   8    6.49    6.95
   2   9  -9   -6.45    5.78
  -2  -9   9    0.74    6.35
   2  -9  -9    3.13    7.34
   2  -9  -9   -1.67    6.10
   2  -9 -10   54.45    8.13
   2   9 -10   63.06    6.35
  -2  -9  10   52.61    7.22
   2  -9 -10   53.85    4.84
   2   9 -11   -0.38    6.77
   2  -9 -11   -1.30    7.22
   2  -9 -11    1.32    8.62
  -2  -9  11    7.77    7.94
   2   9 -12   24.05    7.32
  -2  -9  12   18.99    6.20
   2  -9 -12   19.18    9.19
   2  -9 -12   17.59    7.91
   2   9 -13  104.42    8.31
  -2  -9  13   95.47   10.09
   2  -9 -13  101.46   10.12
   2  -9 -13   93.18    6.42
  -2 -10   1  179.83    5.73
   2  10  -1  198.24    6.45
   2 -10  -1  171.20    4.52
  -2  10   1  189.39    6.23
  -2 -10   2   14.16    5.16
   2  10  -2   14.65    4.07
   2 -10  -2   17.89    5.45
  -2  10   2   20.08    5.71
   2  10  -3  228.11    4.77
   2 -10  -3  253.75    6.03
  -2  10   3  256.14    6.49
  -2 -10   3  246.78    5.79
   2  10  -4   73.98    6.06
   2 -10  -4   77.80    5.90
  -2 -10   4   74.18    5.80
  -2  10   4   61.32    4.30
  -2  10   5   10.78    7.03
   2  10  -5    8.57    6.26
   2 -10  -5   12.62    6.10
  -2 -10   5    9.05    6.08
   2  10  -6  596.89    7.42
   2 -10  -6  583.43    7.51
  -2 -10   6  627.28    7.53
   2 -10  -7    8.01    6.24
   2  10  -7    8.30    6.27
  -2 -10   7    0.86    6.45
   2 -10  -7    6.90    6.72
   2  10  -8  117.06    4.67
  -2 -10   8  116.49    4.92
   2 -10  -8  122.89    7.94
   2 -10  -8  134.18    6.68
   2  10  -9   48.46    6.57
  -2 -10   9   43.99    7.20
   2 -10  -9   34.95    5.89
   2 -10  -9   53.07    6.83
   2  10 -10   -6.22    6.20
  -2 -10  10   -0.48    6.98
   2 -10 -10    0.73    6.48
   2 -10 -10    6.06    7.87
  -2 -10  11  201.07    8.28
   2  10 -11  208.92    7.18
   2 -10 -11  205.51    9.03
   2 -10 -11  196.33    7.66
   2  10 -12   24.94    7.24
   2 -10 -12   13.46    9.18
   2 -10 -12   13.69    7.78
  -2 -10  12   23.43    8.57
   2  10 -13   -1.27    8.56
  -2 -10  13   -0.42   10.29
   2 -10 -13    3.11   10.46
   2 -10 -13    8.10    9.61
   2 -11  -1    7.62    3.80
  -2 -11   1   11.92    5.09
   2  11  -1    8.95    5.69
  -2  11   1    4.22    5.54
  -2 -11   2   48.53    5.15
   2  11  -2   60.30    5.75
   2 -11  -2   46.55    5.38
  -2  11   2   45.60    4.16
   2  11  -3   14.98    4.70
   2 -11  -3   16.03    6.26
  -2  11   3   14.00    6.81
  -2 -11   3   17.95    6.03
   2 -11  -4   58.81    6.15
   2  11  -4   57.08    6.44
  -2 -11   4   56.65    6.11
  -2  11   4   58.46    6.92
   2  11  -5   12.56    4.31
   2 -11  -5   15.23    5.95
  -2 -11   5    9.77    5.90
  -2  11   5   14.64    6.82
   2  11  -6    0.89    5.79
  -2 -11   6   -1.39    5.75
   2 -11  -6    0.58    4.06
   2  11  -7  274.14    7.20
   2 -11  -7  260.71    8.35
  -2 -11   7  247.57    5.46
   2 -11  -7  275.25    7.17
   2  11  -8   -1.81    5.87
   2 -11  -8    1.36    5.92
   2 -11  -8    6.89    7.21
  -2 -11   8    7.64    6.07
   2 -11  -9   63.24    5.85
   2  11  -9   69.40    4.75
  -2 -11   9   88.18    7.09
   2 -11  -9   75.27    6.68
   2  11 -10   63.23    7.04
  -2 -11  10   56.50    5.60
   2 -11 -10   63.96    8.98
   2 -11 -10   60.58    7.31
   2 -11 -11   14.90    9.66
  -2 -11  11   29.58    8.68
   2  11 -11   20.98    7.50
   2 -11 -11   23.94    5.53
   2  11 -12  120.84    8.45
   2 -11 -12  114.38    7.69
   2 -11 -12  123.05    8.99
  -2 -11  12  120.90   10.00
  -2 -11  13   37.44    7.64
   2  11 -13   62.86    8.88
   2 -11 -13   49.11   10.94
   2 -11 -13   43.02    6.90
  -2 -12   1  438.14    7.16
   2 -12  -1  442.81    7.52
   2  12  -1  467.04    8.03
  -2  12   1  468.43    7.71
  -2 -12   2   42.24    6.01
  -2  12   2   39.76    6.73
   2  12  -2   42.81    6.75
   2 -12  -2   36.02    4.45
   2  12  -3  337.34    7.18
   2 -12  -3  324.55    6.91
  -2  12   3  328.68    7.37
  -2 -12   3  328.70    6.69
   2  12  -4  459.15    5.80
   2 -12  -4  440.47    5.62
  -2  12   4  458.16    6.11
  -2 -12   4  513.60    7.13
   2  12  -5   10.91    4.19
   2 -12  -5   10.98    5.74
  -2 -12   5   14.69    5.70
  -2  12   5   10.95    4.69
  -2  12   6    6.51    5.42
   2  12  -6    9.97    6.69
   2 -12  -6    4.97    4.64
  -2 -12   6    7.82    6.62
   2  12  -7   72.69    6.20
  -2 -12   7   67.42    6.31
   2 -12  -7   61.42    6.24
   2 -12  -7   65.56    7.27
   2  12  -8    6.64    4.68
  -2 -12   8   10.06    6.91
   2 -12  -8   11.20    6.60
   2 -12  -8   11.87    7.97
   2  12  -9    8.19    4.44
  -2 -12   9   11.94    6.76
   2 -12  -9   11.48    6.34
   2 -12  -9    9.04    7.80
   2  12 -10   10.91    6.78
  -2 -12  10   10.00    7.54
   2 -12 -10    8.18    8.64
   2 -12 -10   14.00    6.94
  -2 -12  11  103.22    8.54
   2  12 -11  102.33    7.53
   2 -12 -11   96.90    7.84
   2 -12 -11   92.71    9.58
  -2 -12  12   55.24    9.62
   2  12 -12   66.36    8.20
   2 -12 -12   59.25   10.43
   2 -12 -12   56.65    8.70
  -2 -13   1  133.86    6.14
   2 -13  -1  120.50    6.42
  -2  13   1  122.15    6.57
   2  13  -1  144.20    6.98
  -2 -13   2   12.93    5.79
   2 -13  -2   12.77    6.04
   2  13  -2   13.08    4.56
  -2  13   2   14.75    6.44
  -2 -13   3   38.36    5.79
   2  13  -3   39.58    4.55
   2 -13  -3   40.80    5.88
  -2  13   3   39.31    6.41
  -2 -13   4    9.24    6.71
   2  13  -4    9.72    6.62
   2 -13  -4    5.84    6.86
  -2  13   4    2.15    7.65
   2  13  -5  458.77    7.80
   2 -13  -5  426.89    7.51
  -2 -13   5  450.67    7.55
  -2  13   5  420.58    8.31
   2 -13  -6    3.38    4.25
   2  13  -6   -2.95    6.22
  -2 -13   6    4.40    6.11
  -2  13   6    2.63    5.05
   2  13  -7   61.86    6.84
  -2 -13   7   72.55    6.88
   2 -13  -7   66.38    6.74
   2 -13  -8    2.91    4.49
   2  13  -8    1.96    6.42
  -2 -13   8    3.13    6.66
   2 -13  -8   -1.42    7.72
   2  13  -9  309.68    7.62
  -2 -13   9  300.96    8.18
   2 -13  -9  305.66    7.83
   2 -13  -9  268.28    9.25
   2  13 -10   24.29    7.62
  -2 -13  10   28.14    8.33
   2 -13 -10   20.20    9.61
   2 -13 -10   30.00    7.75
  -2 -13  11   11.99    6.65
   2  13 -11   15.04    8.22
   2 -13 -11    2.82    8.68
   2 -13 -11    7.95   10.71
   2 -13 -12   19.10   11.38
  -2 -13  12   12.16   10.38
   2  13 -12   18.44    8.85
   2 -13 -12   16.23    9.41
  -2 -14   1   24.42    6.69
   2 -14  -1   20.78    7.10
   2  14  -1   20.33    7.71
  -2  14   1   20.07    7.34
  -2 -14   2   95.17    6.91
   2  14  -2   93.19    5.54
   2 -14  -2  101.66    7.18
  -2  14   2  110.24    7.62
  -2 -14   3   24.99    6.56
  -2  14   3   16.44    7.27
   2  14  -3   24.81    7.12
   2 -14  -3   23.29    6.67
   2 -14  -4   82.96    4.71
   2  14  -4   93.22    5.01
  -2 -14   4  104.36    6.53
  -2  14   4   82.47    5.27
   2  14  -5   45.20    6.38
   2 -14  -5   44.92    6.10
  -2 -14   5   48.61    6.14
  -2  14   5   47.48    6.86
  -2  14   6  131.48    5.80
   2  14  -6  156.06    7.17
   2 -14  -6  139.87    6.92
  -2 -14   6  153.32    7.11
   2  14  -7    2.26    4.59
   2 -14  -7   -4.03    6.35
  -2 -14   7   -3.68    6.62
   2 -14  -8   48.94    8.61
   2  14  -8   60.71    7.18
  -2 -14   8   56.66    7.51
   2 -14  -8   55.22    7.17
   2  14  -9    5.38    6.78
   2 -14  -9    6.19    8.35
  -2 -14   9   -0.21    7.18
   2 -14  -9   -0.86    6.79
   2 -14 -10   -6.22    9.20
   2  14 -10    2.05    7.30
  -2 -14  10   -0.91    7.95
   2 -14 -10    1.54    7.42
  -2 -14  11    1.72    9.16
   2  14 -11    5.04    8.13
   2 -14 -11    2.39   10.42
   2 -14 -11   11.36    8.37
  -2 -15   1  102.79    4.72
   2 -15  -1  109.03    4.91
  -2  15   1  104.60    5.06
   2  15  -1  107.74    5.28
  -2 -15   2   11.73    6.10
   2 -15  -2   13.21    4.52
   2  15  -2   11.70    4.93
  -2  15   2   15.12    4.86
  -2 -15   3   22.36    6.07
   2 -15  -3   26.77    6.11
   2  15  -3   24.26    6.58
  -2  15   3   23.15    6.62
   2 -15  -4    8.43    5.79
  -2  15   4   10.52    6.55
   2  15  -4   10.22    6.28
  -2 -15   4    7.23    5.84
  -2  15   5   64.66    5.41
   2  15  -5   69.46    7.07
  -2 -15   5   78.83    6.82
   2 -15  -5   83.00    6.67
  -2  15   6   13.91    7.46
   2 -15  -6   16.33    6.38
   2  15  -6   13.11    6.65
  -2 -15   6   19.55    6.57
   2  15  -7   32.34    7.31
   2 -15  -7   33.05    7.08
  -2 -15   7   30.29    5.22
  -2 -15   8    1.83    7.21
   2 -15  -8   -3.98    8.23
   2  15  -8    7.93    6.95
   2 -15  -8    2.45    6.86
   2 -15  -9  172.10    9.59
   2  15  -9  173.35    7.93
  -2 -15   9  183.47    8.30
   2 -15  -9  161.72    5.80
   2 -15 -10   10.98   10.26
   2  15 -10   -0.74    5.83
  -2 -15  10    5.43    8.95
   2 -15 -10   -0.47    6.01
  -2 -15  11   14.56    9.91
   2  15 -11   21.82    8.79
   2 -15 -11   17.64   11.20
   2 -15 -11   18.07    9.24
   2 -16  -1  291.70    7.22
  -2 -16   1  288.96    6.92
   2  16  -1  290.98    7.79
  -2  16   1  293.55    7.50
  -2 -16   2   80.64    6.80
   2 -16  -2   72.41    5.03
  -2  16   2   84.67    7.57
   2  16  -2   82.93    7.69
  -2 -16   3   34.94    6.62
   2 -16  -3   30.13    6.76
   2  16  -3   32.19    7.18
  -2  16   3   32.90    7.33
   2  16  -4   90.90    7.13
   2 -16  -4   93.88    6.63
  -2 -16   4   94.84    6.74
  -2  16   4   89.63    7.49
   2 -16  -5    2.01    4.44
   2  16  -5    7.75    6.71
  -2 -16   5    2.03    4.55
  -2  16   5    4.14    7.16
   2  16  -6   79.00    7.49
   2 -16  -6   84.17    7.18
  -2 -16   6   78.61    7.34
  -2  16   6   70.97    5.93
   2  16  -7   69.83    7.18
   2 -16  -7   68.90    7.00
  -2 -16   7   67.90    7.17
   2  16  -8   26.70    7.71
   2 -16  -8   24.08    5.36
   2 -16  -8   21.13    9.09
  -2 -16   8   26.20    7.92
   2  16  -9   13.01    8.47
   2 -16  -9    7.98    8.48
  -2 -16   9    6.17    8.91
   2 -16  -9   10.06    7.23
   2  16 -10    6.15    9.00
  -2 -16  10    6.19    9.72
   2 -16 -10    6.28    9.21
   2 -16 -10    1.41   11.18
  -2 -17   1   -2.82    6.40
   2 -17  -1    6.14    4.67
   2  17  -1    2.13    7.29
  -2  17   1   -3.74    7.03
  -2 -17   2   20.80    6.47
   2 -17  -2   19.05    6.65
   2  17  -2   24.90    7.18
  -2  17   2   21.24    5.06
   2 -17  -3    1.82    6.38
   2  17  -3    1.52    6.98
  -2  17   3  -11.86    7.07
  -2 -17   3    2.98    4.47
   2 -17  -4    2.85    6.71
   2  17  -4   -1.20    7.68
  -2  17   4    8.61    7.49
  -2 -17   4    5.65    7.14
   2  17  -5    1.42    5.16
   2 -17  -5    3.11    6.89
  -2 -17   5    3.10    4.99
  -2  17   5    8.61    7.83
  -2  17   6   18.58    7.90
   2  17  -6   32.66    7.11
   2 -17  -6   25.29    6.75
  -2 -17   6   21.05    7.02
  -2  17   7   22.73    8.79
   2  17  -7   22.39    5.54
   2 -17  -7   22.56    5.30
  -2 -17   7   24.35    5.51
   2  17  -8   12.82    8.54
   2 -17  -8   11.42    8.43
  -2 -17   8    1.02    8.26
   2 -17  -8   11.06   10.00
  -2 -17   9   12.08    9.17
   2  17  -9   17.57    8.75
   2 -17  -9    3.85    8.86
   2 -17  -9   13.69   10.44
  -2 -18   1   67.50    7.19
   2 -18  -1   62.92    7.48
   2  18  -1   81.66    8.20
  -2  18   1   65.07    5.57
  -2 -18   2   33.87    5.01
   2 -18  -2   34.53    7.34
   2  18  -2   30.12    8.00
  -2  18   2   48.37    7.80
   2 -18  -3   39.32    7.15
   2  18  -3   47.12    7.77
  -2  18   3   38.04    5.51
  -2 -18   3   44.80    7.07
   2 -18  -4   49.42    6.96
   2  18  -4   50.51    7.43
  -2 -18   4   48.66    7.05
  -2  18   4   48.01    7.78
   2 -18  -5    8.17    7.54
   2  18  -5    4.18    5.74
  -2  18   5    4.28    8.59
  -2 -18   5    9.63    5.45
   2  18  -6   98.57    5.81
   2 -18  -6  111.63    7.66
  -2  18   6  118.01    8.83
  -2 -18   6  118.10    7.85
  -2  18   7    0.48    9.82
   2  18  -7    9.79    8.75
   2 -18  -7    8.88    8.33
  -2 -18   7   12.08    6.08
   2  18  -8   28.35    8.48
   2 -18  -8   27.32    8.20
  -2 -18   8   33.77    9.00
   2 -18  -9   -2.29   10.62
  -2 -19   1    2.92    7.19
   2 -19  -1   -3.56    5.02
   2  19  -1   -1.22    8.27
  -2  19   1   -3.70    7.40
  -2 -19   2   77.32    7.43
  -2  19   2   77.06    6.21
   2 -19  -2   73.37    5.74
   2  19  -2   78.30    6.28
   2 -19  -3   24.77    7.78
   2  19  -3   21.85    6.01
  -2  19   3   22.68    8.44
  -2 -19   3   27.88    7.70
   2 -19  -4    5.44    7.45
   2  19  -4    6.18    8.14
  -2 -19   4    6.02    5.34
  -2  19   4    2.36    8.41
   2  19  -5   42.81    5.62
  -2 -19   5   51.68    8.16
   2 -19  -5   56.60    7.40
  -2  19   5   46.05    8.51
  -2  19   6  -10.66    9.63
  -2 -19   6    0.62    8.56
   2 -19  -6   -2.32    8.31
   2  19  -6   -0.40    6.15
  -2  19   7  -10.56   10.67
   2 -19  -7    2.20    8.63
   2  19  -7   10.59    9.42
  -2 -19   7   -5.45    8.99
   2  19  -8   11.54    6.41
  -2 -20   1   -6.13    7.37
   2 -20  -1    2.73    7.67
   2  20  -1   -5.15    8.47
  -2  20   1   -7.62    8.11
  -2 -20   2    0.89    7.37
   2 -20  -2   -1.03    7.50
   2  20  -2   14.71    8.33
  -2  20   2    0.01    8.14
   2 -20  -3    4.68    7.98
   2  20  -3   17.55    8.70
  -2  20   3    5.49    6.66
  -2 -20   3    3.35    8.52
   2 -20  -4   23.54    8.34
   2  20  -4   15.01    9.10
  -2 -20   4    9.49    8.51
  -2  20   4   13.88    9.42
  -2  20   5   78.30    6.82
  -2 -20   5   95.55    8.61
   2 -20  -5   81.98    8.41
   2  20  -5   86.14    6.42
   2 -20  -6  293.19    9.75
  -2 -20   6  298.85    9.97
  -2  20   6  296.94   11.11
   2  20  -6  274.45    7.31
  -2 -21   1   26.14    8.35
   2 -21  -1   23.81    8.71
   2  21  -1   22.38    9.53
  -2  21   1   23.73    9.19
  -2 -21   2   -1.45    5.89
   2 -21  -2    7.64    8.91
   2  21  -2   -0.23    9.28
  -2  21   2   13.11    9.09
   2 -21  -3   36.73    8.79
   2  21  -3   37.50    9.69
  -2 -21   3   28.91    8.84
  -2  21   3   29.91    9.80
  -2 -21   4    9.67    9.15
   2 -21  -4    0.41    9.11
   2  21  -4   -2.60    7.05
  -2  21   4    4.09    7.18
   2  21  -5   83.04    6.89
  -2  22   1    6.49    7.37
  -1   0   1   -0.14    7.11
   1   0  -1   -0.05    4.63
  -1   0   2  541.16    9.52
   1   0  -2  579.88   10.81
  -1   0   3    2.24    9.23
   1   0  -3    0.93    8.83
  -1   0   4   10.63    7.04
   1   0  -4   13.08    6.73
   1   0  -5    0.91    3.79
  -1   0   5    0.14    5.73
  -1   0   6   12.04    6.52
   1   0  -6   11.59    5.96
   1   0  -7    0.89    5.40
  -1   0   7    0.69    4.28
   1   0  -8 1323.55   10.98
  -1   0   8 1158.67    9.70
   1   0  -9   -0.08    4.09
  -1   0   9    1.31    4.87
  -1   0  10   61.69    7.73
   1   0 -10   54.13    6.55
  -1   0  11    0.36    7.69
   1   0 -11    3.56    6.53
   1   0 -12    8.40    6.26
  -1   0  12    3.82    7.33
  -1   0  13   -0.83    8.40
   1   0 -13    3.00    7.80
  -1   0  14  106.17    9.75
   1   0 -14  102.36    9.00
  -1  -1   1 1631.95   10.79
  -1  -1   2   33.99    7.13
   1   1  -2   31.62    7.07
   1  -1  -2   30.25    8.21
  -1   1   2   31.28    8.25
   1  -1  -3  486.51    9.29
   1   1  -3  560.75   10.25
  -1   1   3  551.07   11.73
  -1  -1   3  593.41   10.81
   1   1  -4   25.85    6.10
   1  -1  -4   25.37    5.08
  -1   1   4   25.99    7.10
  -1  -1   4   24.81    6.49
   1   1  -5  407.04    6.80
   1  -1  -5  375.76    6.18
  -1   1   5  383.66    7.48
  -1  -1   5  393.16    7.25
   1   1  -6   32.83    5.76
  -1  -1   6   26.61    6.50
  -1   1   6   29.48    4.70
   1  -1  -6   32.75    6.44
  -1  -1   7    3.35    5.97
   1   1  -7    1.28    5.16
  -1   1   7   -1.37    4.22
   1  -1  -7   -0.28    5.65
   1  -1  -8  288.76    7.26
  -1  -1   8  265.82    7.98
  -1   1   8  288.23    7.90
   1   1  -8  285.61    6.83
  -1  -1   9   60.05    7.02
  -1   1   9   64.98    6.86
   1  -1  -9   67.39    6.17
   1   1  -9   66.72    5.77
   1  -1 -10    3.87    6.57
   1   1 -10    6.67    6.31
  -1   1  10   14.72    7.50
  -1  -1  10   16.04    7.79
   1  -1 -11    2.61    6.78
  -1   1  11    5.65    7.63
   1   1 -11   -1.22    6.52
  -1  -1  11   -1.26    7.90
  -1  -1  12    7.43    7.44
   1  -1 -12    8.47    6.37
   1   1 -12    6.70    6.73
  -1   1  12   10.70    7.66
  -1   1  13   26.32    8.68
   1  -1 -13   23.27    7.91
  -1  -1  13   29.16    9.01
   1   1 -13   33.75    7.73
  -1  -1  14   36.37   12.11
   1  -1 -14   36.67    8.90
  -1   1  14   33.54    9.53
   1   1 -14   37.59    8.78
  -1   2   1   26.87    6.31
  -1  -2   1   26.20    5.91
   1  -2  -1   27.44    6.45
   1   2  -1   25.80    5.98
   1  -2  -2  234.21    7.58
  -1  -2   2  251.16    6.94
   1   2  -2  261.88    8.80
   1  -2  -2  236.98    7.62
  -1   2   3  425.62   10.23
   1  -2  -3  346.11    8.07
  -1  -2   3  416.44    9.15
   1   2  -3  415.27    8.97
  -1  -2   4 1153.81   10.61
  -1   2   4 1270.97   11.96
   1   2  -4 1188.80   10.51
   1  -2  -4 1121.35   11.44
   1  -2  -5   31.90    5.95
  -1   2   5   30.51    5.66
   1   2  -5   34.12    4.81
  -1  -2   5   36.83    5.26
   1   2  -6   57.78    5.60
   1  -2  -6   57.87    6.71
  -1   2   6   61.28    6.61
  -1  -2   6   58.28    6.29
  -1  -2   7  810.76    8.81
  -1   2   7  893.70    9.19
   1   2  -7  873.83    8.21
   1  -2  -7  858.73    8.99
  -1   2   8  505.84    8.51
  -1  -2   8  452.33    8.31
   1   2  -8  502.18    7.40
   1  -2  -8  508.59    8.32
   1  -2  -9   -4.34    6.16
  -1   2   9    1.23    6.54
  -1  -2   9    0.98    6.82
   1   2  -9    1.77    5.55
  -1  -2  10    5.99    7.68
   1  -2 -10    6.27    6.66
   1   2 -10    3.67    6.12
  -1   2  10    3.37    7.28
  -1   2  11   35.98    7.37
   1  -2 -11   32.60    6.87
   1   2 -11   27.97    4.69
  -1  -2  11   34.60    7.94
  -1   2  12    1.85    7.48
   1  -2 -12   -2.02    7.34
  -1  -2  12   -0.98    8.02
   1   2 -12   -3.23    6.67
  -1  -2  13   83.99    9.29
   1  -2 -13   93.16    8.14
   1   2 -13  105.11    7.92
  -1  -2  14   42.92   10.00
   1  -2 -14   44.93    8.86
   1   2 -14   45.91    8.89
  -1  -3   1    1.92    5.33
   1   3  -1    2.93    7.78
   1  -3  -1    0.89    8.06
  -1   3   1    0.63    8.13
   1  -3  -2  268.09    9.54
  -1   3   2  222.55    7.44
  -1  -3   2  275.09    8.98
   1   3  -2  267.75    8.96
   1  -3  -3    2.03    7.23
   1  -3  -3    1.65    5.29
  -1  -3   3    0.37    6.62
   1   3  -3    0.82    4.63
   1  -3  -4   51.95    6.59
  -1  -3   4   54.59    5.65
   1  -3  -4   59.68    6.15
   1   3  -4   53.84    5.44
  -1  -3   5  320.55    6.20
   1   3  -5  309.07    5.84
   1  -3  -5  300.15    7.02
  -1  -3   6  195.58    6.49
   1  -3  -6  193.81    7.31
  -1   3   6  212.20    6.83
   1   3  -6  197.48    5.96
  -1   3   7   43.52    5.79
   1  -3  -7   45.06    6.17
   1   3  -7   45.90    5.05
  -1  -3   7   39.75    5.78
  -1   3   8  508.29    8.26
   1  -3  -8  451.49    6.65
   1   3  -8  499.03    7.24
  -1  -3   8  474.47    8.27
  -1  -3   9   45.69    6.81
  -1   3   9   51.71    6.46
   1   3  -9   56.69    5.55
   1  -3  -9   58.36    6.48
   1  -3 -10   21.47    6.76
  -1  -3  10   17.19    7.56
   1   3 -10   23.98    6.02
   1  -3 -11  168.65    7.38
  -1  -3  11  154.98    6.02
   1   3 -11  176.13    6.80
   1  -3 -12    9.12    7.48
   1   3 -12   13.62    6.97
  -1  -3  12    1.39    8.57
   1  -3 -13  127.37    8.72
   1  -3 -13  115.32    8.26
  -1  -3  13  110.24    9.53
   1   3 -13  126.18    7.96
   1  -3 -14  181.56    9.82
   1  -3 -14  180.59    9.23
  -1  -3  14  151.88   10.27
   1   3 -14  184.85    9.09
  -1  -4   1    7.95    7.83
  -1   4   1    5.40    8.47
   1   4  -1    4.81    5.74
   1  -4  -1    9.38    8.44
   1   4  -2 1075.19   12.95
   1  -4  -2 1081.14   13.21
  -1  -4   2 1086.92   12.44
  -1   4   2 1089.27   13.53
  -1   4   3   15.50    6.87
  -1  -4   3   17.17    5.85
   1  -4  -3   15.29    6.18
   1   4  -3   17.63    5.88
   1  -4  -4   67.71    4.13
   1   4  -4   71.25    5.30
  -1  -4   4   74.87    5.36
   1  -4  -4   69.19    6.27
   1  -4  -5    5.76    6.85
  -1  -4   5    7.04    5.91
   1  -4  -5    8.44    6.17
   1   4  -5   10.62    5.59
  -1  -4   6  190.74    6.26
   1  -4  -6  199.69    6.49
   1   4  -6  181.68    5.72
   1  -4  -6  170.83    7.13
   1  -4  -7  132.26    6.00
  -1  -4   7  128.02    5.88
   1  -4  -7  132.04    6.58
   1   4  -7  127.80    5.28
   1  -4  -8   18.82    6.56
   1  -4  -8   19.98    7.06
   1   4  -8   16.13    5.72
  -1  -4   8   16.19    4.78
   1  -4  -9  120.04    6.91
  -1  -4   9  111.67    6.81
   1  -4  -9  123.06    6.59
   1   4  -9  117.97    5.72
   1  -4 -10   -1.94    6.74
  -1  -4  10   -2.89    7.20
   1   4 -10    0.59    5.81
   1  -4 -10   -3.24    6.86
  -1  -4  11   -0.28    7.77
   1  -4 -11   -1.09    7.11
   1  -4 -11   -4.66    7.03
   1   4 -11    0.85    6.29
   1  -4 -12   16.32    7.70
   1  -4 -12   18.79    7.54
  -1  -4  12   13.89    8.51
   1   4 -12   17.27    6.93
   1  -4 -13  147.71    8.38
   1  -4 -13  150.25    8.71
   1   4 -13  155.74    8.03
  -1  -4  13  137.87    9.44
  -1  -4  14   -3.07   10.01
   1  -4 -14    6.84    8.80
   1   4 -14    2.61    8.64
   1  -4 -14    2.58    9.26
   1  -5  -1  538.92    9.09
  -1  -5   1  548.17    8.81
   1   5  -1  486.76    7.36
  -1   5   1  553.81    9.19
   1   5  -2    8.31    6.21
   1  -5  -2    5.04    6.16
  -1   5   2    4.02    6.66
  -1  -5   2    6.63    5.88
   1   5  -3  236.86    6.39
  -1   5   3  254.99    7.11
  -1  -5   3  213.82    4.91
   1  -5  -3  254.85    6.45
   1   5  -4   19.07    4.81
  -1  -5   4   16.27    4.81
   1  -5  -4   17.57    4.97
   1  -5  -5  435.31    8.28
  -1  -5   5  453.04    7.22
   1  -5  -5  470.46    7.48
   1   5  -5  446.26    6.94
   1  -5  -6   47.10    4.10
  -1  -5   6   48.70    4.04
   1  -5  -6   48.43    6.46
   1   5  -6   50.38    5.24
  -1  -5   7   63.88    5.63
   1  -5  -7   67.22    5.59
   1   5  -7   56.45    3.68
   1  -5  -7   63.29    6.30
  -1  -5   8  298.26    7.35
   1  -5  -8  297.48    7.95
   1   5  -8  306.88    6.50
   1  -5  -8  321.10    7.27
  -1  -5   9  217.64    7.66
   1  -5  -9  233.33    7.29
   1   5  -9  232.97    6.05
   1  -5  -9  231.20    6.77
   1  -5 -10   49.62    6.47
   1  -5 -10   41.03    6.85
  -1  -5  10   30.45    7.07
   1   5 -10   46.70    5.84
   1  -5 -11  173.60    7.59
  -1  -5  11  170.55    8.04
   1   5 -11  192.65    6.73
   1  -5 -11  201.16    7.44
   1  -5 -12  124.05    7.87
  -1  -5  12  122.49    8.61
   1   5 -12  125.52    7.09
   1  -5 -12  127.78    7.78
  -1  -5  13  327.50    9.94
   1  -5 -13  359.53    9.05
   1   5 -13  378.60    8.54
   1  -5 -13  365.49    9.11
   1  -5 -14   44.55    9.43
  -1  -5  14   43.68   10.57
   1   5 -14   52.21    9.46
   1  -5 -14   47.97    9.61
  -1  -6   1  321.64    6.88
   1   6  -1  278.36    5.69
  -1   6   1  276.13    5.69
   1  -6  -1  325.78    7.06
  -1  -6   2 1647.19   11.71
   1   6  -2 1709.61   11.92
  -1   6   2 1686.38   12.20
   1  -6  -2 1638.86   11.69
   1   6  -3  193.66    5.85
   1  -6  -3  184.87    5.63
  -1  -6   3  201.45    5.66
  -1   6   3  192.37    6.39
   1   6  -4    4.27    5.83
  -1   6   4    5.21    6.80
   1  -6  -4    7.52    5.79
  -1  -6   4    5.77    5.78
   1   6  -5  705.95    7.59
   1  -6  -5  669.26    8.70
  -1  -6   5  697.83    7.80
   1  -6  -5  708.55    7.88
   1  -6  -6    1.80    6.21
  -1  -6   6   -0.33    5.32
   1  -6  -6   -1.24    5.27
   1   6  -6   -0.51    3.56
   1  -6  -7   40.84    6.41
  -1  -6   7   40.24    6.55
   1  -6  -7   36.69    7.46
   1   6  -7   39.88    5.91
  -1  -6   8  114.87    6.69
   1  -6  -8  118.54    6.41
   1  -6  -8  114.86    7.40
   1   6  -8  133.39    5.93
  -1  -6   9  185.35    7.82
   1  -6  -9  194.99    8.36
   1   6  -9  192.76    6.74
   1  -6  -9  205.35    7.42
   1  -6 -10   25.04    6.14
   1  -6 -10   26.14    6.87
  -1  -6  10   22.52    6.75
   1   6 -10   26.15    5.62
  -1  -6  11   20.91    7.55
   1  -6 -11   16.27    7.34
   1   6 -11   24.07    6.19
   1  -6 -11   25.30    6.68
  -1  -6  12    3.72    8.26
   1  -6 -12    0.75    7.70
   1   6 -12    4.82    6.75
   1  -6 -12    1.72    7.26
   1  -6 -13   67.95    8.28
  -1  -6  13   54.48    9.15
   1  -6 -13   67.85    8.10
   1   6 -13   69.13    7.61
   1   6 -14   18.33    9.44
  -1  -6  14   21.92    7.78
   1  -6 -14   17.39    9.81
   1  -6 -14   21.79    9.93
  -1  -7   1    8.52    4.98
   1   7  -1    7.48    3.84
   1  -7  -1    8.36    5.16
  -1   7   1    6.10    3.91
  -1  -7   2  133.66    5.35
   1   7  -2  138.71    5.59
   1  -7  -2  131.26    5.39
  -1   7   2  140.88    5.97
  -1   7   3   85.99    6.86
   1   7  -3   91.49    6.22
   1  -7  -3   85.06    6.06
  -1  -7   3   82.38    6.03
   1   7  -4    7.43    5.68
   1  -7  -4    2.87    3.87
  -1   7   4    6.15    6.54
  -1  -7   4    4.51    5.61
   1   7  -5   57.57    5.42
  -1  -7   5   51.57    5.57
   1  -7  -5   44.71    3.94
   1   7  -6   -1.29    4.99
   1  -7  -6   -0.33    6.11
   1  -7  -6    1.01    3.60
  -1  -7   6    0.99    3.70
   1   7  -7  208.63    6.39
   1  -7  -7  164.19    5.75
  -1  -7   7  186.76    5.14
   1  -7  -7  199.03    6.69
   1   7  -8   64.12    5.73
  -1  -7   8   60.42    6.38
   1  -7  -8   58.38    7.22
   1  -7  -8   69.91    6.08
  -1  -7   9   29.08    7.14
   1  -7  -9   27.63    7.78
   1   7  -9   25.94    4.43
   1  -7  -9   26.90    6.68
   1  -7 -10   82.07    8.14
   1   7 -10   69.28    4.71
   1  -7 -10   74.87    5.04
  -1  -7  10   74.76    7.69
   1   7 -11   81.42    6.27
   1  -7 -11   66.58    7.57
  -1  -7  11   74.38    7.43
   1  -7 -11   71.28    4.84
   1   7 -12   85.41    6.92
   1  -7 -12   91.52    7.32
  -1  -7  12   83.45    8.27
   1  -7 -12   85.30    7.83
   1   7 -13  107.56    8.71
   1  -7 -13  101.78    9.58
  -1  -7  13  104.10   10.34
   1  -7 -13  104.46    9.25
   1   7 -14   12.44    9.28
   1  -7 -14   14.22    9.85
  -1  -7  14    9.74   10.96
   1  -7 -14   24.94    9.81
  -1   8   1   19.97    6.38
  -1  -8   1   15.69    4.15
   1   8  -1   18.67    5.80
   1  -8  -1   15.73    4.28
  -1  -8   2  381.48    5.60
   1   8  -2  396.96    5.85
   1  -8  -2  437.43    7.19
  -1   8   2  420.66    7.68
   1   8  -3  133.76    6.17
   1  -8  -3  129.71    5.99
  -1   8   3  136.02    6.76
  -1  -8   3  124.12    5.98
   1   8  -4  329.66    6.43
  -1   8   4  341.11    7.28
   1  -8  -4  334.16    6.38
  -1  -8   4  288.34    5.30
  -1   8   5   56.86    6.36
   1   8  -5   57.00    5.39
  -1  -8   5   49.46    3.91
   1  -8  -5   53.24    5.25
   1  -8  -6  158.78    7.72
   1   8  -6  169.13    6.49
  -1  -8   6  173.26    6.80
   1  -8  -6  179.33    6.58
   1   8  -7  141.33    6.14
  -1  -8   7  129.02    6.54
   1  -8  -7  126.87    7.60
   1  -8  -7  120.28    4.67
   1   8  -8   10.36    6.10
  -1  -8   8    7.93    4.33
   1  -8  -8    7.30    7.58
   1  -8  -8   12.16    6.31
   1   8  -9   20.00    5.90
  -1  -8   9   20.61    6.82
   1  -8  -9   22.81    7.47
   1  -8  -9   13.79    6.26
  -1  -8  10    1.07    7.30
   1   8 -10   -0.09    6.31
   1  -8 -10    2.57    7.90
   1  -8 -10    0.52    6.63
   1   8 -11    4.52    6.89
   1  -8 -11    0.84    8.34
   1  -8 -11   -1.60    7.26
  -1  -8  11   -0.71    8.19
   1   8 -12    6.79    7.54
   1  -8 -12    8.91    8.88
  -1  -8  12    0.48    9.09
   1  -8 -12   11.05    7.88
   1   8 -13   54.40    8.48
  -1  -8  13   45.25   10.14
   1  -8 -13   55.49    9.52
   1  -8 -13   62.31    8.98
  -1   9   1   77.25    6.25
  -1  -9   1   74.55    5.77
   1   9  -1   67.59    4.51
   1  -9  -1   74.36    5.89
  -1  -9   2  102.94    5.76
   1   9  -2   86.24    4.42
   1  -9  -2   89.55    5.84
  -1   9   2   90.59    6.29
  -1  -9   3  231.24    6.04
   1   9  -3  230.30    6.23
   1  -9  -3  213.34    5.99
  -1   9   3  197.01    4.99
   1   9  -4   17.49    5.36
  -1   9   4   12.16    6.04
   1  -9  -4   15.92    5.14
  -1  -9   4   16.76    5.25
  -1   9   5  266.01    7.02
   1   9  -5  269.97    5.91
   1  -9  -5  261.21    5.87
  -1  -9   5  241.56    4.63
   1   9  -6   49.19    6.14
   1  -9  -6   43.58    6.09
  -1  -9   6   45.96    6.37
   1   9  -7  362.78    6.68
   1  -9  -7  310.24    8.07
  -1  -9   7  316.41    5.40
   1  -9  -7  314.64    5.25
   1  -9  -8  498.61    9.30
   1   9  -8  540.08    7.70
  -1  -9   8  512.72    8.32
   1  -9  -8  559.67    8.16
   1   9  -9    8.96    5.72
  -1  -9   9    7.89    4.53
   1  -9  -9    5.60    7.25
   1  -9  -9    7.54    4.17
   1  -9 -10    4.97    7.82
   1   9 -10    6.28    6.26
  -1  -9  10    2.23    7.18
   1  -9 -10    3.98    6.52
   1   9 -11    0.16    6.85
   1  -9 -11   -1.72    8.44
   1  -9 -11    2.91    7.11
  -1  -9  11    7.63    7.99
   1   9 -12   31.70    7.46
  -1  -9  12   18.20    6.29
   1  -9 -12   30.39    8.80
   1  -9 -12   29.03    7.82
   1   9 -13    8.98    5.82
   1  -9 -13   -1.84    8.82
  -1  -9  13    1.24    9.92
   1  -9 -13    0.78    9.46
  -1 -10   1  104.79    5.55
   1 -10  -1  109.70    5.72
   1  10  -1   94.99    4.41
  -1  10   1  109.47    6.07
  -1 -10   2   51.79    5.38
   1 -10  -2   46.45    5.34
  -1  10   2   48.24    5.96
   1  10  -2   51.22    5.80
  -1 -10   3    2.80    5.18
   1  10  -3    3.06    5.37
   1 -10  -3    0.28    5.09
  -1  10   3    0.97    4.10
   1  10  -4    5.89    5.19
   1 -10  -4    8.32    5.00
  -1 -10   4    5.09    3.65
  -1  10   4    6.79    5.84
   1  10  -5    5.83    6.16
   1 -10  -5    3.40    5.97
  -1 -10   5    4.47    6.19
  -1  10   5    5.54    7.17
   1  10  -6  124.05    6.19
  -1 -10   6  138.65    6.39
   1 -10  -6  121.38    6.15
   1  10  -7   29.83    6.78
   1 -10  -7   38.82    6.74
   1 -10  -7   27.81    8.21
  -1 -10   7   35.65    7.21
   1  10  -8   69.61    6.25
  -1 -10   8   58.38    6.71
   1 -10  -8   68.02    6.24
   1 -10  -8   65.31    7.69
   1  10  -9  135.83    6.77
  -1 -10   9  109.51    5.42
   1 -10  -9  120.62    8.37
   1 -10  -9  136.07    6.97
   1  10 -10  162.83    7.02
  -1 -10  10  154.62    8.02
   1 -10 -10  165.37    6.86
   1 -10 -10  150.79    8.69
  -1 -10  11   23.86    7.93
   1  10 -11   28.06    4.80
   1 -10 -11   32.89    8.42
   1 -10 -11   34.69    7.01
   1  10 -12   -7.09    7.96
   1 -10 -12   -5.16    9.43
   1 -10 -12   13.02    8.17
  -1 -10  12    3.86    9.27
  -1 -10  13  110.89   11.08
   1  10 -13  131.17    9.44
   1 -10 -13  127.16   10.83
   1 -10 -13  133.23   10.00
  -1 -11   1  444.56    5.39
   1 -11  -1  533.65    6.96
   1  11  -1  457.48    5.67
  -1  11   1  536.35    7.23
  -1 -11   2   35.19    5.21
   1  11  -2   31.76    4.00
   1 -11  -2   32.33    5.23
  -1  11   2   33.57    5.75
  -1 -11   3   -1.14    6.24
   1 -11  -3    1.98    6.15
   1  11  -3    0.37    6.39
  -1  11   3    2.27    6.84
   1 -11  -4   21.08    6.00
   1  11  -4   16.38    6.28
  -1 -11   4   17.92    4.36
  -1  11   4   16.88    6.98
  -1  11   5  188.42    5.52
   1  11  -5  227.06    6.52
  -1 -11   5  205.30    4.93
   1 -11  -5  190.07    4.80
   1  11  -6   43.02    5.83
   1 -11  -6   43.67    5.77
  -1 -11   6   42.69    6.03
  -1  11   6   38.02    6.92
   1  11  -7  219.25    6.86
   1 -11  -7  212.63    8.20
   1 -11  -7  205.83    5.14
  -1 -11   7  224.78    7.24
   1  11  -8   20.84    5.83
   1 -11  -8   23.42    7.24
  -1 -11   8   17.49    4.48
   1 -11  -8   21.51    5.84
   1  11  -9   27.35    6.42
   1 -11  -9   24.17    8.02
  -1 -11   9   24.66    7.13
   1 -11  -9   24.98    6.53
   1 -11 -10  169.87    7.56
   1  11 -10  158.60    5.32
  -1 -11  10  168.59    8.24
   1 -11 -10  165.02    9.20
   1 -11 -11    0.14    9.39
  -1 -11  11    1.75    8.64
   1  11 -11   -1.99    7.52
   1 -11 -11    2.47    7.75
   1  11 -12  110.43    8.55
   1 -11 -12  102.68   10.30
   1 -11 -12  105.51    8.94
  -1 -11  12   92.90   10.02
  -1 -12   1   75.86    6.30
   1 -12  -1   71.38    6.35
   1  12  -1   80.97    6.92
  -1  12   1   66.94    4.94
  -1 -12   2    7.97    6.12
   1 -12  -2    9.34    6.09
   1  12  -2    6.54    4.63
  -1  12   2    7.71    6.71
  -1 -12   3   66.69    6.23
   1  12  -3   73.64    6.51
   1 -12  -3   56.58    4.34
  -1  12   3   70.95    6.83
   1  12  -4  572.32    7.50
   1 -12  -4  577.30    7.48
  -1  12   4  561.09    8.18
  -1 -12   4  567.00    7.45
   1  12  -5   63.96    5.94
   1 -12  -5   52.32    4.11
  -1 -12   5   50.97    4.32
  -1  12   5   56.73    6.74
  -1  12   6   10.91    7.78
   1  12  -6   23.86    4.69
   1 -12  -6   19.06    6.41
  -1 -12   6   16.71    6.84
   1  12  -7   74.48    4.44
  -1 -12   7   83.88    6.41
   1 -12  -7   72.24    4.43
   1  12  -8  241.29    7.09
  -1 -12   8  230.93    7.55
   1 -12  -8  239.20    7.10
   1 -12  -8  216.22    8.55
   1  12  -9  250.25    7.25
  -1 -12   9  229.09    7.44
   1 -12  -9  225.31    5.26
   1 -12  -9  226.36    8.40
   1  12 -10   34.77    6.82
  -1 -12  10   34.52    7.65
   1 -12 -10   23.92    8.62
   1 -12 -10   30.20    8.53
  -1 -12  11   19.82    8.45
   1  12 -11   26.44    7.35
   1 -12 -11   28.77    7.63
   1 -12 -11   15.44    9.33
  -1 -12  12   12.14   10.11
   1  12 -12   10.17    9.14
   1 -12 -12   15.28   10.62
   1 -12 -12   12.65    9.59
  -1 -13   1  190.92    4.82
   1 -13  -1  204.70    6.53
   1  13  -1  219.35    7.05
  -1  13   1  217.34    6.99
  -1 -13   2   23.59    5.90
   1 -13  -2   24.09    5.96
   1  13  -2   24.99    4.50
  -1  13   2   23.38    6.51
  -1 -13   3  460.94    7.09
   1  13  -3  443.32    7.24
   1 -13  -3  436.29    6.93
  -1  13   3  456.65    7.63
   1 -13  -4   -1.73    6.21
   1  13  -4   -1.07    5.92
  -1  13   4    0.04    6.42
  -1 -13   4   -3.53    5.75
   1  13  -5   47.87    4.83
   1 -13  -5   52.05    6.52
  -1 -13   5   56.67    6.77
  -1  13   5   38.99    5.38
  -1  13   6   25.72    7.20
   1 -13  -6   24.92    5.96
   1  13  -6   24.99    6.21
  -1 -13   6   26.14    6.30
   1  13  -7    3.98    6.72
  -1 -13   7   12.11    6.97
   1 -13  -7   11.08    6.52
   1  13  -8    0.35    6.36
   1 -13  -8    1.59    7.67
   1 -13  -8   -2.28    6.31
  -1 -13   8    4.58    6.85
   1  13  -9    6.51    6.91
  -1 -13   9    7.22    7.57
   1 -13  -9    6.62    7.02
   1 -13  -9   16.95    8.57
   1  13 -10   46.63    7.56
  -1 -13  10   33.30    8.45
   1 -13 -10   37.51    9.50
   1 -13 -10   41.94    7.74
  -1 -13  11   89.51    9.63
   1  13 -11  101.42    8.51
   1 -13 -11  103.37    8.81
   1 -13 -11  103.92   10.70
  -1 -13  12   40.64   10.37
   1 -13 -12   46.05   11.10
   1  13 -12   49.87    8.99
   1 -13 -12   35.33    6.79
  -1 -14   1    9.62    5.74
  -1  14   1   10.33    6.22
   1 -14  -1    9.26    5.79
   1  14  -1    3.17    4.45
  -1 -14   2    8.90    6.84
   1 -14  -2    9.49    6.78
   1  14  -2    9.00    5.19
  -1  14   2    5.28    6.91
  -1 -14   3   -0.69    6.75
   1 -14  -3    5.90    6.58
   1  14  -3   10.44    7.02
  -1  14   3    8.35    7.42
   1  14  -4  810.22    7.11
   1 -14  -4  894.57    8.78
  -1  14   4  885.44    9.37
  -1 -14   4  876.66    8.67
   1  14  -5   -2.74    6.20
   1 -14  -5    2.85    5.91
  -1 -14   5    1.65    6.13
  -1  14   5    0.91    6.80
   1  14  -6  201.55    5.29
  -1  14   6  207.42    8.26
   1 -14  -6  203.67    7.02
  -1 -14   6  221.38    7.34
   1  14  -7   10.30    6.58
   1 -14  -7   10.74    6.33
  -1 -14   7   12.04    6.72
   1 -14  -8   31.22    8.55
   1  14  -8   42.03    7.15
   1 -14  -8   40.06    7.12
  -1 -14   8   46.04    7.59
   1  14  -9   22.19    7.19
   1 -14  -9   17.12    8.34
  -1 -14   9    3.72    7.88
   1 -14  -9   17.72    7.29
   1 -14 -10   -7.98    9.15
   1  14 -10   -2.32    7.30
  -1 -14  10   -5.82    8.11
   1 -14 -10    2.70    7.45
  -1 -14  11   14.83    9.82
   1  14 -11   17.93    8.61
   1 -14 -11   16.04    6.73
   1 -14 -11   17.77    8.11
  -1 -15   1  152.51    6.79
   1 -15  -1  147.10    6.81
   1  15  -1  158.01    7.38
  -1  15   1  155.49    7.37
  -1 -15   2   20.38    6.35
   1 -15  -2   21.49    4.48
   1  15  -2   21.31    6.91
  -1  15   2   18.19    6.97
  -1 -15   3  338.17    7.03
   1 -15  -3  331.06    6.94
   1  15  -3  335.24    7.25
  -1  15   3  346.88    7.66
   1 -15  -4    5.39    5.75
   1  15  -4    3.73    6.14
  -1  15   4    4.19    6.59
  -1 -15   4    0.85    5.95
   1 -15  -5   10.37    6.41
   1  15  -5    7.19    6.91
  -1 -15   5    0.50    6.78
  -1  15   5    4.63    5.33
   1  15  -6    5.95    6.56
   1 -15  -6    0.41    6.32
  -1 -15   6    0.20    6.63
  -1  15   6    6.29    7.42
   1  15  -7   23.30    7.19
   1 -15  -7   26.38    7.05
  -1 -15   7   28.97    7.42
   1 -15  -8   15.11    8.24
   1  15  -8   15.69    6.91
  -1 -15   8   14.76    7.27
   1 -15  -8   17.14    6.86
   1 -15  -9   27.50    9.20
   1  15  -9   24.87    5.29
  -1 -15   9   15.62    8.02
   1 -15  -9   23.51    7.54
   1 -15 -10   10.78   10.39
   1  15 -10   16.61    8.34
  -1 -15  10   10.02    9.21
   1 -15 -10   23.36    8.53
   1  15 -11   84.95    9.03
   1 -15 -11   68.36   11.35
   1 -15 -11   86.31    9.53
  -1 -16   1   93.11    6.12
   1 -16  -1   96.30    6.16
   1  16  -1   87.85    4.84
  -1  16   1  101.83    6.64
  -1 -16   2   22.07    6.36
   1 -16  -2   15.34    6.30
   1  16  -2   20.15    6.87
  -1  16   2   10.31    7.06
  -1 -16   3  117.82    7.05
   1 -16  -3  115.29    6.77
   1  16  -3  114.93    7.41
  -1  16   3  116.32    7.70
   1 -16  -4  252.63    7.01
   1  16  -4  244.99    7.41
  -1  16   4  249.98    7.92
  -1 -16   4  252.71    7.21
   1  16  -5  229.40    7.09
   1 -16  -5  194.93    4.98
  -1 -16   5  213.50    7.05
  -1  16   5  214.51    7.78
  -1  16   6   18.03    8.16
   1  16  -6   30.54    7.29
   1 -16  -6   15.86    6.94
  -1 -16   6   24.67    7.36
  -1  16   7   -2.75    8.04
   1  16  -7    6.50    6.93
   1 -16  -7   -3.59    6.78
  -1 -16   7    1.49    7.08
   1  16  -8   22.44    7.59
   1 -16  -8   22.11    7.51
  -1 -16   8   24.11    5.63
   1 -16  -8   23.59    9.00
   1  16  -9  106.20    8.64
  -1 -16   9   92.22    6.54
   1 -16  -9  101.23    8.72
   1 -16  -9   83.19    7.50
   1  16 -10    6.24    9.04
  -1 -16  10   -6.19    9.95
   1 -16 -10    2.07    9.33
   1 -16 -10  -14.19   11.26
  -1 -17   1   32.01    6.55
   1 -17  -1   28.99    6.59
   1  17  -1   25.72    7.29
  -1  17   1   29.00    7.17
  -1 -17   2    2.72    6.52
   1 -17  -2    9.48    6.43
   1  17  -2    2.08    4.98
  -1  17   2    5.55    7.19
  -1 -17   3    2.46    4.55
  -1  17   3    1.59    7.16
   1 -17  -3   -2.98    6.27
   1  17  -3   -1.38    4.89
   1 -17  -4   -1.14    6.63
   1  17  -4   -2.25    7.10
  -1  17   4   -2.73    7.61
  -1 -17   4   -4.99    6.86
   1 -17  -5   -0.60    4.87
   1  17  -5    4.55    7.26
  -1 -17   5    1.77    7.16
  -1  17   5   -1.26    7.93
  -1  17   6   -0.51    5.55
   1  17  -6    5.93    6.98
   1 -17  -6    0.00    4.76
  -1 -17   6    3.28    7.00
  -1  17   7   21.42    8.84
   1  17  -7   22.29    5.52
   1 -17  -7   19.48    5.33
  -1 -17   7   16.90    7.87
   1  17  -8   -0.89    8.56
   1 -17  -8    3.47    8.35
  -1 -17   8    3.39    8.78
   1 -17  -8   -8.22   10.02
   1  17  -9   -4.03    9.20
  -1 -17   9   13.72    9.68
   1 -17  -9    4.31    9.29
   1 -17  -9    8.65   11.02
  -1 -18   1  158.00    7.51
   1 -18  -1  153.80    7.56
   1  18  -1  135.43    5.94
  -1  18   1  143.60    8.13
  -1 -18   2    4.65    7.17
   1 -18  -2    1.18    4.99
   1  18  -2    4.79    7.73
  -1  18   2    0.98    7.93
  -1 -18   3   34.12    7.24
   1 -18  -3   32.35    4.99
   1  18  -3   41.81    7.57
  -1  18   3   36.06    7.95
   1 -18  -4   19.44    6.71
   1  18  -4    8.43    7.34
  -1  18   4   14.43    7.86
  -1 -18   4   16.66    7.08
   1 -18  -5   13.28    5.32
   1  18  -5   18.82    7.49
  -1 -18   5   17.91    7.87
  -1  18   5   11.36    8.24
  -1  18   6  125.11    8.94
   1 -18  -6  117.30    5.52
   1  18  -6  134.09    8.04
  -1 -18   6  125.85    7.98
  -1  18   7   43.47    7.09
   1 -18  -7   47.98    8.48
   1  18  -7   51.56    8.72
  -1 -18   7   52.45    8.81
   1  18  -8   66.55    8.98
   1 -18  -8   57.59    8.88
  -1 -18   8   56.62    9.78
  -1 -19   1   -0.26    6.87
   1 -19  -1    4.16    6.91
   1  19  -1   -6.90    7.60
  -1  19   1   -1.20    5.32
  -1 -19   2    9.98    6.94
   1 -19  -2    9.56    6.77
   1  19  -2    7.96    7.48
  -1  19   2    8.16    7.65
  -1 -19   3  146.68    8.13
  -1  19   3  140.84    8.88
   1 -19  -3  142.44    7.90
   1  19  -3  147.46    8.55
   1 -19  -4    1.86    7.41
   1  19  -4    0.43    5.70
  -1  19   4    2.14    6.03
  -1 -19   4   -3.55    7.67
   1 -19  -5   20.73    5.17
   1  19  -5   28.74    7.84
  -1  19   5   17.18    8.50
  -1 -19   5   16.52    7.64
  -1  19   6   -5.78    9.73
   1 -19  -6    0.76    5.81
   1  19  -6    2.37    8.62
  -1 -19   6    6.67    8.57
   1 -19  -7  118.82    9.41
   1  19  -7  124.73    9.51
  -1  19   7  111.10   10.96
  -1 -19   7  120.27    9.71
  -1  20   1    5.98    5.83
  -1 -20   1   10.58    7.50
   1 -20  -1    3.37    7.61
   1  20  -1    3.54    8.38
  -1 -20   2  109.49    7.81
   1 -20  -2  103.80    7.68
  -1  20   2  120.47    8.59
   1  20  -2  107.82    8.43
  -1 -20   3    6.13    8.09
   1 -20  -3    9.23    7.84
   1  20  -3   10.39    8.57
  -1  20   3   16.34    8.98
   1 -20  -4   50.01    6.00
   1  20  -4   57.84    9.13
  -1  20   4   58.07    9.67
  -1 -20   4   61.11    8.76
  -1  20   5   27.45    9.48
   1 -20  -5   28.58    5.86
   1  20  -5   24.17    8.85
  -1 -20   5   31.84    6.10
  -1  20   6   96.72    7.68
   1 -20  -6  109.35    9.21
   1  20  -6  112.74    9.63
  -1 -20   6  123.27    9.63
  -1 -21   1    2.78    8.35
   1 -21  -1    5.95    8.49
   1  21  -1    7.21    9.29
  -1  21   1   -4.80    9.27
  -1 -21   2    6.27    5.95
   1 -21  -2   14.36    8.30
   1  21  -2    9.78    9.13
  -1  21   2    3.64    6.66
   1 -21  -3   42.31    8.65
   1  21  -3   30.87    9.50
  -1  21   3   36.23    9.94
  -1 -21   3   36.03    5.99
   1 -21  -4   13.31    8.90
   1  21  -4   -0.79    9.67
  -1 -21   4    1.85    9.33
  -1  21   4    2.73   10.33
   1 -21  -5   22.31    8.99
  -1 -22   1   63.91    9.20
   1 -22  -1   67.23    9.32
   1  22  -1   67.53   10.26
  -1  22   1   52.83    7.27
  -1 -22   2  250.29    7.09
   1 -22  -2  229.05    7.00
   1  22  -2  287.02   10.43
  -1  22   2  261.08    7.64
   0   0   2  286.18    9.35
   0   0  -2  291.27    8.81
   0   0   3    2.71    9.09
   0   0  -3   -0.19    7.88
   0   0  -4  250.85    7.19
   0   0   4  246.86    7.98
   0   0  -5    0.55    4.80
   0   0   5   -1.32    5.54
   0   0   6   42.03    6.58
   0   0  -6   44.00    5.62
   0   0  -7    0.31    5.02
   0   0   7    0.89    5.93
   0   0  -8   52.01    5.97
   0   0   8   45.70    7.23
   0   0  -9   -0.53    5.51
   0   0   9   -1.29    6.56
   0   0  10  160.22    7.68
   0   0 -10  159.59    6.49
   0   0 -11    7.01    6.50
   0   0  11   -2.76    7.53
   0   0 -12   12.09    7.21
   0   0  12    9.98    8.03
   0   0 -13    2.52    7.89
   0   0  13   -0.27    8.61
   0   0  14   17.63    9.81
   0   0 -14   25.24    9.48
   0  -1  -1  654.62   13.51
   0   1  -1  605.06   11.19
   0  -1   2    0.06    5.94
   0   1   2    0.08    8.36
   0   1  -2    0.15    5.54
   0  -1  -2    1.34    7.00
   0  -1   3   11.14    8.22
   0   1   3   11.71    8.88
   0  -1  -3    9.13    8.94
   0   1  -3   10.53    7.06
   0   1  -4  133.06    6.18
   0   1   4  132.95    7.20
   0  -1  -4  128.77    7.31
   0  -1   4  128.93    6.89
   0   1  -5  157.27    5.32
   0   1   5  163.19    6.27
   0  -1   5  152.24    6.12
   0  -1  -5  166.11    6.03
   0   1   6  184.03    7.04
   0   1  -6  186.61    5.90
   0  -1   6  177.57    7.05
   0  -1  -6  191.93    6.54
   0  -1  -7  203.73    6.03
   0   1   7  202.65    6.62
   0  -1   7  203.66    6.80
   0   1  -7  196.74    5.61
   0   1   8   -1.74    6.84
   0  -1   8    0.24    7.10
   0  -1  -8    0.74    6.10
   0   1  -8    1.03    5.68
   0  -1  -9   87.30    5.95
   0   1  -9   93.83    5.73
   0   1   9   86.85    6.78
   0  -1   9   81.72    7.03
   0  -1 -10   -3.57    6.22
   0   1  10   -0.59    7.00
   0   1 -10    2.60    5.98
   0  -1  10    2.00    7.36
   0  -1  11  324.79    8.61
   0   1 -11  350.16    7.59
   0   1  11  342.29    8.36
   0  -1 -11  369.52    9.06
   0  -1  12   63.65    8.30
   0   1  12   66.63    9.76
   0  -1 -12   67.87    7.37
   0   1 -12   73.46    7.34
   0  -1 -13   26.75    8.01
   0  -1  13   24.64    8.72
   0   1 -13   19.47    8.00
   0   1  13   24.44    8.39
   0  -1  14   -0.99    9.48
   0  -1 -14    1.02    9.43
   0   1 -14    4.18    9.44
   0  -2   0 2156.20    9.92
   0  -2   1  198.68    9.05
   0   2  -1  185.06    8.72
   0  -2  -1  189.43    9.07
   0   2   1  190.23    9.31
   0  -2   2   98.56    8.29
   0   2  -2   97.58    8.01
   0  -2  -2   97.49    8.71
   0  -2  -3  698.91   11.66
   0  -2   3  770.52   10.80
   0   2  -3  801.71   10.37
   0  -2  -4  309.85    8.03
   0   2   4  305.64    7.52
   0  -2   4  291.60    7.16
   0   2  -4  295.61    6.69
   0  -2  -5  363.94    7.31
   0  -2   5  333.49    6.66
   0   2  -5  354.55    6.11
   0   2   5  370.21    7.07
   0   2   6  110.38    6.50
   0   2  -6  102.49    5.44
   0  -2  -6  111.43    6.54
   0  -2   6   98.90    6.42
   0   2   7   36.66    5.79
   0   2  -7   37.38    4.86
   0  -2   7   32.93    6.01
   0  -2  -7   38.00    5.66
   0  -2  -8   60.67    6.39
   0  -2   8   56.75    7.22
   0   2   8   59.76    6.75
   0   2  -8   60.03    5.74
   0  -2  -9    5.44    5.80
   0  -2   9   -0.72    6.76
   0   2   9   -0.59    6.22
   0   2  -9    2.07    5.40
   0  -2  10  113.55    7.65
   0   2  10  115.83    7.04
   0  -2 -10  110.82    6.53
   0   2 -10  115.20    6.24
   0  -2 -11   76.23    6.88
   0   2 -11   79.81    6.65
   0   2  11   78.41    7.28
   0  -2  11   73.30    7.92
   0  -2 -12   -4.36    7.35
   0  -2  12   -2.04    8.22
   0   2 -12   -1.21    7.20
   0  -2  13   12.93    8.76
   0  -2 -13   12.49    7.91
   0   2 -13   15.14    7.83
   0  -2 -14    4.84    9.94
   0  -2  14    3.82   10.00
   0  -2 -14    0.83    9.84
   0   2 -14    0.71    9.94
   0  -3   0   -0.80    6.20
   0   3   0    0.91    6.13
   0  -3   1   33.79    7.94
   0   3  -1   32.81    7.78
   0   3   1   32.84    8.21
   0  -3  -1   32.44    8.00
   0   3  -2    9.73    7.85
   0  -3  -2    8.59    8.13
   0   3   2    8.03    9.04
   0  -3   2    8.27    8.15
   0  -3  -3    3.56    7.33
   0  -3   3    2.49    6.59
   0   3  -3    2.80    6.16
   0  -3  -3    1.76    4.60
   0  -3  -4   10.14    6.47
   0  -3   4   21.16    5.42
   0  -3  -4   19.55    5.55
   0   3  -4   25.01    5.10
   0  -3   5   21.12    6.15
   0   3  -5   20.93    5.51
   0  -3  -5   19.50    6.33
   0  -3   6  694.73    8.45
   0  -3  -6  741.76    9.27
   0   3  -6  745.17    7.99
   0  -3  -7    4.27    5.80
   0   3  -7    7.39    4.76
   0  -3   7    6.39    5.72
   0  -3   8   13.48    6.95
   0   3  -8   21.06    5.67
   0  -3  -8   18.66    6.52
   0   3  -9   -3.73    6.57
   0  -3   9   -1.69    6.68
   0  -3  -9    0.86    5.99
   0  -3 -10   13.71    7.69
   0  -3  10   10.17    7.26
   0   3 -10   10.18    5.89
   0  -3  11   89.86    7.93
   0  -3 -11   86.80    6.99
   0   3 -11   88.72    6.61
   0  -3 -12  101.69    7.90
   0  -3 -12   91.31    7.58
   0   3 -12   96.09    7.34
   0  -3  12   87.56    8.60
   0  -3 -13   40.15    8.34
   0  -3 -13   41.72    8.06
   0  -3  13   37.87    8.88
   0   3 -13   47.01    7.89
   0  -3  14   14.73   10.65
   0  -3 -14   15.43    9.86
   0   3 -14   11.02   12.13
   0  -3 -14    6.85   10.29
   0  -4   0   32.68    8.37
   0   4   0   37.19    8.48
   0  -4   1  115.85    8.68
   0   4  -1  122.79    8.60
   0  -4  -1  118.82    8.71
   0   4   1  117.47    9.17
   0   4  -2  159.48    7.82
   0   4   2  152.47    8.93
   0  -4  -2  155.42    8.01
   0  -4   2  155.82    8.05
   0   4   3  223.58    7.75
   0   4  -3  240.08    6.63
   0  -4   3  229.91    6.89
   0  -4  -3  223.50    6.77
   0  -4   4   35.76    5.21
   0  -4  -4   32.17    5.99
   0  -4  -4   36.27    5.19
   0   4  -4   34.89    4.96
   0  -4  -5  771.26    9.77
   0  -4   5  832.22    9.02
   0   4  -5  840.70    8.51
   0  -4  -5  871.66    9.29
   0  -4  -6  811.39    8.77
   0   4  -6  774.84    7.91
   0  -4   6  759.73    8.44
   0  -4  -6  748.36    9.20
   0  -4  -7  210.17    6.10
   0  -4   7  178.56    6.21
   0  -4  -7  201.88    6.71
   0   4  -7  196.39    5.51
   0  -4  -8   92.35    6.51
   0  -4  -8   82.82    6.96
   0   4  -8   81.26    4.23
   0  -4   8   78.73    6.97
   0  -4  -9   50.68    7.28
   0  -4   9   39.09    7.92
   0  -4  -9   45.53    7.45
   0   4  -9   42.97    6.49
   0  -4 -10    7.80    6.34
   0  -4  10    5.26    7.03
   0   4 -10    6.34    5.82
   0  -4 -10    8.06    6.36
   0  -4 -11  113.48    8.73
   0  -4 -11  101.39    7.08
   0  -4  11   94.95    7.97
   0   4 -11  106.15    6.67
   0  -4 -12  201.75    8.06
   0  -4  12  188.17    8.83
   0  -4 -12  204.91    7.93
   0   4 -12  207.80    7.61
   0  -4 -13    1.72    8.06
   0  -4 -13    2.46    7.88
   0  -4  13    5.34    8.79
   0   4 -13    3.57    7.77
   0  -4 -14   50.94    9.84
   0  -4  14   35.50   10.71
   0   4 -14   40.51    9.89
   0  -4 -14   42.63   10.20
   0  -5   0   -0.08    5.07
   0   5   0    5.10    7.59
   0  -5   1  176.39    5.82
   0   5  -1  174.79    5.88
   0   5   1  198.25    8.21
   0  -5  -1  197.66    7.77
   0  -5   2  343.12    7.51
   0   5  -2  334.61    7.44
   0  -5  -2  336.88    7.47
   0   5   2  301.84    6.44
   0   5  -3  358.84    6.77
   0  -5  -3  354.68    6.79
   0  -5   3  320.75    5.53
   0   5   3  330.49    7.62
   0   5  -4  246.74    5.70
   0  -5   4  251.25    5.96
   0  -5  -4  259.88    5.85
   0   5  -5   71.39    5.67
   0  -5  -5   64.59    6.86
   0  -5   5   67.31    6.03
   0  -5  -5   67.99    5.81
   0  -5   6  229.46    6.42
   0  -5  -6  216.88    7.00
   0  -5  -6  238.63    6.22
   0   5  -6  236.80    5.82
   0  -5  -7  100.18    7.54
   0  -5   7   91.92    6.91
   0   5  -7   95.63    6.06
   0  -5  -7   87.32    4.74
   0  -5   8   -2.64    6.52
   0  -5  -8    2.71    8.38
   0   5  -8    1.96    5.58
   0  -5  -8    0.03    6.02
   0  -5  -9    9.70    7.47
   0  -5   9    7.53    7.63
   0   5  -9    8.04    6.30
   0  -5  -9    7.73    6.88
   0  -5  10   55.77    6.98
   0  -5 -10   59.05    6.55
   0   5 -10   59.28    5.86
   0  -5 -10   62.51    6.28
   0  -5  11   37.22    7.60
   0   5 -11   35.53    6.42
   0  -5 -11   41.88    6.76
   0  -5 -11   39.85    6.97
   0  -5 -12   10.69    7.39
   0  -5  12    9.66    8.28
   0  -5 -12    5.77    7.40
   0   5 -12   10.03    8.63
   0   5 -13   34.67    8.44
   0  -5 -13   38.91   10.85
   0  -5  13   39.68    9.54
   0  -5 -13   36.59    9.25
   0   5 -14   15.45    9.78
   0  -5 -14   12.41   10.05
   0  -5 -14   18.55    9.71
   0  -5  14   16.04   10.71
   0  -6   0  113.42    4.81
   0   6   0  137.03    6.83
   0  -6   1  476.73    7.73
   0   6  -1  414.49    6.33
   0  -6  -1  456.95    7.54
   0   6   1  457.77    8.06
   0  -6   2   44.00    5.58
   0  -6  -2   49.73    5.44
   0   6  -2   48.78    5.63
   0   6   2   47.96    6.18
   0   6  -3  201.42    5.67
   0  -6  -3  197.28    5.67
   0   6   3  203.32    6.57
   0  -6   3  198.24    5.77
   0   6   4    5.43    6.90
   0   6  -4    6.65    5.73
   0  -6   4    8.55    5.90
   0  -6  -4    4.92    5.65
   0  -6  -5   43.60    6.49
   0   6  -5   53.21    5.48
   0  -6  -5   46.23    5.48
   0  -6   5   51.26    5.81
   0   6  -6  282.24    4.76
   0  -6  -6  282.40    7.20
   0  -6   6  297.40    6.45
   0  -6  -6  312.21    6.27
   0   6  -7   64.20    6.03
   0  -6   7   54.03    6.74
   0  -6  -7   53.68    7.52
   0  -6  -7   62.93    6.28
   0   6  -8   84.01    5.85
   0  -6  -8   77.22    5.10
   0  -6   8   82.17    6.64
   0  -6  -8   90.33    6.17
   0   6  -9    1.80    4.41
   0  -6   9    6.98    7.29
   0  -6  -9    3.07    7.38
   0  -6  -9    5.10    8.12
   0  -6 -10    3.43    7.54
   0   6 -10   -1.12    4.62
   0  -6  10   -2.09    5.41
   0  -6 -10   -1.51    6.88
   0   6 -11   22.74    6.33
   0  -6  11   20.89    7.51
   0  -6 -11   24.92    6.98
   0  -6 -11   25.77    8.13
   0  -6 -12  225.42    8.57
   0   6 -12  239.47    7.99
   0  -6  12  211.06    8.70
   0  -6 -12  247.11    8.49
   0   6 -13    2.15    6.25
   0  -6 -13    2.00    9.10
   0  -6  13    4.58   10.03
   0  -6 -13    3.72    9.08
   0  -6  14   30.49    9.02
   0  -7   0    2.85    3.86
   0   7   0    1.65    5.59
   0  -7   1  937.93    8.83
   0   7  -1  952.38    9.05
   0  -7  -1  920.04    8.76
   0   7   1  847.75    7.91
   0  -7   2    9.97    4.87
   0   7  -2    7.68    5.02
   0  -7  -2    9.38    4.78
   0   7   2   14.35    5.53
   0  -7   3    9.39    5.92
   0   7  -3    8.33    5.84
   0  -7  -3    7.16    5.72
   0   7   3    8.09    6.71
   0   7  -4   86.70    5.81
   0  -7  -4   86.14    5.66
   0   7   4   75.13    6.86
   0  -7   4   85.19    5.98
   0   7  -5   19.85    5.33
   0  -7   5   21.87    5.51
   0  -7  -5   22.19    5.19
   0  -7  -6  145.48    5.57
   0   7  -6  138.92    5.44
   0  -7  -6  130.27    6.60
   0  -7   6  135.46    5.90
   0   7  -7   78.39    6.06
   0  -7  -7   74.70    7.42
   0  -7   7   67.53    4.79
   0  -7  -7   75.90    6.22
   0   7  -8  150.95    5.98
   0  -7   8  122.56    4.88
   0  -7  -8  142.30    7.32
   0  -7  -8  151.07    6.23
   0   7  -9   20.56    6.04
   0  -7   9   23.92    6.91
   0  -7  -9   17.20    7.38
   0  -7  -9   21.96    6.27
   0   7 -10   88.42    6.64
   0  -7 -10   91.22    7.76
   0  -7 -10   92.94    6.94
   0  -7  10   65.48    5.63
   0   7 -11   37.79    7.15
   0  -7 -11   40.52    8.08
   0  -7  11   32.40    8.35
   0  -7 -11   36.65    7.42
   0   7 -12   97.18    9.69
   0  -7  12   76.20    9.22
   0  -7 -12   83.35    8.24
   0  -7 -12   77.39    8.62
   0  -7 -13    5.20    9.17
   0   7 -13    6.18    8.73
   0  -7  13    3.35   12.16
   0  -7 -13    6.07    8.97
   0  -8   0   26.06    4.82
   0   8   0   18.29    3.70
   0   8  -1   45.69    5.08
   0  -8   1   45.07    4.90
   0  -8  -1   46.30    4.82
   0   8   1   39.20    3.88
   0  -8   2  426.83    7.24
   0   8  -2  356.31    5.63
   0  -8  -2  372.42    5.66
   0   8   2  407.41    7.69
   0  -8   3   84.94    5.96
   0   8  -3   82.72    5.90
   0  -8  -3   75.65    5.70
   0   8   3   79.66    6.55
   0   8  -4   74.62    4.08
   0  -8  -4   83.70    5.44
   0  -8   4   93.17    5.77
   0   8   4   84.02    6.45
   0   8   5  263.57    7.13
   0   8  -5  272.32    6.00
   0  -8  -5  274.71    6.01
   0  -8   5  263.20    6.24
   0  -8  -6  173.20    7.79
   0   8  -6  202.89    6.58
   0  -8  -6  195.76    6.53
   0  -8   6  180.90    6.98
   0   8  -7   31.86    4.19
   0  -8   7   28.36    6.32
   0  -8  -7   20.10    7.18
   0  -8  -7   17.49    4.23
   0   8  -8    9.26    6.52
   0  -8   8    7.76    7.37
   0  -8  -8   10.89    8.04
   0  -8  -8    5.02    6.78
   0  -8  -9   39.23    7.13
   0   8  -9   28.68    5.94
   0  -8   9   28.20    6.71
   0  -8  -9   30.45    6.13
   0  -8  10    0.86    7.32
   0   8 -10    2.45    6.39
   0  -8 -10    1.11    7.65
   0  -8 -10   -2.34    6.64
   0   8 -11   39.99    7.11
   0  -8 -11   30.89    8.07
   0  -8 -11   39.78    7.37
   0  -8  11   38.15    8.23
   0   8 -12  181.35    8.26
   0  -8  12  166.79    9.34
   0  -8 -12  176.52    8.94
   0  -8 -12  189.88    8.53
   0   8 -13   32.57    9.23
   0  -8  13   25.59    9.85
   0  -8 -13   32.50    9.54
   0  -8 -13   28.62   11.69
   0  -9   0   -2.76    5.66
   0   9   0    2.47    4.32
   0   9   1  175.27    6.69
   0  -9   1  158.84    4.68
   0  -9  -1  179.56    6.17
   0   9  -1  176.69    6.46
   0  -9   2  -18.84    5.83
   0   9  -2   -2.28    5.77
   0  -9  -2    2.13    5.35
   0   9   2   -3.74    6.05
   0  -9   3  102.93    5.77
   0   9  -3  108.71    5.73
   0   9   3   93.61    6.32
   0  -9  -3  101.62    5.48
   0   9  -4   99.19    5.52
   0  -9   4   91.23    4.14
   0   9   4  104.94    6.35
   0  -9  -4  100.97    5.35
   0   9   5   83.69    7.60
   0   9  -5   92.71    6.39
   0  -9  -5   88.85    6.27
   0  -9   5   88.50    6.65
   0  -9  -6  335.21    6.93
   0   9  -6  323.37    6.74
   0  -9   6  324.11    7.23
   0  -9  -7  226.13    7.70
   0   9  -7  232.96    6.32
   0  -9   7  221.65    6.81
   0  -9  -7  222.53    6.42
   0   9  -8    2.38    6.29
   0  -9  -8    1.79    7.69
   0  -9   8    6.81    6.96
   0  -9  -8    2.20    6.28
   0   9  -9  277.81    5.58
   0  -9   9  283.37    8.22
   0  -9  -9  296.82    9.00
   0  -9  -9  309.45    7.72
   0  -9  10  127.47    5.51
   0  -9 -10  152.30    8.08
   0   9 -10  165.54    6.74
   0  -9 -10  160.48    7.01
   0   9 -11    7.35    6.93
   0  -9 -11    5.33    8.07
   0  -9 -11    6.49    7.16
   0  -9  11    6.62    7.99
   0   9 -12   99.43    7.80
   0  -9 -12   99.05    9.37
   0  -9 -12   98.07    8.09
   0  -9  12   95.75    9.59
   0   9 -13   35.30    9.61
   0  -9  13   37.03   10.91
   0  -9 -13   34.17   10.00
   0  -9 -13   33.56   10.17
   0 -10   0  442.83    6.80
   0  10   0  392.54    5.63
   0  10  -1    1.88    5.69
   0 -10   1    2.25    5.37
   0 -10  -1   -2.83    5.28
   0  10   1    1.79    5.87
   0 -10   2  460.06    6.80
   0  10  -2  473.44    6.97
   0 -10  -2  413.38    5.32
   0  10   2  451.48    7.27
   0 -10   3    3.01    5.23
   0  10  -3    0.97    3.71
   0 -10  -3    0.05    3.61
   0  10   3    4.51    5.82
   0  10  -4   73.74    6.40
   0 -10  -4   76.72    6.18
   0  10   4   58.72    5.40
   0 -10   4   74.64    6.50
   0  10   5  488.48    8.53
   0  10  -5  442.89    5.70
   0 -10  -5  445.20    5.81
   0 -10   5  517.03    7.72
   0  10  -6    6.43    5.79
   0 -10  -6    6.74    4.08
   0 -10   6    1.55    6.21
   0  10  -7  128.51    6.89
   0 -10  -7  125.68    6.96
   0 -10  -7  115.04    8.32
   0 -10   7  109.17    5.47
   0  10  -8    8.39    4.23
   0 -10   8   14.12    6.53
   0 -10  -8    6.26    7.30
   0 -10  -8    7.57    6.06
   0  10  -9  113.28    4.94
   0 -10   9  119.33    7.60
   0 -10  -9  118.64    8.32
   0 -10  -9  131.45    6.99
   0 -10 -10   -2.44    8.60
   0 -10  10    2.54    5.70
   0  10 -10   -2.05    7.16
   0 -10 -10    0.45    7.28
   0 -10  11   62.10    9.04
   0  10 -11   69.15    7.89
   0 -10 -11   71.46    9.15
   0 -10 -11   71.27    8.13
   0  10 -12   28.79    8.73
   0 -10 -12   18.25    9.87
   0 -10 -12   33.09   10.97
   0 -10  12   20.53    9.94
   0 -10  13    6.73    8.76
   0 -11   0   -4.24    5.16
   0  11   0    0.46    5.62
   0 -11   1   85.02    3.98
   0 -11  -1   80.67    3.98
   0  11  -1   96.04    5.87
   0  11   1   81.55    4.38
   0 -11   2   25.37    5.32
   0 -11  -2   22.36    3.68
   0  11  -2   24.46    5.43
   0  11   2   24.98    5.74
   0 -11   3   67.23    6.40
   0 -11  -3   64.77    6.17
   0  11  -3   72.44    6.56
   0  11   3   67.05    7.17
   0  11  -4  312.01    6.89
   0 -11  -4  303.50    6.80
   0  11   4  296.38    7.71
   0 -11   4  289.84    6.95
   0  11  -5    0.98    5.88
   0 -11  -5   -0.22    4.02
   0 -11   5    0.73    6.07
   0  11   5   -0.07    6.90
   0  11   6   17.85    8.16
   0  11  -6   20.24    6.79
   0 -11  -6   19.51    6.63
   0 -11   6   18.78    7.21
   0 -11  -7   65.51    7.63
   0  11  -7   63.53    6.34
   0 -11  -7   68.60    6.41
   0 -11   7   66.02    6.87
   0  11  -8  114.76    6.93
   0 -11  -8  106.45    8.45
   0 -11   8  102.46    7.57
   0 -11  -8   96.93    5.04
   0  11  -9  120.49    6.67
   0 -11  -9  102.02    8.13
   0 -11   9  108.01    7.33
   0 -11  -9  115.73    6.82
   0 -11  10  231.39    8.44
   0  11 -10  251.49    7.57
   0 -11 -10  258.49    7.92
   0 -11 -10  245.46    9.16
   0 -11  11   70.09    8.76
   0 -11 -11   71.85    9.26
   0  11 -11   75.14    7.80
   0 -11 -11   76.59    8.08
   0  11 -12   -2.37    8.51
   0 -11 -12   -1.86    9.74
   0 -11 -12   -7.88    9.43
   0 -11  12   -3.69    9.71
   0 -12   0  340.47    7.04
   0  12   0  336.55    7.52
   0 -12   1  294.49    6.96
   0 -12  -1  302.39    6.90
   0  12   1  321.53    7.56
   0  12  -1  297.81    7.30
   0 -12   2   42.71    6.30
   0  12   2   37.49    6.83
   0 -12  -2   35.16    4.39
   0  12  -2   45.62    6.46
   0 -12   3  133.01    4.76
   0  12  -3  153.78    6.56
   0 -12  -3  138.49    6.19
   0  12   3  138.99    7.14
   0 -12  -4   89.38    5.92
   0  12  -4   86.20    6.22
   0  12   4   78.21    6.92
   0 -12   4   91.03    6.15
   0  12  -5   19.24    6.35
   0 -12  -5   18.18    5.58
   0 -12   5   20.01    6.53
   0  12   5   15.18    4.70
   0  12   6   28.51    7.78
   0  12  -6   39.35    6.54
   0 -12  -6   43.64    6.33
   0 -12   6   43.51    6.82
   0  12  -7   70.44    4.43
   0 -12   7   79.88    6.51
   0 -12  -7   79.83    6.00
   0 -12  -8    7.00    7.97
   0  12  -8   18.57    6.45
   0 -12   8    7.88    7.13
   0 -12  -8   13.69    6.52
   0 -12  -9   15.88    8.78
   0  12  -9   21.42    7.15
   0 -12   9   19.06    7.95
   0 -12  -9   21.35    7.27
   0  12 -10   48.62    7.87
   0 -12  10   51.78    8.72
   0 -12 -10   47.61    9.57
   0 -12 -10   46.70    8.04
   0 -12 -11   42.29   10.35
   0 -12  11   40.33    9.79
   0  12 -11   54.50    8.64
   0 -12 -11   40.90    9.06
   0 -12  12   15.01   10.54
   0  12 -12    4.59    9.33
   0 -12 -12   14.46   10.74
   0 -12 -12   15.74    9.67
   0 -13   0    0.13    5.96
   0  13   0    0.21    6.53
   0 -13   1   32.56    6.10
   0 -13  -1   26.43    4.28
   0  13  -1   33.78    6.44
   0  13   1   35.52    6.61
   0 -13   2   21.41    5.99
   0 -13  -2   18.22    5.83
   0  13  -2   18.77    6.29
   0  13   2   20.58    6.55
   0 -13   3  166.76    4.72
   0 -13  -3  167.08    4.59
   0  13  -3  191.55    6.45
   0  13   3  168.05    5.19
   0 -13   4    2.58    6.94
   0  13  -4    2.88    6.98
   0 -13  -4    1.31    6.61
   0  13   4   -5.39    7.79
   0  13  -5  191.49    6.94
   0 -13  -5  189.04    6.79
   0 -13   5  182.90    7.05
   0  13   5  170.28    7.75
   0  13   6    3.47    7.03
   0  13  -6    8.00    5.99
   0 -13  -6    2.51    5.84
   0 -13   6    3.55    6.22
   0  13  -7   10.61    6.60
   0 -13  -7    0.03    6.52
   0 -13   7   -0.56    4.93
   0  13  -8   54.41    4.68
   0 -13  -8   55.26    7.82
   0 -13   8   52.94    7.02
   0 -13  -8   57.91    6.51
   0  13  -9    0.30    6.90
   0 -13   9   -0.85    5.39
   0 -13  -9   -0.37    7.04
   0 -13  -9   -4.91    8.52
   0  13 -10   30.93    7.58
   0 -13  10   30.43    8.43
   0 -13 -10   33.13    9.26
   0 -13 -10   36.54    7.77
   0 -13  11   27.90    9.51
   0  13 -11   24.29    8.47
   0 -13 -11   24.96    8.88
   0 -13 -11   19.21   10.23
   0 -14   0  249.77    6.41
   0  14   0  268.80    7.02
   0 -14   1   48.22    4.28
   0 -14  -1   52.98    5.85
   0  14  -1   54.88    6.32
   0  14   1   47.48    4.62
   0 -14   2  326.74    7.64
   0 -14  -2  312.82    7.42
   0  14  -2  319.16    7.93
   0  14   2  279.77    6.10
   0 -14   3    1.44    4.80
   0 -14  -3   -0.46    4.63
   0  14  -3   -1.41    6.89
   0  14   3    7.19    7.47
   0 -14   4  519.02    7.78
   0  14  -4  554.16    7.78
   0 -14  -4  517.30    7.54
   0  14   4  510.05    8.44
   0  14  -5   18.70    6.19
   0 -14  -5   19.40    5.80
   0 -14   5   21.01    6.18
   0  14   5   21.02    6.83
   0  14   6   10.16    7.74
   0  14  -6    3.53    6.75
   0 -14  -6   10.61    6.47
   0 -14   6    5.80    6.93
   0  14  -7    3.02    6.46
   0 -14  -7    8.45    6.37
   0 -14   7    8.14    6.74
   0 -14  -8    8.56    8.42
   0  14  -8    2.20    7.14
   0 -14   8    8.76    7.58
   0 -14  -8    3.82    7.06
   0  14  -9    4.20    7.65
   0 -14   9   -1.60    8.30
   0 -14  -9   -8.23    9.44
   0 -14  -9   -1.19    7.80
   0 -14 -10   49.18   10.49
   0  14 -10   49.79    8.61
   0 -14  10   46.11    9.51
   0 -14 -10   46.27    8.91
   0 -14  11   10.11   10.28
   0  14 -11   15.26    9.16
   0 -14 -11   13.18    9.61
   0 -14 -11    8.72    7.84
   0 -15   0    7.36    6.51
   0  15   0   -4.04    7.17
   0 -15   1   36.39    6.60
   0 -15  -1   31.09    4.61
   0  15  -1   38.13    7.02
   0  15   1   34.75    5.12
   0 -15   2   47.60    4.66
   0 -15  -2   58.56    6.31
   0  15  -2   56.16    6.83
   0  15   2   59.18    7.11
   0 -15   3   91.25    6.42
   0 -15  -3   90.84    6.13
   0  15  -3  101.96    6.63
   0  15   3   97.92    7.02
   0 -15   4   37.25    6.04
   0 -15  -4   40.69    5.80
   0  15  -4   42.01    6.13
   0  15   4   37.08    6.71
   0  15  -5  225.54    5.33
   0 -15  -5  252.78    7.08
   0 -15   5  222.01    5.46
   0  15   5  232.38    8.01
   0  15   6   -3.00    7.45
   0  15  -6   -4.72    6.54
   0 -15  -6    0.62    6.18
   0 -15   6   -1.68    6.70
   0  15  -7    0.61    7.19
   0 -15  -7    3.88    7.00
   0 -15   7    7.36    7.48
   0 -15  -8   31.42    8.74
   0  15  -8   31.11    7.36
   0 -15  -8   34.09    7.85
   0 -15   8   44.16    7.84
   0 -15  -9    6.70    9.04
   0  15  -9    9.36    7.42
   0 -15   9    5.00    5.66
   0 -15  -9    5.67    5.38
   0 -15 -10   14.75   10.73
   0  15 -10   13.64    8.37
   0 -15  10    5.36    9.72
   0 -15 -10    9.57    6.13
   0 -16   0   75.86    6.16
   0  16   0   95.85    6.76
   0  16   1  141.02    6.88
   0 -16   1  147.73    6.28
   0 -16  -1  132.97    6.17
   0  16  -1  123.55    4.90
   0 -16   2   15.57    6.44
   0 -16  -2   14.69    6.26
   0  16  -2   19.25    6.78
   0  16   2   17.55    4.70
   0 -16   3   33.56    6.88
   0 -16  -3   36.47    6.51
   0  16  -3   41.16    7.06
   0  16   3   35.90    7.59
   0 -16  -4   82.41    6.58
   0  16  -4   95.46    6.95
   0 -16   4   86.90    6.92
   0  16   4   90.44    7.61
   0  16   5   -2.19    5.17
   0 -16  -5   -4.99    6.21
   0  16  -5    3.62    4.57
   0 -16   5   -3.00    4.69
   0  16   6    8.92    8.17
   0  16  -6   13.55    5.00
   0 -16  -6   12.04    6.87
   0 -16   6    6.68    5.18
   0  16   7  114.30    8.33
   0  16  -7  138.17    7.71
   0 -16  -7  141.03    7.60
   0 -16   7  131.25    7.98
   0  16  -8   21.93    7.64
   0 -16  -8   25.83    7.54
   0 -16   8   21.39    7.94
   0 -16  -8   27.89    8.95
   0 -16  -9   23.02   10.17
   0  16  -9   13.23    8.48
   0 -16   9   16.76    9.05
   0 -16  -9   16.68    8.62
   0 -16 -10   15.05   11.05
   0 -16  10   17.11    9.94
   0  16 -10   18.53    6.39
   0 -16 -10   20.80    9.52
   0 -17   0   -5.91    4.67
   0  17   0   -3.63    7.23
   0 -17   1   40.99    6.74
   0 -17  -1   37.47    6.57
   0  17  -1   35.50    7.22
   0  17   1   42.53    7.36
   0 -17   2  211.48    7.14
   0 -17  -2  199.74    6.79
   0  17  -2  186.48    5.40
   0  17   2  212.22    7.83
   0 -17   3   16.63    6.59
   0 -17  -3   11.28    6.31
   0  17  -3   13.85    4.79
   0  17   3   12.40    5.20
   0 -17  -4  241.99    7.43
   0  17  -4  258.82    7.96
   0  17   4  250.09    8.62
   0 -17   4  224.17    5.80
   0 -17  -5   -1.46    6.85
   0  17  -5   -1.20    5.02
   0 -17   5    2.53    5.10
   0  17   5   -5.46    5.69
   0  17   6   17.02    8.40
   0 -17  -6   10.51    7.22
   0  17  -6   12.81    4.88
   0 -17   6    6.64    5.71
   0  17   7    3.64    8.72
   0 -17  -7   -0.55    7.47
   0  17  -7   -3.11    7.62
   0 -17   7   -0.90    5.54
   0  17  -8   30.67    6.04
   0 -17  -8   27.69    6.04
   0 -17   8   22.95    8.95
   0 -17  -8   22.23   10.09
   0  17  -9   60.43    6.59
   0 -17  -9   56.11    9.56
   0 -17   9   63.70    9.86
   0 -17  -9   60.92   11.12
   0 -18   0   -3.54    7.22
   0  18   0    3.70    5.58
   0 -18   1   33.99    7.37
   0 -18  -1   30.36    5.14
   0  18  -1   30.42    7.87
   0  18   1   36.11    8.10
   0 -18   2  243.64    5.81
   0 -18  -2  238.04    5.51
   0  18  -2  275.24    8.16
   0  18   2  267.71    8.65
   0 -18   3   40.45    7.29
   0 -18  -3   38.10    6.89
   0  18  -3   45.14    7.44
   0  18   3   44.52    8.04
   0 -18  -4   42.17    6.81
   0  18  -4   36.79    7.22
   0  18   4   43.88    7.90
   0 -18   4   39.85    7.21
   0 -18  -5    7.78    7.48
   0  18  -5    7.94    7.93
   0 -18   5   10.22    7.95
   0  18   5    8.39    6.25
   0 -18  -6    7.63    7.37
   0  18  -6    1.90    5.35
   0 -18   6    6.22    5.42
   0  18   6    5.46    8.61
   0 -18  -7   78.37    8.67
   0  18  -7   75.81    8.71
   0  18   7   81.38   10.04
   0 -18   7   86.46    8.94
   0 -18  -8   -3.86    9.32
   0  18  -8   -2.45    6.53
   0 -18   8    3.44    9.62
   0 -19   0   -0.60    6.91
   0  19   0    2.30    7.60
   0 -19   1   51.94    7.05
   0 -19  -1   43.72    6.94
   0  19  -1   41.64    5.42
   0  19   1   46.47    7.76
   0 -19   2   23.18    7.07
   0 -19  -2   35.87    7.24
   0  19  -2   27.03    5.20
   0  19   2   25.35    8.36
   0 -19   3    2.94    7.88
   0 -19  -3    5.11    7.48
   0  19  -3    2.93    8.06
   0  19   3    0.62    6.22
   0 -19  -4   21.95    7.37
   0  19  -4   17.92    7.90
   0  19   4   16.15    8.64
   0 -19   4   16.06    7.84
   0 -19  -5   85.79    8.07
   0  19  -5   81.70    8.45
   0 -19   5   83.68    8.44
   0  19   5   77.02    9.27
   0  19   6   97.82    9.89
   0 -19  -6   92.25    8.56
   0  19  -6   99.67    8.81
   0 -19   6   94.15    6.33
   0  19   7   35.55   10.69
   0 -19  -7   36.41    9.27
   0  19  -7   35.27    9.25
   0 -19   7   37.11    9.61
   0 -20   0   16.14    7.60
   0  20   0   16.61    8.31
   0 -20   1   19.05    7.66
   0 -20  -1   19.29    7.54
   0  20  -1   18.71    8.21
   0  20   1    6.19    8.50
   0 -20   2  104.93    7.92
   0 -20  -2  100.03    5.47
   0  20  -2  112.84    8.21
   0  20   2  102.39    6.39
   0 -20   3    4.14    6.19
   0 -20  -3    5.17    7.76
   0  20  -3    0.96    8.46
   0  20   3   -2.42    9.13
   0 -20  -4   26.52    8.22
   0  20  -4   23.42    8.78
   0  20   4   25.16    9.70
   0 -20   4   24.33    8.71
   0 -20  -5   42.11    5.90
   0  20  -5   48.53    9.20
   0 -20   5   52.02    8.71
   0  20   5   48.87   10.19
   0  20   6    6.59   10.59
   0 -20  -6   26.53    9.05
   0  20  -6   26.60    9.34
   0 -20   6   23.67    9.39
   0 -21   0   -5.45    8.50
   0  21   0    0.98    9.28
   0 -21   1  126.84    8.83
   0 -21  -1  120.47    6.20
   0  21  -1  142.48    9.45
   0  21   1  138.86    9.82
   0 -21   2   12.98    8.56
   0 -21  -2    9.49    8.30
   0  21  -2    4.36    9.00
   0  21   2    5.64    6.76
   0 -21   3   39.95    9.17
   0 -21  -3   35.17    6.49
   0  21  -3   38.35    9.35
   0  21   3   32.81   10.07
   0 -21  -4    3.69    9.02
   0  21  -4    1.77    9.54
   0  21   4   10.97   10.47
   0 -21   4   11.65    9.49
   0 -22   0   45.31    9.17
   0  22   0   35.45   10.17
   0 -22   1   41.75    9.34
   0 -22  -1   37.04    6.53
   0  22  -1   44.13   10.00
   0  22   1   41.44   10.28
   0  22   2    6.98   10.30
   1   0   0    5.44    9.37
  -1   0  -2   68.25    8.05
   1   0   2   77.39   11.82
  -1   0  -3    0.01    7.38
   1   0   3   -0.57    9.41
   1   0   4  730.10   10.50
  -1   0  -4  762.65   10.03
   1   0   5    0.13    8.12
  -1   0  -5    1.86    6.57
  -1   0  -6   20.33    5.05
   1   0   6   19.45    6.21
  -1   0  -7   -0.44    4.77
   1   0   7    1.65    5.81
  -1   0  -8   65.45    5.77
   1   0   8   57.96    6.87
   1   0   9    3.19    7.62
  -1   0  -9   -2.09    6.57
  -1   0 -10  251.52    6.84
   1   0  10  239.54    7.60
   1   0  11   -0.33    7.18
  -1   0 -11   -1.81    6.66
  -1   0 -12   76.89    7.49
   1   0  12   71.72    7.90
   1   0  13    1.76    8.79
  -1   0 -13    6.72   10.87
  -1   0 -14   61.49   10.23
   1   1   0    3.12    6.07
   1  -1   0    3.67    6.59
  -1   1   0    2.30    6.08
  -1  -1   0    2.47    5.86
  -1   1  -1  984.53   15.78
   1   1   1  995.82   21.08
  -1  -1  -2  269.22   13.39
   1  -1   2  290.16   11.81
   1   1   2  292.36   12.65
  -1   1  -2  306.52   11.09
   1  -1   3   71.23    7.43
  -1  -1  -3   87.86    9.01
  -1   1  -3   81.07    6.48
   1   1   3   80.40    7.85
   1   1   4  151.31    6.60
  -1   1  -4  146.11    5.43
  -1  -1  -4  143.35    6.12
   1  -1   4  150.92    6.47
  -1  -1  -5  174.29    6.61
   1   1   5  177.92    7.25
  -1   1  -5  172.88    6.12
   1  -1   5  174.74    7.44
   1   1   6  125.25    6.45
  -1  -1  -6  130.67    6.81
   1  -1   6  123.11    6.72
  -1   1  -6  123.01    5.45
   1  -1   7   51.15    7.49
  -1  -1  -7   49.95    6.22
  -1   1  -7   50.31    5.98
   1   1   7   47.60    5.80
   1  -1   8   12.85    6.91
  -1  -1  -8   14.44    7.04
  -1   1  -8   13.03    6.88
   1   1   8    8.82    6.57
   1   1   9  893.94   12.10
  -1  -1  -9  810.13    9.75
  -1   1  -9  841.00    9.68
   1  -1   9  810.77   10.78
  -1  -1 -10   20.92    5.96
   1  -1  10   23.02    8.35
  -1   1 -10   18.26    5.94
   1   1  10   19.96    6.52
   1   1  11   73.80    7.14
   1  -1  11   74.35    9.12
  -1  -1 -11   77.25    6.90
  -1   1 -11   80.81    8.32
  -1  -1 -12   37.52    7.43
  -1   1 -12   39.27    9.07
   1  -1  12   33.42    7.97
   1  -1  13   -2.47    8.98
  -1  -1 -13    0.59    8.73
  -1   1 -13   -3.97    9.32
   1  -1  14   -5.47   10.14
  -1  -1 -14    6.07   12.63
  -1  -1 -14    8.57   10.07
  -1   1 -14    6.16   10.04
  -1  -2   0    5.69    5.84
   1   2   0    7.06    6.03
  -1   2   0    3.46    6.11
   1  -2   0    8.42    6.31
   1  -2   1   22.22    6.38
  -1   2  -1   21.63    6.11
   1   2   1   22.60    8.16
  -1  -2  -1   21.36    6.28
  -1   2  -2  528.75   10.56
  -1  -2  -2  571.64   12.88
   1  -2   2  531.59   11.27
  -1  -2  -3  698.91   10.48
   1  -2   3  665.09   10.04
  -1  -2  -3  667.82   12.25
  -1   2  -3  684.34    9.43
   1  -2   4   59.37    5.67
  -1  -2  -4   62.72    6.19
  -1   2  -4   63.78    5.13
   1   2   5    3.84    5.97
   1  -2   5    3.20    6.24
  -1  -2  -5    3.03    6.25
  -1   2  -5    2.80    5.38
   1   2   6   18.58    5.62
  -1   2  -6   16.97    5.05
   1  -2   6   14.97    5.96
  -1  -2  -6   17.39    5.57
  -1  -2  -7   32.93    5.32
   1   2   7   34.34    5.43
   1  -2   7   36.28    5.93
  -1   2  -7   34.41    4.89
  -1  -2  -8    2.25    5.89
   1   2   8    1.93    6.22
   1  -2   8    3.69    6.91
  -1   2  -8    2.18    5.63
   1  -2   9   56.35    8.07
  -1  -2  -9   57.53    6.85
  -1   2  -9   56.88    6.66
   1   2   9   57.83    7.24
  -1  -2 -10  132.66    7.76
  -1   2 -10  123.49    6.27
   1  -2  10  117.47    7.33
  -1  -2 -11   29.92    8.16
   1  -2  11   25.96    7.54
  -1   2 -11   26.61    6.70
   1  -2  12   33.75    9.74
  -1  -2 -12   30.75    7.62
  -1  -2 -12   31.10    7.41
  -1   2 -12   32.20    7.37
  -1  -2 -13    2.12    9.56
  -1   2 -13   10.12    9.30
  -1  -2 -13   12.74    9.30
   1  -2  13   11.50   11.38
  -1  -2 -14   51.72   10.48
   1  -2  14   60.36   10.29
  -1  -2 -14   69.32   10.21
  -1   2 -14   58.73   10.20
  -1   3   0   39.11    8.11
  -1  -3   0   34.83    5.70
   1   3   0   42.52    8.21
   1  -3   0   38.33    8.28
   1  -3   1   33.99    8.45
  -1   3  -1   38.39    8.28
  -1  -3  -1   34.53    8.26
   1   3   1   35.69    8.93
   1  -3   2   37.64    7.80
  -1   3  -2   35.56    7.19
  -1  -3  -2   38.90    7.35
   1   3   2   36.33    8.62
  -1   3  -3   23.96    5.64
  -1  -3  -3   21.91    6.64
   1  -3   3   23.03    6.06
  -1  -3  -3   24.16    5.74
  -1  -3  -4 1471.49   13.19
   1  -3   4 1550.98   12.49
  -1  -3  -4 1606.50   13.19
  -1   3  -4 1653.40   12.27
  -1  -3  -5  424.45    7.76
  -1  -3  -5  406.88    8.45
   1  -3   5  411.32    8.93
  -1   3  -5  430.30    7.19
   1  -3   6   82.77    6.07
  -1  -3  -6   89.71    7.45
  -1  -3  -6   96.71    7.01
  -1   3  -6   92.02    5.35
  -1  -3  -7  121.20    8.20
  -1  -3  -7  100.49    6.94
  -1   3  -7  115.43    6.21
   1  -3   7  100.96    7.29
  -1  -3  -8   15.62    6.18
   1  -3   8   15.51    6.86
  -1   3  -8   17.17    5.63
  -1  -3  -8   12.60    6.19
  -1  -3  -9   30.70    8.32
   1  -3   9   32.52    7.91
  -1  -3  -9   37.17    8.70
  -1   3  -9   29.40    6.51
  -1  -3 -10  186.77    6.95
   1  -3  10  173.64    7.43
  -1  -3 -10  178.40    6.71
  -1   3 -10  190.64    6.45
   1  -3  11    0.78    7.50
  -1  -3 -11   -0.80    6.68
  -1  -3 -11    4.63    8.39
  -1   3 -11    4.42    6.53
  -1  -3 -12   57.51    7.69
  -1  -3 -12   62.41    7.46
   1  -3  12   53.92    8.14
  -1   3 -12   67.13    7.35
  -1  -3 -13   29.10   11.49
   1  -3  13   23.21    9.78
  -1  -3 -13   28.72   11.36
  -1   3 -13   24.77    9.29
   1  -3  14   27.79   10.35
  -1   4   0  128.64    9.31
  -1  -4   0  131.14    8.94
   1   4   0  130.30    9.55
   1  -4   0  126.47    9.26
   1  -4   1    9.24    7.81
  -1   4  -1    4.01    7.61
  -1  -4  -1    7.99    7.43
   1   4   1    6.49    8.23
   1  -4   2    4.95    6.64
  -1  -4  -2    5.80    6.20
  -1   4  -2    5.88    6.15
   1   4   2    4.57    8.83
   1   4   3 1230.86   12.46
  -1   4  -3 1282.99   11.05
  -1  -4  -3 1358.91   11.97
   1  -4   3 1319.25   11.49
  -1   4  -4    3.17    4.57
   1  -4   4    0.09    4.95
  -1  -4  -4    1.33    5.52
  -1  -4  -4    3.43    4.58
  -1   4  -5  167.60    6.02
   1  -4   5  154.21    6.46
  -1  -4  -5  160.37    8.53
  -1  -4  -5  183.10    7.48
  -1  -4  -6   37.84    6.17
   1  -4   6   34.99    5.78
  -1  -4  -6   39.27    5.39
  -1   4  -6   47.67    5.11
   1  -4   7  408.67    8.20
  -1  -4  -7  439.78    8.47
  -1   4  -7  460.93    7.44
  -1  -4  -7  462.86    8.00
  -1  -4  -8   32.75    6.43
   1  -4   8   36.89    6.76
  -1   4  -8   38.96    5.72
  -1  -4  -8   36.85    6.13
   1  -4   9   56.90    7.77
  -1   4  -9   62.72    6.47
  -1  -4  -9   56.24    7.00
  -1  -4  -9   61.71    6.93
  -1  -4 -10    1.06    7.01
   1  -4  10   -2.78    7.86
  -1   4 -10    1.65    6.66
  -1  -4 -10   -0.47    7.06
  -1  -4 -11    1.30    6.71
   1  -4  11    3.63    7.40
  -1   4 -11    3.24    8.34
  -1  -4 -11    3.82    6.62
   1  -4  12    7.25    8.52
  -1  -4 -12    6.58    8.31
  -1   4 -12    4.81    8.19
  -1  -4 -12    4.81    8.33
  -1   4 -13    3.78    9.14
  -1  -4 -13    0.14    9.30
   1  -4  13   -3.02    9.80
  -1  -4 -13    1.37    9.23
  -1  -5   0    9.58    6.72
   1   5   0    6.82    5.13
   1  -5   0    7.28    7.02
  -1   5   0    5.63    7.09
   1  -5   1  403.52    8.22
  -1  -5  -1  409.91    8.14
  -1   5  -1  395.53    7.99
   1   5   1  421.37    8.72
   1  -5   2   -1.70    5.77
  -1   5  -2    2.43    5.53
  -1  -5  -2    2.83    5.43
   1   5   2    2.26    6.32
  -1   5  -3   23.04    5.05
  -1  -5  -3   23.68    5.07
   1   5   3   25.90    5.94
   1  -5   3   27.39    5.24
  -1   5  -4  732.67    8.37
   1  -5   4  699.92    8.82
  -1  -5  -4  741.00    8.87
  -1   5  -5  181.03    5.93
   1  -5   5  166.14    6.41
  -1  -5  -5  168.02    7.13
  -1  -5  -5  182.99    6.13
  -1   5  -6   46.60    5.16
   1  -5   6   43.13    5.72
  -1  -5  -6   42.83    6.29
  -1  -5  -6   49.29    5.30
  -1   5  -7  465.67    7.47
  -1  -5  -7  459.09   10.03
   1  -5   7  393.17    8.01
  -1  -5  -7  434.76    7.82
  -1   5  -8  198.55    6.35
   1  -5   8  173.21    7.12
  -1  -5  -8  205.26    7.16
  -1  -5  -8  213.74    6.70
  -1   5  -9  327.35    7.27
  -1  -5  -9  348.89    9.13
  -1  -5  -9  304.06    7.93
   1  -5   9  294.62    8.20
  -1   5 -10   12.29    6.70
   1  -5  10   10.93    7.78
  -1  -5 -10   13.34    8.48
  -1  -5 -10   11.21    7.14
  -1   5 -11   23.47    7.46
  -1  -5 -11   19.03    7.72
   1  -5  11   18.65    8.39
  -1  -5 -11   23.28    7.65
  -1   5 -12   -0.32    8.12
   1  -5  12    4.68    9.01
  -1  -5 -12    2.30    8.24
  -1  -5 -12   -1.03    8.25
  -1   5 -13  104.86    9.30
  -1  -5 -13  100.92    9.43
  -1  -5 -13   96.61    9.51
   1  -5  13   91.78   12.13
  -1  -6   0   43.79    5.71
   1  -6   0   44.30    5.98
   1   6   0   34.54    4.53
  -1   6   0   42.07    6.14
   1  -6   1   48.76    5.75
  -1  -6  -1   52.52    5.59
  -1   6  -1   42.56    4.20
   1   6   1   49.94    6.21
   1  -6   2  197.01    6.15
  -1   6  -2  207.35    6.00
  -1  -6  -2  215.09    6.02
   1   6   2  201.37    6.67
   1  -6   3   11.56    4.93
  -1   6  -3   11.80    3.35
  -1  -6  -3   15.25    4.62
   1   6   3   13.52    5.55
   1   6   4   39.62    6.83
  -1   6  -4   46.54    5.61
  -1  -6  -4   42.43    5.58
   1  -6   4   43.43    6.11
  -1  -6  -5    6.60    6.22
  -1   6  -5    5.77    5.18
   1  -6   5    8.08    5.63
  -1  -6  -5    6.13    5.19
  -1  -6  -6   92.00    6.43
  -1   6  -6  106.82    6.49
   1  -6   6   93.32    5.89
  -1  -6  -6   98.14    5.55
  -1   6  -7   96.27    6.14
   1  -6   7   86.03    6.79
  -1  -6  -7   85.72    7.31
  -1  -6  -7   97.74    6.33
  -1   6  -8  326.67    6.74
   1  -6   8  285.64    7.34
  -1  -6  -8  298.37    7.63
  -1  -6  -8  324.70    7.04
  -1   6  -9   33.02    6.19
   1  -6   9   25.22    7.09
  -1  -6  -9   31.91    6.91
  -1  -6  -9   34.22    6.42
  -1   6 -10   21.03    6.68
   1  -6  10   17.40    7.56
  -1  -6 -10   16.58    6.90
  -1  -6 -10   14.36    7.19
  -1   6 -11   32.34    7.38
   1  -6  11   31.41    8.26
  -1  -6 -11   34.06    7.51
  -1  -6 -11   33.26    7.74
  -1   6 -12   39.76    8.16
  -1  -6 -12   40.46    8.25
   1  -6  12   41.61    8.96
  -1  -6 -12   39.71    8.26
  -1   6 -13   25.17    9.21
   1  -6  13   27.45    9.77
  -1  -6 -13   36.34    9.19
  -1  -6 -13   26.93   11.33
  -1  -7   0   41.29    5.13
   1  -7   0   40.84    5.36
   1   7   0   38.26    5.73
  -1   7   0   41.19    5.58
   1  -7   1  166.78    4.45
  -1  -7  -1  195.96    5.70
  -1   7  -1  194.96    5.91
   1   7   1  197.45    6.30
   1  -7   2    1.28    4.84
  -1   7  -2   -3.02    4.82
  -1  -7  -2    2.29    4.54
   1   7   2    2.41    5.25
   1  -7   3  113.82    6.32
  -1   7  -3  107.63    6.07
  -1  -7  -3  115.94    5.97
   1   7   3  108.07    6.97
  -1   7  -4  113.72    5.70
  -1  -7  -4  114.97    5.70
   1  -7   4  115.73    6.10
   1   7   4  108.63    6.79
  -1   7  -5  411.44    6.53
   1  -7   5  394.43    6.96
  -1  -7  -5  445.10    7.81
  -1   7  -6  169.15    6.52
  -1  -7  -6  151.77    7.89
   1  -7   6  153.38    7.12
  -1  -7  -6  161.03    6.62
  -1   7  -7   57.66    6.00
  -1  -7  -7   52.25    8.62
   1  -7   7   44.26    6.61
  -1  -7  -7   54.69    6.12
  -1  -7  -8  108.91    8.08
  -1   7  -8  114.85    6.91
   1  -7   8   95.83    7.73
  -1  -7  -8  125.09    8.73
   1  -7   9  155.66    7.13
  -1   7  -9  192.69    6.43
  -1  -7  -9  170.39    7.47
  -1  -7  -9  196.17    8.15
  -1   7 -10  184.93    7.06
   1  -7  10  158.07    7.91
  -1  -7 -10  180.96    9.41
  -1  -7 -10  189.81    7.41
  -1   7 -11   47.17    7.33
   1  -7  11   41.33    9.99
  -1  -7 -11   47.77    7.75
  -1  -7 -11   45.21    7.62
  -1  -7 -12   11.38    8.21
  -1   7 -12   12.26    7.99
   1  -7  12   22.39    8.74
  -1  -7 -12   18.96    8.17
  -1   7 -13  267.54   10.67
  -1  -7 -13  250.75   10.88
   1  -7  13  221.96   11.34
  -1  -7 -13  278.70   11.16
  -1  -8   0   35.20    4.73
   1  -8   0   35.55    4.89
   1   8   0   41.44    5.25
  -1   8   0   32.82    3.70
   1  -8   1    7.86    5.93
  -1  -8  -1   11.98    5.71
  -1   8  -1    7.88    4.36
   1   8   1    6.97    4.59
   1  -8   2  325.24    6.90
  -1   8  -2  325.20    6.83
  -1  -8  -2  318.80    6.64
   1   8   2  313.18    7.42
   1  -8   3  220.22    4.98
  -1   8  -3  245.21    6.23
  -1  -8  -3  254.98    6.19
   1   8   3  210.63    5.41
  -1   8  -4  204.44    5.90
  -1  -8  -4  205.92    5.87
   1  -8   4  194.98    6.16
   1   8   4  187.04    6.87
   1   8   5   -3.59    6.19
  -1   8  -5    1.04    5.02
  -1  -8  -5   -0.14    5.02
   1  -8   5    2.10    5.47
  -1  -8  -6  124.16    7.52
  -1   8  -6  129.24    6.26
   1  -8   6  119.98    6.95
  -1  -8  -6  128.10    6.41
  -1   8  -7   -2.79    5.72
   1  -8   7   -0.35    6.36
  -1  -8  -7    2.27    7.08
  -1  -8  -7    3.96    6.86
  -1   8  -8  187.70    6.83
   1  -8   8  154.66    7.62
  -1  -8  -8  173.41    8.12
  -1  -8  -8  182.24    7.04
  -1  -8  -9    0.29    7.83
   1  -8   9    7.48    7.54
  -1   8  -9    1.58    8.24
  -1  -8  -9    1.38    6.94
   1  -8  10   11.29    7.33
  -1   8 -10   17.17    6.56
  -1  -8 -10   19.61    7.31
  -1  -8 -10   19.68    6.71
  -1   8 -11   18.37    7.17
  -1  -8 -11   14.57    7.81
  -1  -8 -11   20.57    7.33
   1  -8  11   22.96    7.93
  -1   8 -12    3.05   11.11
  -1  -8 -12    2.60    9.28
   1  -8  12    4.13    9.97
  -1  -8 -12    6.33    9.41
  -1  -8 -13   -5.06    9.95
  -1   8 -13    6.03    9.81
   1  -8  13    6.03   10.55
  -1  -8 -13    5.08   10.14
  -1  -9   0   27.83    5.58
   1  -9   0   24.84    4.16
   1   9   0   26.65    4.48
  -1   9   0   31.19    6.05
   1  -9   1  300.03    5.35
  -1  -9  -1  285.89    5.08
  -1   9  -1  338.18    6.90
   1   9   1  339.47    7.29
   1  -9   2  103.76    4.35
  -1  -9  -2  103.82    4.20
  -1   9  -2  118.84    5.85
   1   9   2  125.05    6.42
   1  -9   3  190.45    4.73
  -1   9  -3  225.26    6.09
  -1  -9  -3  219.32    5.88
   1   9   3  223.18    6.76
  -1   9  -4  255.30    5.95
  -1  -9  -4  249.69    5.93
   1   9   4  244.93    6.97
   1  -9   4  238.26    6.18
   1   9   5   38.27    7.42
  -1   9  -5   34.34    4.42
  -1  -9  -5   38.77    6.05
   1  -9   5   38.20    6.67
  -1   9  -6   32.69    5.86
  -1  -9  -6   34.25    5.98
   1  -9   6   35.39    6.44
  -1   9  -7    8.38    6.68
  -1  -9  -7    1.37    8.14
   1  -9   7    5.80    7.43
  -1  -9  -7    5.66    6.79
  -1   9  -8    0.16    6.04
  -1  -9  -8    6.10    7.19
   1  -9   8    3.29    6.68
  -1  -9  -8    5.22    7.56
  -1   9  -9   -4.64    6.63
   1  -9   9    3.28    7.36
  -1  -9  -9   -2.68    6.79
  -1  -9  -9    2.59    7.73
   1  -9  10   63.17    8.31
  -1   9 -10   74.00    7.48
  -1  -9 -10   73.87    8.48
  -1  -9 -10   72.44    7.65
  -1   9 -11  129.37    8.29
   1  -9  11  107.55    9.20
  -1  -9 -11  120.08   10.97
  -1  -9 -11  131.24    8.54
  -1   9 -12    3.07    8.96
  -1  -9 -12    9.11    9.14
  -1  -9 -12    0.21    9.47
   1  -9  12    2.11    9.83
  -1 -10   0   73.24    4.04
   1 -10   0   91.02    5.69
   1  10   0   84.75    6.12
  -1  10   0   87.82    5.97
   1 -10   1  397.10    6.68
  -1 -10  -1  409.12    6.57
  -1  10  -1  415.14    6.83
   1  10   1  391.60    7.17
   1 -10   2  306.23    5.03
  -1 -10  -2  337.91    6.30
  -1  10  -2  354.78    6.48
   1  10   2  344.01    6.99
   1 -10   3  478.80    6.92
  -1  10  -3  430.23    5.36
  -1 -10  -3  410.86    5.30
   1  10   3  481.27    7.48
   1 -10   4  211.93    6.99
  -1  10  -4  190.24    4.94
  -1 -10  -4  229.22    6.68
   1  10   4  195.76    7.74
  -1  10  -5  188.20    6.44
   1  10   5  170.89    7.58
  -1 -10  -5  181.00    6.38
   1 -10   5  165.49    5.05
  -1  10  -6    5.13    5.66
  -1 -10  -6    1.18    5.69
   1 -10   6   -0.29    6.24
  -1 -10  -7    1.88    6.43
  -1  10  -7   -0.93    6.30
   1 -10   7   -2.88    7.01
  -1 -10  -7   -7.63    7.66
  -1 -10  -8   61.31    7.77
  -1  10  -8   79.23    6.49
  -1 -10  -8   75.62    6.69
   1 -10   8   66.52    7.10
  -1  10  -9  174.03    6.95
   1 -10   9  141.26    7.67
  -1 -10  -9  155.17    8.24
  -1 -10  -9  170.04    7.23
  -1 -10 -10    6.31    8.21
   1 -10  10    6.04    8.00
  -1  10 -10   17.06    7.11
  -1 -10 -10   10.70    7.36
   1 -10  11   -2.34    8.77
  -1  10 -11    6.75    5.56
  -1 -10 -11   10.61    8.66
  -1 -10 -11    6.39    9.88
  -1  10 -12   22.02    9.36
  -1 -10 -12   22.94    9.99
  -1 -10 -12   34.24   11.61
   1 -10  12   19.08   10.19
  -1 -11   0  173.11    5.65
   1 -11   0  179.78    5.82
   1  11   0  180.87    6.27
  -1  11   0  166.85    6.08
   1 -11   1  220.18    5.98
  -1 -11  -1  207.52    5.77
  -1  11  -1  191.81    4.60
   1  11   1  190.74    4.85
   1 -11   2  940.39    8.99
  -1 -11  -2  903.75    8.71
  -1  11  -2  926.83    8.93
   1  11   2  952.59    9.64
   1 -11   3   -0.25    6.35
  -1 -11  -3    2.12    5.91
  -1  11  -3   -1.16    4.41
   1  11   3    4.59    6.97
   1 -11   4   59.06    4.62
  -1  11  -4   75.44    6.18
  -1 -11  -4   69.78    5.95
   1  11   4   63.80    7.06
  -1  11  -5    0.86    5.72
  -1 -11  -5   -0.38    5.69
   1 -11   5    1.38    6.12
   1  11   5   -4.62    6.79
   1  11   6   32.25    7.99
  -1  11  -6   30.35    6.68
  -1 -11  -6   25.89    6.64
   1 -11   6   29.45    7.20
  -1  11  -7    4.51    6.01
  -1 -11  -7    0.37    5.11
  -1 -11  -7    2.81    6.02
   1 -11   7    1.83    6.58
  -1  11  -8  213.06    7.10
   1 -11   8  202.51    7.78
  -1 -11  -8  223.28    7.46
  -1 -11  -8  232.58   10.25
  -1  11  -9   69.98    7.31
   1 -11   9   57.16    8.20
  -1 -11  -9   60.75    8.75
  -1 -11  -9   63.89    7.62
   1 -11  10   -7.01    8.41
  -1  11 -10    6.13    7.39
  -1 -11 -10    7.79    7.61
  -1 -11 -10    1.95   10.87
   1 -11  11   71.95    9.91
  -1  11 -11   86.53    8.94
  -1 -11 -11   77.02   10.05
  -1 -11 -11   75.07   11.40
  -1  11 -12   50.74    9.69
  -1 -11 -12   38.06   10.46
  -1 -11 -12   50.53   10.09
   1 -11  12   44.50   10.70
  -1 -12   0   22.84    6.13
   1 -12   0   20.07    4.51
   1  12   0   21.62    4.86
  -1  12   0   20.68    4.73
   1 -12   1  170.97    6.75
  -1 -12  -1  162.03    6.46
   1  12   1  178.39    7.33
  -1  12  -1  175.48    6.82
   1 -12   2    3.24    6.24
  -1 -12  -2    0.38    5.89
  -1  12  -2    2.06    6.30
   1  12   2    1.97    6.81
   1 -12   3   51.95    6.25
  -1 -12  -3   47.53    5.93
  -1  12  -3   44.20    4.39
   1  12   3   38.70    4.95
   1 -12   4  126.53    6.44
  -1  12  -4  135.18    6.22
  -1 -12  -4  137.28    5.98
   1  12   4  130.18    7.02
  -1  12  -5   68.10    6.89
  -1 -12  -5   64.11    6.68
   1 -12   5   52.94    5.18
   1  12   5   61.78    7.89
   1  12   6    2.12    7.29
  -1  12  -6    4.43    6.08
  -1 -12  -6    1.85    6.08
   1 -12   6   -1.29    6.56
  -1  12  -7    2.94    6.66
  -1 -12  -7    6.42    7.97
  -1 -12  -7    5.77    6.64
   1 -12   7    0.48    7.28
  -1  12  -8   20.21    6.45
  -1 -12  -8   15.16    7.80
   1 -12   8   17.66    7.12
  -1 -12  -8   11.14    6.55
  -1 -12  -9   94.32    8.71
  -1  12  -9   94.08    7.35
   1 -12   9   78.63    5.77
  -1 -12  -9  105.80    7.54
   1 -12  10   59.51    8.74
  -1  12 -10   75.66    7.86
  -1 -12 -10   77.02    8.23
  -1 -12 -10   67.98    9.32
   1 -12  11   18.65    9.65
  -1 -12 -11   20.39    9.94
  -1  12 -11   21.64    8.69
  -1 -12 -11   17.84    9.08
  -1 -13   0   71.03    6.06
   1 -13   0   70.26    6.24
   1  13   0   74.85    6.75
  -1  13   0   77.75    6.60
   1 -13   1   82.73    4.56
  -1 -13  -1   97.08    6.04
  -1  13  -1   97.48    6.47
   1  13   1   97.62    6.93
   1 -13   2   74.78    4.52
  -1 -13  -2   68.83    4.31
  -1  13  -2   84.84    6.24
   1  13   2   74.43    6.76
   1 -13   3   95.29    6.23
  -1 -13  -3   93.33    5.83
  -1  13  -3  102.10    6.08
   1  13   3   78.18    4.90
   1 -13   4  101.14    7.17
   1  13   4  105.27    7.88
  -1 -13  -4  101.82    6.73
  -1  13  -4   97.17    6.96
   1  13   5  258.18    7.83
  -1  13  -5  298.35    7.04
  -1 -13  -5  278.78    6.86
   1 -13   5  281.36    7.20
   1  13   6   25.31    7.50
  -1  13  -6   23.18    6.42
  -1 -13  -6   23.68    6.27
   1 -13   6   22.47    6.74
  -1  13  -7  238.11    7.10
  -1 -13  -7  252.14    7.30
   1 -13   7  225.19    7.57
  -1  13  -8   75.92    7.37
   1 -13   8   77.61    7.99
  -1 -13  -8   84.79    7.44
  -1 -13  -8   81.58    8.73
  -1  13  -9   49.12    7.99
   1 -13   9   38.18    8.22
  -1 -13  -9   55.15    8.19
  -1 -13  -9   43.85    8.97
   1 -13  10    4.89    9.59
  -1  13 -10    5.94    8.74
  -1 -13 -10    0.96    9.02
  -1 -13 -10   -6.97   10.34
  -1 -13 -11   19.69   10.88
   1 -13  11   22.39   10.50
  -1  13 -11   17.29    9.57
  -1 -13 -11   18.46    9.99
  -1 -14   0  282.49    6.44
   1 -14   0  264.30    6.60
   1  14   0  285.40    7.15
  -1  14   0  285.87    6.97
   1 -14   1   30.62    5.09
  -1 -14  -1   37.26    6.24
  -1  14  -1   38.14    6.73
   1  14   1   39.60    7.15
   1 -14   2   58.32    7.17
  -1 -14  -2   65.76    6.72
  -1  14  -2   67.45    7.14
   1  14   2   69.45    7.74
   1 -14   3   20.49    6.83
  -1 -14  -3   18.74    4.52
  -1  14  -3   37.42    6.81
   1  14   3   21.07    5.30
   1 -14   4   50.29    6.49
  -1 -14  -4   52.20    6.14
  -1  14  -4   52.75    6.38
   1  14   4   51.95    7.09
  -1 -14  -5   43.59    6.29
  -1  14  -5   50.09    6.49
   1 -14   5   42.14    5.08
   1  14   5   45.20    7.27
   1  14   6    1.92    7.61
  -1  14  -6    0.74    6.61
  -1 -14  -6    1.31    6.42
   1 -14   6   -3.53    6.98
  -1  14  -7   10.68    6.88
  -1 -14  -7   12.39    7.23
   1 -14   7   12.49    7.79
  -1  14  -8   29.49    7.02
  -1 -14  -8   27.23    8.29
  -1 -14  -8   23.71    5.03
   1 -14   8   21.62    7.57
  -1  14  -9   -2.94    7.58
   1 -14   9   -1.03    8.23
  -1 -14  -9    1.39    7.84
  -1 -14  -9   -7.06    9.11
   1 -14  10   89.28    9.69
  -1  14 -10  103.31    8.87
  -1 -14 -10  108.03   10.38
  -1 -14 -10  116.10    9.17
  -1 -15   0   13.91    6.41
   1 -15   0   15.14    6.55
   1  15   0   13.80    7.24
  -1  15   0   14.52    7.02
   1 -15   1   50.09    4.73
  -1 -15  -1   57.60    6.36
  -1  15  -1   45.73    4.94
   1  15   1   53.58    7.28
   1 -15   2   53.05    6.57
  -1 -15  -2   53.57    6.08
  -1  15  -2   50.91    6.54
   1  15   2   42.96    7.04
   1 -15   3   64.86    6.40
  -1 -15  -3   68.00    5.93
  -1  15  -3   65.03    6.31
   1  15   3   68.31    6.96
   1 -15   4   -3.80    6.97
  -1 -15  -4    3.06    6.47
  -1  15  -4   -2.58    6.89
   1  15   4   -5.78    7.62
   1  15   5  139.04    7.83
  -1 -15  -5  151.89    6.79
  -1  15  -5  156.31    6.94
   1 -15   5  127.71    5.20
   1  15   6   17.29    7.90
  -1 -15  -6   23.33    5.03
  -1  15  -6   19.95    6.92
   1 -15   6   13.56    7.22
  -1  15  -7  315.86    5.95
  -1 -15  -7  332.88    8.02
   1 -15   7  296.12    6.13
  -1 -15  -8   81.98    9.23
  -1  15  -8   95.19    7.95
  -1 -15  -8   95.38    7.98
   1 -15   8   80.83    8.41
  -1  15  -9   14.26    8.58
   1 -15   9    3.66    9.25
  -1 -15  -9    5.27    8.77
  -1 -15  -9   17.02   10.22
  -1 -15 -10    0.94   11.01
   1 -15  10   -0.27   10.19
  -1  15 -10    5.93    9.28
  -1 -15 -10    2.59    9.73
  -1 -16   0   23.56    5.89
   1 -16   0   20.26    4.27
   1  16   0   21.18    4.76
  -1  16   0   22.92    6.46
   1 -16   1   50.99    6.14
  -1 -16  -1   45.77    5.89
  -1  16  -1   44.73    4.58
   1  16   1   48.32    6.75
   1 -16   2   21.69    4.99
  -1 -16  -2   23.14    6.54
  -1  16  -2   26.60    7.09
   1  16   2   29.24    5.39
   1 -16   3   84.74    7.06
  -1 -16  -3   89.22    6.54
  -1  16  -3   91.33    7.03
   1  16   3   82.75    7.71
   1 -16   4   99.75    6.98
  -1 -16  -4  101.67    6.51
  -1  16  -4   98.45    4.99
   1  16   4  104.34    7.58
  -1 -16  -5   31.31    7.08
  -1  16  -5   28.52    7.40
   1 -16   5   27.38    5.42
   1  16   5   32.47    8.35
   1  16   6   10.33    8.11
  -1 -16  -6   16.88    6.92
  -1  16  -6    9.10    7.07
   1 -16   6    8.31    7.37
   1  16   7   80.69    9.27
  -1 -16  -7   97.03    7.95
  -1  16  -7   95.13    5.71
   1 -16   7   97.52    8.37
  -1 -16  -8   -2.58    9.52
  -1  16  -8   -6.12    8.11
  -1 -16  -8    4.07    8.12
   1 -16   8   -1.11    8.56
  -1 -16  -9    5.89   11.11
  -1  16  -9    5.45    8.96
  -1 -16  -9    4.03    9.14
   1 -16   9    3.21   10.05
  -1 -17   0   29.40    6.51
   1 -17   0   24.37    6.71
   1  17   0   26.51    7.44
  -1  17   0   23.67    7.13
   1 -17   1   45.74    4.85
  -1 -17  -1   42.24    4.61
  -1  17  -1   47.16    7.09
   1  17   1   54.27    7.49
   1 -17   2  150.46    7.09
  -1 -17  -2  136.80    4.84
  -1  17  -2  153.51    7.07
   1  17   2  154.02    7.77
   1 -17   3   -0.21    6.62
  -1 -17  -3    3.20    6.12
  -1  17  -3    1.26    6.57
   1  17   3   -2.75    7.32
   1 -17   4   48.86    7.52
  -1 -17  -4   47.03    7.04
  -1  17  -4   45.56    7.38
   1  17   4   41.68    8.23
  -1 -17  -5   17.12    6.79
  -1  17  -5    9.59    7.13
   1  17   5   15.47    7.95
   1 -17   5   11.27    5.16
   1  17   6   45.97    8.95
  -1 -17  -6   46.57    7.73
  -1  17  -6   37.20    7.87
   1 -17   6   38.01    5.82
   1  17   7    7.89    9.41
  -1 -17  -7    8.03    8.10
  -1  17  -7    6.07    5.39
   1 -17   7   21.12    8.44
  -1 -17  -8  115.15    6.40
  -1  17  -8  127.08    8.71
  -1 -17  -8  105.10   10.28
   1 -17   8  115.34    9.16
  -1 -18   0   14.32    7.14
   1 -18   0   16.86    7.35
   1  18   0   24.56    8.11
  -1  18   0   17.08    7.79
   1 -18   1  123.34    5.55
  -1 -18  -1  133.46    7.32
  -1  18  -1  135.95    7.92
   1  18   1  138.35    8.41
   1 -18   2  143.82    7.68
  -1 -18  -2  140.64    7.23
  -1  18  -2  144.92    7.73
   1  18   2  150.00    8.42
   1 -18   3  182.01    7.73
  -1 -18  -3  186.73    7.20
  -1  18  -3  187.93    7.68
   1  18   3  193.03    8.52
   1 -18   4  122.59    7.85
  -1 -18  -4  108.96    7.39
  -1  18  -4  113.79    7.76
   1  18   4  107.01    8.61
  -1 -18  -5   44.79    5.39
  -1  18  -5   51.46    7.85
   1 -18   5   50.22    8.03
   1  18   5   48.13    8.86
   1  18   6   12.52    9.26
  -1 -18  -6   14.12    8.54
  -1  18  -6    9.22    8.16
   1 -18   6   10.66    6.39
   1  18   7   73.01    7.19
  -1 -18  -7   98.35    8.69
  -1  18  -7   84.25    6.19
   1 -18   7   89.84    8.97
  -1 -18  -8   23.12   10.67
  -1  18  -8   23.15    9.18
  -1 -19   0    0.89    6.79
   1 -19   0   -3.89    7.08
   1  19   0   -2.06    7.73
  -1  19   0    3.91    7.38
   1 -19   1   33.53    5.11
  -1 -19  -1   36.83    6.83
  -1  19  -1   39.46    7.37
   1  19   1   40.01    7.87
   1 -19   2   52.86    8.17
  -1 -19  -2   49.96    7.68
  -1  19  -2   41.44    5.87
   1  19   2   53.71    8.95
   1 -19   3   34.21    5.78
  -1 -19  -3   48.23    7.50
  -1  19  -3   43.19    7.98
   1  19   3   51.69    8.89
   1 -19   4   33.77    7.92
  -1 -19  -4   28.87    7.37
  -1  19  -4   34.43    5.56
   1  19   4   39.78    8.70
  -1 -19  -5   14.11    8.39
  -1  19  -5   15.14    6.19
   1 -19   5   13.87    8.89
   1  19   5    6.93    6.96
   1  19   6    3.65   10.21
  -1 -19  -6   -0.74    5.93
  -1  19  -6   -0.40    8.95
   1 -19   6   -2.08    9.21
   1  19   7   31.17   10.64
  -1 -19  -7   26.50    9.31
  -1  19  -7   27.80    9.17
  -1 -20   0   23.83    7.44
   1 -20   0   20.02    7.77
   1  20   0   19.57    6.07
  -1  20   0   23.51    8.18
   1 -20   1   12.31    7.81
  -1 -20  -1   21.22    7.43
  -1  20  -1   20.69    5.69
   1  20   1   18.15    8.61
   1 -20   2  100.11    8.56
  -1 -20  -2   96.03    8.08
  -1  20  -2   92.31    8.73
   1  20   2   97.89    9.45
   1 -20   3   52.05    9.07
  -1 -20  -3   64.04    8.42
  -1  20  -3   59.46    8.96
   1  20   3   56.54    7.06
  -1 -20  -4   85.63    8.46
  -1  20  -4   90.94    8.80
   1  20   4   79.79    7.13
   1 -20   4   84.03    8.98
  -1 -20  -5    8.31    9.14
  -1  20  -5    3.75    9.40
   1 -20   5    1.93    6.82
   1  20   5   10.23   10.64
  -1 -21   0   31.36    8.42
   1 -21   0   26.45    6.15
   1  21   0   24.56    9.61
  -1  21   0   26.64    6.45
   1 -21   1    3.83    6.19
  -1 -21  -1    9.10    8.28
  -1  21  -1   13.92    8.98
   1  21   1   10.82    9.66
   1 -21   2   28.27    9.21
  -1 -21  -2   13.87    8.30
  -1  21  -2   15.36    8.83
   1  21   2   23.14    6.89
   1 -21   3   18.26    9.61
  -1 -21  -3   16.54    9.11
  -1  21  -3   32.90    9.47
   1  21   3   15.73   10.72
  -1 -21  -4    5.79    8.97
  -1  21  -4   14.90    9.22
   1  21   4   15.50   10.54
   1 -21   4   10.05    9.54
  -1 -22   0    9.34    9.00
   1 -22   0    1.53    9.27
   1  22   0    3.71   10.23
  -1  22   0    2.00    6.95
   1  22   1   31.77   10.49
  -2   0   0   25.63   11.00
   2   0   0   28.16   11.17
   2   0   2    2.66   11.20
  -2   0  -2    3.19   10.78
   2   0   3   -0.52    7.66
  -2   0  -3    0.51    6.96
   2   0   4    4.05    6.50
  -2   0  -4    3.31    5.29
  -2   0  -5    0.81    5.08
   2   0   5   -0.41    7.61
  -2   0  -6  836.15   10.03
   2   0   6  770.11   10.06
   2   0   7    3.38    8.18
  -2   0  -7    1.14    7.10
   2   0   8  231.54    7.42
  -2   0  -8  253.18    6.72
  -2   0  -9   -1.17    6.38
   2   0   9    0.68    6.97
   2   0  10  230.60    8.11
  -2   0 -10  246.96    7.86
   2   0  11   -1.22    7.83
  -2   0 -11    0.91    7.65
  -2   0 -12   -0.41    8.28
   2   0  12    3.77    8.32
  -2   0 -13   -2.85   11.32
  -2   1   0  387.37   12.60
  -2  -1   0  339.79   12.12
   2   1   0  363.24   13.13
   2  -1   0  423.23   13.52
   2  -1   1  873.91   17.73
  -2   1  -1  867.44   16.86
  -2   1  -2  296.82   10.21
   2  -1   2  278.42   12.22
  -2  -1  -2  246.68   13.18
  -2  -1  -2  266.99   12.42
  -2  -1  -3   78.38    7.78
   2  -1   3   75.90    7.76
  -2   1  -3   85.05    6.84
   2   1   4   83.09    6.72
  -2  -1  -4   79.68    5.97
   2  -1   4   80.58    7.02
  -2   1  -4   90.83    6.05
  -2  -1  -5   72.82    6.62
   2   1   5   77.01    7.49
   2  -1   5   73.95    8.03
  -2   1  -5   77.14    6.71
   2   1   6    1.51    6.70
   2  -1   6    3.46    5.93
  -2  -1  -6    1.92    4.90
  -2   1  -6    0.64    6.08
   2  -1   7  391.97    8.77
   2   1   7  395.39    8.34
  -2  -1  -7  432.45    8.86
  -2   1  -7  433.11    7.76
   2   1   8   11.16    7.52
  -2  -1  -8   10.69    5.67
  -2   1  -8   10.11    5.75
   2  -1   8   10.73    6.65
   2   1   9   26.41    6.75
   2  -1   9   23.45    8.86
  -2  -1  -9   20.86    6.54
  -2   1  -9   28.46    6.46
   2   1  10    3.51    7.04
   2  -1  10    7.94    9.01
  -2  -1 -10    1.34    6.95
  -2   1 -10    1.98    6.94
   2  -1  11  264.99   10.63
  -2  -1 -11  271.76    8.72
  -2   1 -11  281.41    8.63
  -2  -1 -12   38.25   10.30
   2  -1  12   33.78   10.48
  -2   1 -12   32.13    8.38
  -2  -1 -13   49.10    9.61
  -2   1 -13   44.65    9.37
   2  -1  13   45.62   11.44
  -2  -1 -13   55.26   11.43
   2   2   0 2515.08   19.55
  -2   2  -1 1656.01   17.54
   2   2   1 1623.52   23.66
  -2   2  -2   25.30    6.27
  -2  -2  -2   27.29    7.84
   2  -2   2   26.80    8.41
  -2   2  -3  179.74    7.25
   2  -2   3  144.74    6.70
  -2  -2  -3  165.26    7.67
  -2  -2  -3  148.90    8.52
  -2   2  -4   85.00    5.10
   2  -2   4   79.25    6.62
  -2  -2  -4   81.14    6.61
  -2  -2  -4   85.96    6.36
   2  -2   5  463.74    9.58
  -2  -2  -5  514.33    9.53
  -2  -2  -5  472.52    9.25
  -2   2  -5  516.13    8.69
  -2  -2  -6  169.23    6.97
  -2   2  -6  179.08    5.86
   2  -2   6  157.43    6.68
  -2  -2  -7   36.15    7.42
   2  -2   7   34.51    7.10
  -2   2  -7   39.03    6.05
   2  -2   8    0.04    6.69
  -2  -2  -8    0.77    5.67
  -2   2  -8   -1.00    5.67
   2  -2   9   70.90    7.49
  -2  -2  -9   72.73    8.04
  -2   2  -9   81.64    7.99
  -2  -2 -10   29.66    8.52
  -2  -2 -10   23.85    8.96
   2  -2  10   26.97    9.35
  -2   2 -10   31.95    8.52
  -2  -2 -11   28.81    7.85
   2  -2  11   21.84    8.09
  -2  -2 -11   22.76    7.80
  -2   2 -11   28.73    7.66
  -2  -2 -12   10.17    8.39
  -2  -2 -12    5.23    8.36
  -2   2 -12    3.92   10.06
   2  -2  12    9.10    8.58
  -2   2 -13  105.40    9.41
   2  -2  13   82.45    9.62
  -2  -2 -13   95.19    9.56
  -2  -2 -13   87.96    9.78
  -2  -3   0  247.28    8.93
   2   3   0  259.93    9.95
   2  -3   0  260.91    9.95
  -2   3   0  243.56    9.18
  -2  -3  -1   94.33    7.47
   2  -3   1   91.11    8.12
  -2   3  -1   90.21    7.58
   2   3   1   92.12    8.52
   2  -3   2  952.37   11.63
  -2   3  -2  960.59   11.00
  -2  -3  -2 1045.77   13.38
   2   3   2  948.49   14.28
  -2  -3  -3   92.10    6.70
  -2   3  -3   86.27    5.40
  -2  -3  -3   80.41    7.64
   2  -3   3   86.24    7.11
  -2   3  -4  554.33    9.20
  -2  -3  -4  503.95   10.71
   2  -3   4  486.55    9.73
  -2  -3  -4  496.16    8.68
  -2   3  -5    9.20    5.24
   2  -3   5    9.29    7.14
  -2  -3  -5   10.89    7.27
  -2  -3  -5   12.44    6.67
  -2   3  -6    5.38    5.02
   2  -3   6    0.79    6.96
  -2  -3  -6    3.78    5.20
  -2  -3  -6    3.70    5.39
  -2   3  -7   27.03    7.31
   2  -3   7   25.73    6.87
  -2  -3  -7   28.81    7.65
  -2  -3  -7   27.13    7.73
  -2  -3  -8   31.58    6.16
  -2  -3  -8   29.32    5.93
   2  -3   8   28.19    6.72
  -2   3  -8   29.10    5.79
  -2  -3  -9   46.50    6.70
  -2  -3  -9   43.28    7.93
   2  -3   9   44.65    7.31
  -2   3  -9   47.52    6.36
   2  -3  10    3.36    7.54
  -2  -3 -10    1.76    6.98
  -2   3 -10   -0.73    8.37
  -2  -3 -10  -11.31    8.79
  -2   3 -11   29.79    7.62
  -2  -3 -11   33.20    9.32
   2  -3  11   28.44    8.22
  -2  -3 -11   27.98    7.75
  -2   3 -12   99.75    8.41
   2  -3  12   83.56    8.91
  -2  -3 -12   95.15    8.69
  -2  -3 -12   94.45    8.68
  -2   3 -13   11.51    9.13
  -2  -3 -13   10.84   11.74
  -2  -3 -13    9.91    9.97
   2  -3  13    9.93    9.96
   2  -4   0 3032.56   19.36
  -2  -4  -1 1341.19   15.21
   2  -4   1 1328.35   14.11
  -2   4  -1 1390.10   14.30
   2   4   1 1355.49   15.15
   2  -4   2  148.63    6.61
  -2   4  -2  153.44    6.22
  -2  -4  -2  160.72    7.40
   2   4   2  144.36    7.28
   2   4   3  101.01    7.62
  -2   4  -3   98.78    5.24
  -2  -4  -3  112.25    6.49
   2  -4   3  104.87    6.84
  -2   4  -4   42.56    5.70
  -2  -4  -4   44.76    8.28
   2  -4   4   39.15    7.65
  -2  -4  -4   42.53    5.82
  -2   4  -5  353.32    6.76
   2  -4   5  296.64    7.08
  -2  -4  -5  309.01    7.73
  -2  -4  -5  347.48    7.18
  -2   4  -6   32.27    5.22
   2  -4   6   28.74    5.70
  -2  -4  -6   30.96    7.09
  -2  -4  -6   34.97    6.48
   2  -4   7    0.66    8.15
  -2   4  -7    2.18    5.86
  -2  -4  -7    1.71    6.43
  -2  -4  -7    0.42    6.13
  -2   4  -8  370.38    7.66
   2  -4   8  323.97    8.35
  -2  -4  -8  376.25    8.57
  -2  -4  -8  362.57    9.64
  -2   4  -9   95.31    6.51
  -2  -4  -9   88.86    6.69
   2  -4   9   88.08    7.33
  -2  -4  -9  106.49    8.19
  -2   4 -10   49.34    6.85
  -2  -4 -10   43.98    8.84
  -2  -4 -10   45.45    8.64
   2  -4  10   36.15    9.38
  -2   4 -11    7.20    7.45
   2  -4  11    4.43    9.94
  -2  -4 -11    8.39    9.28
  -2  -4 -11    9.26    7.58
  -2   4 -12   19.03    9.93
  -2  -4 -12    5.42   10.16
   2  -4  12    6.46   10.64
  -2  -4 -12    9.11    8.35
  -2   4 -13   92.50   10.38
   2  -4  13   71.07   10.64
  -2  -4 -13   95.20   10.51
  -2  -4 -13   94.45   10.67
  -2  -5   0  324.08    6.03
   2   5   0  355.52    8.07
  -2   5   0  353.32    7.60
   2  -5   0  326.15    6.24
  -2  -5  -1  245.22    7.72
   2  -5   1  210.99    6.85
  -2   5  -1  207.24    6.65
   2   5   1  221.91    7.36
   2  -5   2  294.06    6.96
  -2   5  -2  288.96    6.71
  -2  -5  -2  290.09    7.90
   2   5   2  291.98    7.65
   2  -5   3   27.42    5.78
  -2   5  -3   31.68    7.11
  -2  -5  -3   33.36    7.11
   2   5   3   27.91    6.97
  -2   5  -4   -0.07    5.34
  -2  -5  -4    2.57    5.38
   2  -5   4    0.35    5.97
  -2  -5  -5   53.11    7.63
  -2   5  -5   48.11    5.33
   2  -5   5   44.81    7.16
  -2  -5  -5   56.53    6.57
  -2   5  -6   93.55    6.38
   2  -5   6   80.17    7.01
  -2  -5  -6  109.70    8.05
  -2  -5  -6   87.47    7.43
  -2   5  -7  763.18    9.86
   2  -5   7  651.59   10.35
  -2  -5  -7  647.82    9.41
  -2  -5  -7  726.50    9.41
   2  -5   8   -0.99    7.60
  -2   5  -8    1.44    6.75
  -2  -5  -8   -2.19    7.36
  -2  -5  -8    0.56    6.95
  -2   5  -9  212.51    6.82
   2  -5   9  201.18    8.94
  -2  -5  -9  234.59    8.53
  -2  -5  -9  217.36    8.64
  -2  -5 -10    7.83    6.96
  -2   5 -10    7.95    6.78
   2  -5  10    5.60    7.40
  -2  -5 -10    6.85    6.95
  -2   5 -11   16.29    7.38
  -2  -5 -11   13.96    9.31
   2  -5  11    8.98    8.06
  -2  -5 -11   10.39    9.25
   2  -5  12  106.89    8.97
  -2   5 -12  133.36    8.48
  -2  -5 -12  117.07    8.70
  -2  -5 -12  135.15   10.48
  -2   5 -13    5.59   10.00
  -2  -5 -13    4.45   10.04
   2  -5  13    5.05   10.48
  -2  -5 -13    6.87   12.61
  -2  -6   0   85.33    5.47
   2   6   0   82.00    6.24
   2  -6   0   84.69    5.85
  -2   6   0   80.97    5.83
  -2  -6  -1  728.43    8.54
   2  -6   1  686.45    8.27
  -2   6  -1  701.31    8.30
   2   6   1  671.93    8.79
   2  -6   2  129.39    5.57
  -2  -6  -2  140.83    5.43
  -2   6  -2  132.14    5.37
   2   6   2  129.07    6.07
   2  -6   3   20.77    6.19
  -2   6  -3   20.89    5.64
  -2  -6  -3   23.38    6.89
   2   6   3   23.67    8.28
   2   6   4   21.18    6.50
  -2   6  -4   23.81    5.27
  -2  -6  -4   22.86    6.51
   2  -6   4   21.42    5.84
  -2   6  -5   11.54    5.09
  -2  -6  -5   12.83    7.42
   2  -6   5   10.41    5.64
  -2  -6  -5   13.88    5.17
  -2   6  -6   18.27    7.36
  -2  -6  -6   17.43    7.10
   2  -6   6   14.36    6.74
  -2  -6  -6   15.55    6.22
  -2  -6  -7   75.53    8.37
  -2   6  -7   75.18    6.04
   2  -6   7   63.52    6.70
  -2  -6  -7   72.97    6.32
   2  -6   8  376.83    8.64
  -2   6  -8  436.64    7.99
  -2  -6  -8  394.40    8.85
  -2  -6  -8  451.24    8.67
  -2   6  -9   22.18    6.98
  -2  -6  -9   33.53    7.60
  -2  -6  -9   26.13    7.25
   2  -6   9   14.82    7.74
  -2   6 -10  161.95    7.21
   2  -6  10  145.77    9.35
  -2  -6 -10  171.40    9.06
  -2  -6 -10  150.13    7.59
  -2  -6 -11   92.62    7.83
  -2   6 -11  106.46    7.61
   2  -6  11   88.64    8.19
  -2  -6 -11  109.90    7.88
  -2   6 -12   92.76    9.49
  -2  -6 -12   83.34   11.82
   2  -6  12   75.43    9.96
  -2  -6 -12   96.11   11.87
   2  -6  13    2.80   10.30
  -2   6 -13    6.82   12.11
  -2  -6 -13    4.30   12.19
  -2  -6 -13    3.62   12.47
  -2  -7   0  114.34    5.22
   2  -7   0  107.84    5.45
   2   7   0  116.11    5.82
  -2   7   0  111.34    5.53
  -2  -7  -1   18.74    4.64
   2  -7   1   15.97    4.95
  -2   7  -1   16.47    4.92
   2   7   1   17.25    5.29
   2  -7   2    4.22    6.00
  -2  -7  -2    1.87    5.67
  -2   7  -2    2.74    5.79
   2   7   2    2.94    6.47
   2  -7   3   79.74    6.11
  -2   7  -3   81.65    5.79
  -2  -7  -3   83.90    6.77
   2   7   3   76.74    8.02
  -2   7  -4   94.13    5.45
  -2  -7  -4   99.07    6.63
   2  -7   4   84.13    5.96
   2   7   4   86.19    6.61
  -2   7  -5  609.35    7.74
  -2  -7  -5  688.84    9.71
   2  -7   5  574.88    8.30
  -2   7  -6  116.18    6.28
   2  -7   6  104.28    6.94
  -2  -7  -6  119.31    6.49
  -2  -7  -6  119.31    8.99
  -2   7  -7  193.48    6.31
   2  -7   7  173.21    6.96
  -2  -7  -7  183.55    7.45
  -2  -7  -7  198.24    6.69
  -2  -7  -8  108.82    7.48
  -2   7  -8  120.04    6.62
   2  -7   8  108.01    7.33
  -2  -7  -8  132.50    8.37
   2  -7   9   96.29    7.74
  -2   7  -9  120.83    7.14
  -2  -7  -9   96.82    7.82
  -2  -7  -9  109.84    7.52
  -2   7 -10  103.12    7.72
  -2  -7 -10   87.85    8.23
  -2  -7 -10   97.01    8.05
   2  -7  10   81.78    8.38
  -2   7 -11   -1.04    8.21
   2  -7  11   -4.47    8.93
  -2  -7 -11   -1.24    8.35
  -2  -7 -11   -0.82    8.52
  -2  -7 -12    5.41    9.36
  -2   7 -12   -3.42   11.29
   2  -7  12    4.42   11.80
  -2  -7 -12   -0.08    9.37
  -2  -8   0   61.15    5.81
  -2   8   0   63.07    6.28
   2  -8   0   60.21    6.26
   2   8   0   61.21    6.57
  -2  -8  -1  519.20    7.48
   2  -8   1  483.84    7.54
  -2   8  -1  439.78    6.00
   2   8   1  503.47    8.15
   2   8   2  100.70    6.52
   2  -8   2   96.58    6.08
  -2  -8  -2  106.12    5.68
  -2   8  -2  110.99    5.93
   2  -8   3   94.65    4.41
  -2   8  -3  112.69    5.62
  -2  -8  -3  106.89    5.53
   2   8   3   95.28    6.50
  -2   8  -4   21.67    3.65
  -2  -8  -4   26.86    5.14
   2   8   4   26.66    6.20
   2  -8   4   25.35    5.57
  -2   8  -5   87.03    6.24
  -2  -8  -5   87.36    6.32
   2   8   5   81.52    7.61
   2  -8   5   82.03    6.94
  -2   8  -6   46.37    5.91
   2  -8   6   41.38    6.66
  -2  -8  -6   53.17    7.36
  -2  -8  -6   45.89    7.09
  -2  -8  -7   51.65    7.92
  -2   8  -7   46.16    6.75
   2  -8   7   44.25    7.64
  -2  -8  -7   52.38    7.03
  -2   8  -8   80.43    6.28
   2  -8   8   73.74    6.95
  -2  -8  -8   78.42    6.53
  -2  -8  -8   72.05    7.18
   2  -8   9   33.05    7.53
  -2   8  -9   40.46    6.74
  -2  -8  -9   40.89    7.60
  -2  -8  -9   42.59    8.56
   2  -8  10    9.07    8.01
  -2   8 -10   14.55    7.34
  -2  -8 -10   10.51    9.74
  -2  -8 -10   15.08    9.28
  -2   8 -11   28.75    8.12
  -2  -8 -11   28.99    8.34
   2  -8  11   24.54    8.70
  -2  -8 -11   28.82    8.41
  -2  -8 -12  251.09   10.20
  -2   8 -12  285.08    9.91
   2  -8  12  233.16   10.24
  -2  -8 -12  282.29   12.46
  -2  -9   0  369.71    6.61
   2  -9   0  381.13    7.01
   2   9   0  372.34    7.33
  -2   9   0  384.04    6.97
  -2  -9  -1  382.83    6.62
   2  -9   1  383.41    6.93
  -2   9  -1  402.75    6.91
   2   9   1  391.05    7.42
   2  -9   2  230.14    6.28
  -2  -9  -2  254.79    6.06
  -2   9  -2  247.10    6.24
   2   9   2  246.21    6.87
   2  -9   3  727.57    7.93
  -2  -9  -3  719.74    7.87
  -2   9  -3  731.88    7.67
   2   9   3  712.14    8.59
   2  -9   4    1.10    6.61
  -2   9  -4    2.49    6.14
  -2  -9  -4   -1.86    5.95
   2   9   4    1.93    7.26
   2   9   5  656.82    9.52
  -2   9  -5  710.80    8.12
  -2  -9  -5  684.60    8.53
   2  -9   5  655.18    8.68
  -2   9  -6    0.23    5.66
  -2  -9  -6   -3.75    5.71
   2  -9   6    1.12    6.36
  -2  -9  -6    0.48    8.24
  -2   9  -7    3.37    4.50
   2  -9   7    2.09    7.13
  -2  -9  -7   -1.27    6.53
  -2  -9  -7   -1.33    7.53
  -2   9  -8    2.78    6.74
   2  -9   8    7.41    7.49
  -2  -9  -8    5.84    9.64
  -2  -9  -8    7.42    6.97
  -2  -9  -9   -1.91    9.15
   2  -9   9    3.55    7.26
  -2   9  -9    3.02    6.46
  -2  -9  -9    4.67    6.72
   2  -9  10    2.19    7.85
  -2   9 -10   -1.08    8.85
  -2  -9 -10    1.34    7.87
  -2  -9 -10   -1.92    7.41
  -2   9 -11    0.53    7.88
  -2  -9 -11    0.35    8.10
  -2  -9 -11    0.15    8.39
   2  -9  11    5.78   10.42
  -2   9 -12   50.99   12.22
  -2  -9 -12   43.65   10.40
   2  -9  12   34.74   10.67
  -2  -9 -12   50.98   10.38
  -2 -10   0   61.94    5.32
   2 -10   0   52.21    4.06
   2  10   0   53.01    6.13
  -2  10   0   52.92    4.14
  -2 -10  -1  369.13    5.21
   2 -10   1  436.69    6.88
  -2  10  -1  444.33    6.89
   2  10   1  426.21    7.33
   2 -10   2   -4.10    5.41
  -2 -10  -2   -1.81    4.96
  -2  10  -2   -0.05    5.31
   2  10   2   -1.55    5.82
   2 -10   3    5.68    4.62
  -2 -10  -3    6.96    6.03
  -2  10  -3    6.92    6.20
   2  10   3    2.15    7.49
   2 -10   4    9.67    6.47
  -2  10  -4   12.83    6.00
  -2 -10  -4    8.10    5.81
   2  10   4   11.41    7.00
   2  10   5    5.50    6.95
  -2  10  -5    2.13    5.82
  -2 -10  -5    0.57    5.80
   2 -10   5    6.57    6.32
  -2  10  -6    3.78    6.60
  -2 -10  -6    2.45    6.62
   2 -10   6    6.21    7.41
  -2 -10  -7   38.26    7.28
  -2  10  -7   45.36    6.09
   2 -10   7   32.09    6.80
  -2 -10  -7   44.69    7.60
  -2 -10  -8    1.31    9.44
  -2  10  -8   -1.34    6.62
   2 -10   8   -1.77    7.32
  -2 -10  -8    2.02    6.72
   2 -10   9    0.42    8.13
  -2  10  -9    8.76    7.27
  -2 -10  -9    8.35    7.47
  -2 -10  -9    5.41    8.38
   2 -10  10   47.25    9.02
  -2 -10 -10   65.08   11.04
  -2  10 -10   67.29    8.14
  -2 -10 -10   64.68    8.37
   2 -10  11   76.03    9.80
  -2  10 -11   82.95    9.15
  -2 -10 -11   69.52    9.80
  -2 -10 -11   74.10    9.47
  -2  10 -12  155.51   10.13
  -2 -10 -12  154.66   10.58
  -2 -10 -12  143.12   10.52
   2 -10  12  133.47   10.69
  -2 -11   0  344.97    6.18
   2 -11   0  356.44    6.51
   2  11   0  381.72    7.12
  -2  11   0  362.40    6.57
  -2 -11  -1   85.43    6.26
   2 -11   1   85.64    6.71
  -2  11  -1   87.16    6.70
   2  11   1   89.72    7.24
   2 -11   2   13.19    6.48
  -2 -11  -2   16.93    5.94
  -2  11  -2   12.73    4.47
   2  11   2    9.64    6.98
   2 -11   3  188.79    6.85
  -2 -11  -3  188.43    6.39
  -2  11  -3  179.43    4.91
   2  11   3  194.62    7.45
   2 -11   4   74.78    6.47
  -2 -11  -4   83.04    5.95
  -2  11  -4   94.97    6.09
   2  11   4   76.38    7.05
  -2  11  -5   11.80    6.74
  -2 -11  -5   13.35    6.62
   2 -11   5    8.24    7.35
   2  11   5   16.14    9.78
  -2  11  -6  225.12    5.17
  -2 -11  -6  263.73    7.12
   2 -11   6  227.77    7.44
  -2  11  -7    0.84    4.74
  -2 -11  -7   -2.11    7.92
  -2 -11  -7    1.34    6.78
   2 -11   7    5.51    7.42
  -2  11  -8    6.66    6.59
   2 -11   8    9.18    7.26
  -2 -11  -8   16.66    6.60
  -2 -11  -8    9.39    7.65
  -2  11  -9    4.84    7.15
   2 -11   9    6.14    7.85
  -2 -11  -9   -1.51    7.32
  -2 -11  -9   -1.66    8.26
  -2 -11 -10    5.36    8.85
   2 -11  10    9.98    8.64
  -2  11 -10    7.55    7.92
  -2 -11 -10    8.60    8.13
   2 -11  11   14.89    9.49
  -2  11 -11    9.49    8.86
  -2 -11 -11   10.83   11.70
  -2 -11 -11   12.12    9.06
  -2 -12   0   64.75    6.12
   2 -12   0   55.91    4.73
   2  12   0   58.01    7.05
  -2  12   0   57.69    4.76
  -2 -12  -1   77.29    6.11
   2 -12   1   79.78    6.52
  -2  12  -1   87.78    6.48
   2  12   1   79.17    7.07
   2 -12   2   -0.56    4.44
  -2 -12  -2    1.42    5.74
  -2  12  -2   -1.79    6.10
   2  12   2    0.37    6.76
   2 -12   3    0.99    6.11
  -2 -12  -3    4.05    5.59
  -2  12  -3    0.99    5.95
   2  12   3    2.05    6.68
   2 -12   4   15.21    7.28
   2  12   4   15.62    7.88
  -2 -12  -4   17.36    6.67
  -2  12  -4   19.53    6.75
  -2 -12  -5    3.16    6.24
  -2  12  -5    9.12    6.31
   2 -12   5    5.53    6.86
   2  12   5   12.00    7.38
   2  12   6   76.50    7.22
  -2  12  -6   84.28    6.11
  -2 -12  -6   92.59    7.36
   2 -12   6   74.17    6.61
  -2 -12  -7   20.09    7.77
  -2  12  -7   24.40    6.62
  -2 -12  -7   24.77    6.66
   2 -12   7   19.68    5.15
  -2  12  -8    1.80    7.18
   2 -12   8   -0.70    7.96
  -2 -12  -8   -3.54    8.98
  -2 -12  -8    0.54    8.60
  -2  12  -9   44.89    7.57
   2 -12   9   36.92    8.39
  -2 -12  -9   35.70    9.25
  -2 -12  -9   47.16    7.72
   2 -12  10   50.17    9.85
  -2  12 -10   63.99    8.95
  -2 -12 -10   58.09    9.29
  -2 -12 -10   59.59   11.91
   2 -12  11   67.42   10.69
  -2 -12 -11   72.13   10.81
  -2  12 -11   90.63    9.91
  -2 -12 -11   87.65   10.18
  -2 -13   0  336.90    6.76
   2 -13   0  361.94    7.09
   2  13   0  365.13    7.64
  -2  13   0  362.46    7.20
  -2 -13  -1   21.41    5.73
   2 -13   1   23.29    6.16
  -2  13  -1   23.59    6.18
   2  13   1   19.59    6.72
   2 -13   2  152.05    6.49
  -2 -13  -2  146.24    6.01
  -2  13  -2  158.48    6.33
   2  13   2  141.06    6.90
   2 -13   3   31.37    5.10
  -2 -13  -3   37.79    6.57
  -2  13  -3   30.17    6.90
   2  13   3   34.09    7.79
   2 -13   4   42.88    6.84
  -2 -13  -4   43.57    6.27
  -2  13  -4   49.64    6.46
   2  13   4   38.64    7.35
  -2 -13  -5  200.77    6.49
  -2  13  -5  206.78    6.45
   2 -13   5  188.32    6.85
   2  13   5  185.45    7.46
   2  13   6   31.46    7.84
  -2 -13  -6   38.03    6.59
  -2  13  -6   30.52    6.68
   2 -13   6   28.18    7.22
  -2  13  -7   69.53    6.57
  -2 -13  -7   69.08    6.58
   2 -13   7   47.83    5.11
  -2 -13  -8    8.89    8.28
  -2  13  -8   10.39    7.04
  -2 -13  -8    7.00    7.05
   2 -13   8    9.97    7.71
  -2 -13  -9   99.24    9.23
  -2  13  -9  104.20    7.99
   2 -13   9   86.59    8.64
  -2 -13  -9  101.58    8.16
   2 -13  10    5.74    9.48
  -2  13 -10    3.55    8.72
  -2 -13 -10   10.87    8.93
  -2 -13 -10   10.30    9.86
  -2 -14   0  410.24    7.63
   2 -14   0  392.36    8.01
   2  14   0  353.84    6.50
  -2  14   0  411.46    8.09
  -2 -14  -1   29.36    6.59
   2 -14   1   34.00    7.15
  -2  14  -1   31.74    7.20
   2  14   1   24.72    7.75
   2 -14   2  277.72    7.54
  -2 -14  -2  277.76    6.99
  -2  14  -2  282.89    7.42
   2  14   2  291.22    8.15
   2 -14   3   11.14    6.59
  -2 -14  -3   14.87    6.02
  -2  14  -3   19.92    6.35
   2  14   3   15.64    7.14
   2 -14   4    4.58    6.24
  -2 -14  -4    3.86    5.69
  -2  14  -4    4.81    6.00
   2  14   4    5.95    6.68
  -2 -14  -5    3.59    6.49
  -2  14  -5    2.61    6.60
   2 -14   5    3.55    6.99
   2  14   5    3.67    7.60
   2  14   6  599.08    9.46
  -2 -14  -6  696.40    9.00
  -2  14  -6  660.84    8.31
   2 -14   6  626.36    8.58
  -2 -14  -7   12.55    7.07
  -2  14  -7    1.72    7.18
   2 -14   7   10.73    7.70
  -2  14  -8    0.40    7.81
  -2 -14  -8   10.56    7.80
   2 -14   8    4.52    8.47
  -2 -14  -8    6.54    9.13
  -2 -14  -9    4.67   10.13
  -2  14  -9    5.85    8.75
   2 -14   9    4.43    9.52
  -2 -14  -9    3.58    8.91
   2 -14  10   -1.55   10.36
  -2  14 -10    3.14    9.53
  -2 -14 -10   -2.55   11.97
  -2 -14 -10   -0.98   10.84
  -2 -15   0  140.10    6.51
   2 -15   0  119.03    4.97
   2  15   0  150.87    7.43
  -2  15   0  136.68    6.96
  -2 -15  -1   21.76    5.93
   2 -15   1    8.12    6.55
  -2  15  -1   14.64    6.48
   2  15   1   11.22    7.08
   2 -15   2   22.58    4.50
  -2 -15  -2   14.47    5.82
  -2  15  -2   19.91    6.25
   2  15   2   19.72    6.87
   2 -15   3   76.72    7.28
  -2 -15  -3   83.72    6.70
  -2  15  -3   79.37    7.02
   2  15   3   73.70    7.44
   2 -15   4    2.67    6.99
  -2 -15  -4    6.26    6.34
  -2  15  -4    7.37    6.63
   2  15   4    1.59    7.50
  -2 -15  -5   95.37    6.49
  -2  15  -5   91.80    4.89
   2 -15   5   95.95    7.06
   2  15   5   97.47    7.58
   2  15   6   50.03    8.39
  -2 -15  -6   61.25    7.18
  -2  15  -6   55.54    5.13
   2 -15   6   53.42    7.73
  -2 -15  -7   51.93    7.53
  -2  15  -7   49.24    7.51
   2 -15   7   46.51    8.04
  -2 -15  -8    9.38    7.62
  -2 -15  -8   16.03    8.80
  -2  15  -8   13.45    7.54
   2 -15   8    4.90    8.14
  -2 -15  -9   67.43    8.92
  -2  15  -9   66.29    9.16
   2 -15   9   53.14    9.39
  -2 -15  -9   67.54   10.12
  -2 -16   0    7.53    4.70
   2 -16   0    9.61    7.03
   2  16   0    2.60    7.24
  -2  16   0    6.21    5.13
  -2 -16  -1   30.30    6.53
   2 -16   1   28.52    7.10
  -2  16  -1   31.89    7.11
   2  16   1   36.32    7.75
   2 -16   2   90.51    7.21
  -2 -16  -2   93.97    6.57
  -2  16  -2   90.00    7.08
   2  16   2   78.60    7.70
   2 -16   3    4.14    4.88
  -2 -16  -3    6.09    6.22
  -2  16  -3    5.16    6.64
   2  16   3   -1.28    7.53
   2 -16   4    2.41    6.69
  -2 -16  -4    1.17    6.13
  -2  16  -4    1.53    4.58
   2  16   4   -2.44    7.24
  -2 -16  -5   21.43    7.00
  -2  16  -5   19.59    7.27
   2 -16   5   23.29    7.53
   2  16   5   16.06    8.22
   2  16   6  167.91    9.01
  -2 -16  -6  195.19    7.39
  -2  16  -6  201.50    7.37
   2 -16   6  189.35    8.24
  -2 -16  -7   72.10    7.86
  -2  16  -7   79.79    7.72
   2 -16   7   73.83    8.19
  -2 -16  -8   23.17    8.69
  -2 -16  -8   28.49    9.88
  -2  16  -8   21.44    6.09
   2 -16   8   22.98    9.02
  -2 -16  -9   42.93    9.64
  -2  16  -9   40.28    9.35
   2 -16   9   42.17    9.99
  -2 -16  -9   35.19   10.94
  -2 -17   0  334.96    7.22
   2 -17   0  352.38    7.62
   2  17   0  347.88    8.31
  -2  17   0  363.98    7.76
  -2 -17  -1   13.21    6.29
   2 -17   1   13.49    6.87
  -2  17  -1    9.40    6.86
   2  17   1   11.97    7.51
   2 -17   2   19.29    6.86
  -2 -17  -2   14.26    6.22
  -2  17  -2   24.07    6.66
   2  17   2   19.90    7.38
   2 -17   3   75.61    7.74
  -2 -17  -3   65.04    7.11
  -2  17  -3   69.16    5.34
   2  17   3   87.33    8.46
   2 -17   4   15.58    5.27
  -2 -17  -4   16.89    6.79
  -2  17  -4   11.08    7.13
   2  17   4   13.90    8.04
  -2 -17  -5   30.32    7.64
  -2  17  -5   25.95    7.92
   2 -17   5   25.65    8.35
   2  17   5   22.73    8.73
   2  17   6  136.40    9.15
  -2 -17  -6  155.42    7.91
  -2  17  -6  154.64    8.02
   2 -17   6  128.57    8.32
   2  17   7    1.17    6.97
  -2 -17  -7    1.46    8.52
  -2  17  -7    4.93    5.97
   2 -17   7   -4.29    6.41
  -2 -17  -8   12.26   10.84
  -2 -17  -8   15.98    9.50
  -2  17  -8   17.35    9.30
   2 -17   8    8.16    9.85
  -2 -18   0   15.53    6.93
   2 -18   0   13.89    5.33
   2  18   0   15.50    8.16
  -2  18   0   18.74    7.56
  -2 -18  -1   49.95    5.05
   2 -18   1   55.10    7.66
  -2  18  -1   64.97    7.56
   2  18   1   58.70    8.35
   2 -18   2   -4.68    7.50
  -2 -18  -2    2.95    6.77
  -2  18  -2    2.75    7.25
   2  18   2    3.13    8.08
   2 -18   3    8.19    7.34
  -2 -18  -3    8.87    6.70
  -2  18  -3   10.25    7.08
   2  18   3    7.80    8.03
   2 -18   4    8.44    8.12
  -2 -18  -4   -4.75    7.48
  -2  18  -4    2.54    5.50
[truncated: 132,994 more chars]
