# Supplementary material for: Crystal structure of poly[[(μ3-hydroxido-κ3 O:O:O)(μ3-selenato-κ3 O 1:O 2:O 3)tris­[μ3-2-(1,2,4-triazol-4-yl)acetato-κ3 N 1:N 2:O]tricopper(II)] dihydrate]
Source: Acta Crystallogr E Crystallogr Commun. 2019 Jul 16;75(Pt 8):1185–9. doi: 10.1107/S2056989019009812 (PMC6690454; doi:10.1107/S2056989019009812)
Supplement: Supplementary file 2 [file e-75-01185-Isup2.hkl]

data_I                                                                          
_shelx_title ' ip1600 in P2(1)/c'                                               
_shelx_refln_list_code          4                                               
_shelx_F_calc_maximum      323.58                                               
_exptl_crystal_F_000      1508.00                                               
_reflns_d_resolution_high  0.7882                                               
                                                                                
loop_                                                                           
 _space_group_symop_operation_xyz                                               
 'x, y, z'                                                                      
 '-x, y+1/2, -z+1/2'                                                            
 '-x, -y, -z'                                                                   
 'x, -y-1/2, z-1/2'                                                             
                                                                                
_cell_length_a    10.9403                                                       
_cell_length_b    17.5393                                                       
_cell_length_c    12.1289                                                       
_cell_angle_alpha  90.000                                                       
_cell_angle_beta  108.965                                                       
_cell_angle_gamma  90.000                                                       
                                                                                
_shelx_F_squared_multiplier     1.000                                           
                                                                                
loop_                                                                           
 _refln_index_h                                                                 
 _refln_index_k                                                                 
 _refln_index_l                                                                 
 _refln_F_squared_calc                                                          
 _refln_F_squared_meas                                                          
 _refln_F_squared_sigma                                                         
 _refln_observed_status                                                         
   1   0   0        337.69        236.28       406.98 o                         
   2   0   0       1236.27       1167.75       340.42 o                         
   3   0   0        108.69         74.57       267.77 o                         
   4   0   0        718.07        366.29       226.34 o                         
   5   0   0       1972.50       1986.42       284.84 o                         
   6   0   0       6475.17       5720.46       250.83 o                         
   7   0   0        251.41        421.50       257.18 o                         
   8   0   0        240.83        315.25       278.68 o                         
   9   0   0      10735.29      10189.96       577.68 o                         
  10   0   0       1521.14       1478.88       378.55 o                         
  11   0   0       5741.63       4342.60       637.19 o                         
  12   0   0        359.57        248.01       449.11 o                         
  13   0   0        444.98        342.27       604.61 o                         
   1   1   0         28.35        124.70       133.20 o                         
   2   1   0      14974.63      16456.67       674.38 o                         
   3   1   0        165.37         86.65       193.81 o                         
   4   1   0       6487.82       6223.47       190.40 o                         
   5   1   0         50.98        123.98       181.28 o                         
   6   1   0          2.28        -26.51       196.89 o                         
   7   1   0      16363.29      15475.36       453.51 o                         
   8   1   0       2449.84       2366.68       203.21 o                         
   9   1   0       1469.92       1353.83       220.75 o                         
  10   1   0        336.87        372.85       270.81 o                         
  11   1   0        349.43        304.48       724.06 o                         
  12   1   0         66.17         55.60       443.03 o                         
  13   1   0        113.25         79.05       529.47 o                         
   0   2   0      97590.37      93653.86       430.87 o                         
   1   2   0        153.17        266.57       131.73 o                         
   2   2   0     103421.41     109241.70       849.15 o                         
   3   2   0       1321.88       1551.58       181.35 o                         
   4   2   0        465.72        449.61       138.90 o                         
   5   2   0       1319.54       1571.02       170.91 o                         
   6   2   0       3022.74       2927.05       161.07 o                         
   7   2   0       3573.15       3583.87       255.39 o                         
   8   2   0        317.66        248.43       182.71 o                         
   9   2   0       8194.42       8016.44       246.81 o                         
  10   2   0         58.11         37.76       258.02 o                         
  11   2   0       1470.25       1481.71       400.26 o                         
  12   2   0        979.31        714.93       453.02 o                         
  13   2   0         24.84         18.68       557.70 o                         
   1   3   0       1421.12       1655.04       158.17 o                         
   2   3   0       9873.59      10965.89       205.65 o                         
   3   3   0      47187.21      52139.33      1257.59 o                         
   4   3   0       4695.12       4541.94       138.96 o                         
   5   3   0      16875.57      16884.69       412.71 o                         
   6   3   0       2138.92       1945.77       142.73 o                         
   7   3   0      36959.14      35634.73       983.21 o                         
   8   3   0       5115.77       4819.83       195.40 o                         
   9   3   0       4674.51       4443.35       223.71 o                         
  10   3   0         89.01        102.45       239.42 o                         
  11   3   0       1891.38       1784.35       371.92 o                         
  12   3   0        781.13        838.75       616.07 o                         
   0   4   0       1127.51       1522.44       258.74 o                         
   1   4   0       7586.02       5611.02       201.04 o                         
   2   4   0     104704.53     131718.28       840.90 o                         
   3   4   0      51723.12      63061.71       678.52 o                         
   4   4   0      29592.53      30034.93      1027.78 o                         
   5   4   0          6.62          5.88       138.55 o                         
   6   4   0        187.34        145.42       140.17 o                         
   7   4   0       8109.19       7821.30       194.61 o                         
   8   4   0        592.75        547.11       183.10 o                         
   9   4   0       2164.16       2191.04       229.57 o                         
  10   4   0        567.15        547.13       222.11 o                         
  11   4   0         69.11         82.95       327.57 o                         
  12   4   0        393.42        459.61       493.15 o                         
   1   5   0        322.72        317.58       137.13 o                         
   2   5   0      13952.77      14629.81       367.44 o                         
   3   5   0      22827.50      27350.43       398.34 o                         
   4   5   0      11075.93      12059.86       394.84 o                         
   5   5   0       8572.36       8451.82       158.78 o                         
   6   5   0        376.16        325.53       145.38 o                         
   7   5   0       2589.97       2425.05       173.92 o                         
   8   5   0        765.61        605.35       191.57 o                         
   9   5   0       3827.65       3681.90       188.97 o                         
  10   5   0        382.60        289.73       236.47 o                         
  11   5   0       3101.53       2926.04       333.77 o                         
  12   5   0        640.08        651.47       430.21 o                         
   0   6   0       4965.47       5310.60       512.75 o                         
   1   6   0       1754.81       1765.94       118.70 o                         
   2   6   0       3189.05       3622.27       126.58 o                         
   3   6   0       9933.34      10849.71       139.32 o                         
   4   6   0     101849.76     114848.68       424.55 o                         
   5   6   0      20963.53      20501.53       530.00 o                         
   6   6   0        632.71        691.47       159.11 o                         
   7   6   0       2417.32       2286.05       179.87 o                         
   8   6   0         44.42         67.64       186.77 o                         
   9   6   0        454.15        472.25       194.75 o                         
  10   6   0       5442.72       5481.76       242.61 o                         
  11   6   0        221.78         99.40       323.85 o                         
  12   6   0       5298.70       5477.14       432.68 o                         
   1   7   0       1575.21       1759.31       118.05 o                         
   2   7   0       4600.22       4883.35       119.28 o                         
   3   7   0      22699.46      25956.27       290.74 o                         
   4   7   0       4106.28       4291.27       171.57 o                         
   5   7   0       5603.20       5611.64       130.18 o                         
   6   7   0        182.11        215.33       153.15 o                         
   7   7   0        136.31        109.30       145.96 o                         
   8   7   0       4871.84       4870.92       180.62 o                         
   9   7   0       2085.91       2111.08       188.54 o                         
  10   7   0       1324.24       1453.09       230.34 o                         
  11   7   0        152.28         58.74       286.52 o                         
  12   7   0         51.51         78.14       415.07 o                         
   0   8   0        724.86        948.45       168.74 o                         
   1   8   0       1519.41       1555.09        98.15 o                         
   2   8   0       2241.68       2667.71       134.90 o                         
   3   8   0       3014.82       3271.06       130.68 o                         
   4   8   0      22266.49      22857.19       400.79 o                         
   5   8   0      36897.26      36398.31       859.82 o                         
   6   8   0      11036.56      10771.78       161.69 o                         
   7   8   0       1802.98       1879.96       164.74 o                         
   8   8   0        324.09        296.95       175.29 o                         
   9   8   0       2340.98       2244.77       173.59 o                         
  10   8   0        160.55        190.51       189.26 o                         
  11   8   0       1427.41       1285.70       252.11 o                         
  12   8   0         85.71        -49.14       413.89 o                         
   1   9   0        982.96       1179.93       106.27 o                         
   2   9   0      14768.02      16366.07       151.28 o                         
   3   9   0      19994.81      21325.13       332.40 o                         
   4   9   0        477.93        385.72       105.35 o                         
   5   9   0         19.32         -0.70       138.94 o                         
   6   9   0         78.52        159.01       138.29 o                         
   7   9   0      12340.60      12345.35       370.76 o                         
   8   9   0        210.87        276.85       159.89 o                         
   9   9   0        260.27        343.59       183.44 o                         
  10   9   0         68.37         66.54       187.82 o                         
  11   9   0       3762.48       3818.30       265.98 o                         
  12   9   0       1528.28       1163.62       614.17 o                         
   0  10   0      17519.46      18002.40      1092.16 o                         
   1  10   0       3369.33       3585.53       158.30 o                         
   2  10   0       2398.50       2376.22       102.11 o                         
   3  10   0        945.80        790.01       107.00 o                         
   4  10   0         32.19         37.76       140.67 o                         
   5  10   0      25310.11      25692.53       363.93 o                         
   6  10   0      10843.57      10776.60       163.58 o                         
   7  10   0         75.46        138.82       148.94 o                         
   8  10   0         24.26         47.10       158.64 o                         
   9  10   0       1256.64       1286.43       206.46 o                         
  10  10   0       1325.30       1202.31       210.50 o                         
  11  10   0       6198.42       6362.03       414.65 o                         
   1  11   0       7154.02       7612.76       129.71 o                         
   2  11   0      15017.15      15659.91       267.76 o                         
   3  11   0        208.41        176.27       141.05 o                         
   4  11   0        493.20        513.25       137.61 o                         
   5  11   0       1291.95       1247.80       134.53 o                         
   6  11   0       2808.34       2878.79       153.72 o                         
   7  11   0       5608.76       5405.68       148.59 o                         
   8  11   0       1442.73       1286.68       156.81 o                         
   9  11   0         55.47         22.29       218.70 o                         
  10  11   0       4081.17       4190.75       198.93 o                         
  11  11   0       3935.92       3953.53       260.27 o                         
   0  12   0      14147.55      14709.17       223.23 o                         
   1  12   0        793.28        918.10       107.65 o                         
   2  12   0       2488.15       2550.22       117.93 o                         
   3  12   0       1112.37       1238.08       137.92 o                         
   4  12   0         59.91         68.84       132.86 o                         
   5  12   0       1433.10       1433.43       154.93 o                         
   6  12   0        128.34         66.67       139.16 o                         
   7  12   0       8705.49       8686.59       267.82 o                         
   8  12   0         51.41         38.55       166.01 o                         
   9  12   0      10012.69      10461.10       341.42 o                         
  10  12   0        150.64        140.87       206.63 o                         
  11  12   0       1002.94        860.88       284.42 o                         
   1  13   0       2798.62       3187.48       138.88 o                         
   2  13   0      14668.34      15469.36       252.81 o                         
   3  13   0        532.60        506.34       119.33 o                         
   4  13   0       1452.84       1612.76       155.15 o                         
   5  13   0        372.45        446.87       141.49 o                         
   6  13   0        389.12        355.03       153.83 o                         
   7  13   0        634.23        555.56       149.01 o                         
   8  13   0        628.30        688.60       162.46 o                         
   9  13   0        235.72        187.87       186.05 o                         
  10  13   0        960.71       1071.57       213.24 o                         
   0  14   0      10831.53      11239.59       413.28 o                         
   1  14   0      11750.76      12137.43       191.70 o                         
   2  14   0      16563.43      16922.57       507.81 o                         
   3  14   0         24.96       -137.77       137.77 o                         
   4  14   0        110.42       -110.87       141.35 o                         
   5  14   0       6376.22       6379.19       162.69 o                         
   6  14   0       3561.22       3645.20       153.59 o                         
   7  14   0       6369.46       6414.95       173.69 o                         
   8  14   0        881.99        835.11       190.13 o                         
   9  14   0      12341.94      13291.45       467.25 o                         
  10  14   0         39.98         24.75       281.43 o                         
   1  15   0        585.67        623.30       147.24 o                         
   2  15   0       5954.69       5825.62       253.11 o                         
   3  15   0         24.52        -60.03       122.96 o                         
   4  15   0         37.23         13.19       137.43 o                         
   5  15   0        569.97        482.85       150.08 o                         
   6  15   0        573.98        590.83       165.29 o                         
   7  15   0       4037.37       4205.96       170.78 o                         
   8  15   0       1715.94       1649.16       185.66 o                         
   9  15   0       1082.70       1036.92       200.37 o                         
   0  16   0       3754.19       3739.50       434.13 o                         
   1  16   0       1005.59        940.50       111.49 o                         
   2  16   0        354.37        286.51       124.06 o                         
   3  16   0         46.92         88.86       151.23 o                         
   4  16   0         55.13        159.85       148.15 o                         
   5  16   0         50.52         -2.62       164.85 o                         
   6  16   0         79.43        145.64       159.36 o                         
   7  16   0       5209.36       5378.27       183.08 o                         
   8  16   0        470.08        398.82       216.52 o                         
   9  16   0       3627.48       3795.81       219.38 o                         
   1  17   0       1125.60       1141.97       150.27 o                         
   2  17   0      15161.38      15186.70       210.15 o                         
   3  17   0       2431.23       2269.74       131.92 o                         
   4  17   0       1918.58       1886.25       135.73 o                         
   5  17   0        830.45        541.34       229.10 o                         
   6  17   0       1367.50       1286.51       176.91 o                         
   7  17   0       2552.42       2361.52       164.64 o                         
   8  17   0       2085.91       2345.37       217.75 o                         
   0  18   0         62.50         23.62       191.77 o                         
   1  18   0        658.56        784.12       164.39 o                         
   2  18   0        679.92        682.92       145.97 o                         
   3  18   0        701.55        618.69       132.81 o                         
   4  18   0        163.98         79.11       140.54 o                         
   5  18   0       7097.75       6955.76       216.79 o                         
   6  18   0       1910.52       1913.74       180.42 o                         
   7  18   0        130.11        -10.61       215.16 o                         
   1  19   0          5.31        -12.17       156.80 o                         
   2  19   0       3161.55       3212.62       171.31 o                         
   3  19   0         55.85        183.12       157.10 o                         
   4  19   0        322.66        -14.67       174.56 o                         
   5  19   0        827.59        787.96       196.38 o                         
   6  19   0          2.34         32.10       214.20 o                         
   0  20   0        524.46        710.79       243.59 o                         
   1  20   0        903.01        937.49       156.82 o                         
   2  20   0         27.19        -63.66       156.28 o                         
   3  20   0        370.85        298.07       196.23 o                         
   4  20   0       2559.19       2415.98       177.88 o                         
   5  20   0       8328.11       8053.76       238.80 o                         
   1  21   0       1225.25       1184.18       158.17 o                         
   2  21   0       3270.53       3322.85       195.79 o                         
   3  21   0        307.06        153.33       191.71 o                         
   4  21   0       1031.69       1084.60       247.01 o                         
   0  22   0       1684.50       1801.52       295.81 o                         
   1  22   0        122.73        174.75       186.50 o                         
 -13   1   1        168.10        112.93       445.64 o                         
 -12   1   1        111.00         91.68       288.89 o                         
 -11   1   1        380.64        343.26       236.56 o                         
 -10   1   1      14730.93      14166.06       392.96 o                         
  -9   1   1        290.02        287.39       194.32 o                         
  -8   1   1       3915.28       3724.39       177.74 o                         
  -7   1   1       2048.38       2136.60       144.20 o                         
  -6   1   1      11258.89      11167.93       183.97 o                         
  -5   1   1       9266.89       8613.13       233.34 o                         
  -4   1   1      21195.73      18957.21       328.82 o                         
  -3   1   1      32853.82      34849.20      1154.46 o                         
  -2   1   1       7707.21       8554.72       243.45 o                         
  -1   1   1      65097.53      70883.23       468.66 o                         
   0   1   1      21674.51      27197.66      1076.31 o                         
   1   1   1      35584.09      42940.14       548.69 o                         
   2   1   1      32596.31      37810.95       530.68 o                         
   3   1   1      12837.60      14156.56       364.71 o                         
   4   1   1       3721.88       3170.50       265.42 o                         
   5   1   1      23689.03      21648.08       922.46 o                         
   6   1   1        273.09        165.02       273.21 o                         
   7   1   1       9410.71       9118.61       399.51 o                         
   8   1   1       1141.02        900.40       358.18 o                         
   9   1   1       8754.98       9625.56       489.94 o                         
  10   1   1       3670.57       2783.29       493.42 o                         
  11   1   1        249.57        178.95       633.28 o                         
  12   1   1       1694.43       1274.81       514.27 o                         
 -13   2   1        661.08        814.94       605.13 o                         
 -12   2   1        371.02        310.35       280.48 o                         
 -11   2   1       5102.85       5154.14       242.35 o                         
 -10   2   1       3229.32       3349.29       216.98 o                         
  -9   2   1       2240.29       2210.54       198.12 o                         
  -8   2   1          8.46         79.43       159.53 o                         
  -7   2   1      19132.83      19192.97       256.77 o                         
  -6   2   1      13346.18      12757.52       515.02 o                         
  -5   2   1       5493.63       5456.65       169.14 o                         
  -4   2   1         84.55         99.81       133.14 o                         
  -3   2   1      19873.95      20618.09       338.29 o                         
  -2   2   1          0.72         65.99       155.96 o                         
  -1   2   1        896.36       1153.18       133.57 o                         
   0   2   1      11296.97       8290.77       196.11 o                         
   1   2   1        794.91        950.86       143.41 o                         
   2   2   1      60207.93      71434.16       705.60 o                         
   3   2   1       4827.60       4792.51       189.59 o                         
   4   2   1       4901.48       4447.42       188.00 o                         
   5   2   1       2589.77       2158.95       215.97 o                         
   6   2   1      34834.08      29944.66      1104.16 o                         
   7   2   1        142.80        119.44       305.06 o                         
   8   2   1        335.90        289.57       343.28 o                         
   9   2   1       1522.45       1332.97       370.58 o                         
  10   2   1       2592.52       1883.76       628.93 o                         
  11   2   1          1.77          0.87       538.59 o                         
  12   2   1       1096.18        813.10       484.73 o                         
 -13   3   1        616.94        759.19       490.14 o                         
 -12   3   1          4.62          2.64       282.37 o                         
 -11   3   1       2648.52       2353.19       232.32 o                         
 -10   3   1        205.36        162.47       204.26 o                         
  -9   3   1          6.22         -6.86       165.37 o                         
  -8   3   1      16172.39      14800.90       469.60 o                         
  -7   3   1        932.01        909.85       171.70 o                         
  -6   3   1       7220.35       6670.02       363.99 o                         
  -5   3   1       1573.98       1460.04       134.35 o                         
  -4   3   1      17171.81      17406.73       558.84 o                         
  -3   3   1       7926.22       8570.99       161.12 o                         
  -2   3   1      29796.64      31976.62      1587.06 o                         
  -1   3   1         75.38         71.31       151.46 o                         
   0   3   1       1049.61       1432.48       173.26 o                         
   1   3   1       1209.18       1552.71       183.89 o                         
   2   3   1       3688.81       3996.36       171.33 o                         
   3   3   1       4454.77       4070.52       148.99 o                         
   4   3   1       2612.78       2689.76       147.82 o                         
   5   3   1       2601.89       2285.46       164.42 o                         
   6   3   1        124.73         92.66       169.84 o                         
   7   3   1        880.48        858.83       227.70 o                         
   8   3   1       4629.99       4447.34       357.88 o                         
   9   3   1       1642.75       1523.16       302.40 o                         
  10   3   1       2339.91       2063.54       397.76 o                         
  12   3   1        395.68        278.85       705.38 o                         
 -13   4   1         21.20         39.38       461.58 o                         
 -12   4   1       1224.19       1359.85       273.20 o                         
 -11   4   1       1463.10       1531.47       225.06 o                         
 -10   4   1       2091.81       1959.36       217.66 o                         
  -9   4   1        652.35        671.95       175.56 o                         
  -8   4   1        503.03        492.61       172.95 o                         
  -7   4   1      14042.52      13834.02       331.37 o                         
  -6   4   1       6901.63       6681.46       165.45 o                         
  -5   4   1       6871.87       6844.34       167.31 o                         
  -4   4   1          0.37          8.35       114.82 o                         
  -3   4   1      38025.75      43007.47       394.15 o                         
  -2   4   1       3737.22       4338.81       164.69 o                         
  -1   4   1        101.62        290.56       158.98 o                         
   0   4   1       4007.69       5161.88       190.72 o                         
   1   4   1        170.69        301.11       168.38 o                         
   2   4   1      59247.83      58825.75       476.78 o                         
   3   4   1          4.21         30.58       126.67 o                         
   4   4   1       8189.45       8689.29       167.17 o                         
   5   4   1       2506.05       2560.72       165.55 o                         
   6   4   1      23843.72      21355.67       516.76 o                         
   7   4   1        727.84        602.00       207.04 o                         
   8   4   1       1283.54       1156.63       303.64 o                         
   9   4   1        474.30        406.84       292.01 o                         
  10   4   1       1695.29       1593.55       352.95 o                         
  11   4   1       1736.86       1731.75       545.74 o                         
  12   4   1        175.67        129.87       611.13 o                         
 -13   5   1       2630.72       2642.21       416.64 o                         
 -12   5   1         12.42         60.43       279.98 o                         
 -11   5   1        607.59        651.27       246.83 o                         
 -10   5   1       2419.38       2344.78       176.90 o                         
  -9   5   1       3479.18       3237.62       177.61 o                         
  -8   5   1      10302.22       9914.34       444.80 o                         
  -7   5   1       3702.39       3883.92       163.75 o                         
  -6   5   1       2346.60       2082.94       151.58 o                         
  -5   5   1       2026.22       1775.17       127.56 o                         
  -4   5   1      12544.90      14016.85       202.18 o                         
  -3   5   1      32635.66      36204.42       410.89 o                         
  -2   5   1      20293.52      22040.44       688.76 o                         
  -1   5   1      18658.45      22951.92       609.95 o                         
   0   5   1       7277.22       7993.16       280.42 o                         
   1   5   1      14509.49      17688.44       202.06 o                         
   2   5   1       8392.76       9583.80       306.57 o                         
   3   5   1      54138.11      59964.05      1015.56 o                         
   4   5   1       2496.74       2639.31       152.51 o                         
   5   5   1          9.99         -2.72       130.54 o                         
   6   5   1       1128.66       1338.47       177.12 o                         
   7   5   1        382.34        467.78       199.72 o                         
   8   5   1       5328.91       5183.64       235.44 o                         
   9   5   1      15855.14      14505.33       932.76 o                         
  10   5   1        318.53        338.28       322.34 o                         
  11   5   1        398.80        281.88       408.89 o                         
  12   5   1        112.50         76.01       538.16 o                         
 -12   6   1       3599.20       3615.97       272.64 o                         
 -11   6   1        542.25        541.66       210.19 o                         
 -10   6   1        543.97        502.41       186.10 o                         
  -9   6   1         64.17         20.59       175.87 o                         
  -8   6   1       3551.24       3537.48       183.68 o                         
  -7   6   1       3476.10       3504.93       158.62 o                         
  -6   6   1       2938.61       2903.00       124.51 o                         
  -5   6   1       2867.26       2684.92       126.26 o                         
  -4   6   1       9537.20      10198.90       200.37 o                         
  -3   6   1      10967.58      12942.69       213.66 o                         
  -2   6   1      12406.86      12816.00       536.08 o                         
  -1   6   1      12143.27      12924.74       582.60 o                         
   0   6   1      17207.94      19489.11       498.79 o                         
   1   6   1       1626.71       2072.87       114.12 o                         
   2   6   1      24524.63      30311.81       447.37 o                         
   3   6   1       9366.25       9822.32       156.89 o                         
   4   6   1        361.22        435.35       130.45 o                         
   5   6   1       3339.07       3288.12       136.43 o                         
   6   6   1        371.73        362.80       160.36 o                         
   7   6   1       1359.43       1353.79       153.87 o                         
   8   6   1        209.85        153.49       196.06 o                         
   9   6   1       2643.20       2442.80       239.43 o                         
  10   6   1        288.53        224.03       300.25 o                         
  11   6   1       2348.16       2340.83       380.37 o                         
  12   6   1        436.16        466.07       536.84 o                         
 -12   7   1        135.63        110.68       285.50 o                         
 -11   7   1       5584.44       5592.07       234.68 o                         
 -10   7   1       1819.13       1711.87       183.29 o                         
  -9   7   1       5070.39       5212.04       197.48 o                         
  -8   7   1          6.08       1505.31       868.76 o                         
  -7   7   1       1807.08       1656.95       162.36 o                         
  -6   7   1      11714.20      11517.44       162.32 o                         
  -5   7   1      26160.03      25692.65       569.62 o                         
  -4   7   1       1045.31       1106.27       125.68 o                         
  -3   7   1      15632.52      17947.32       280.55 o                         
  -2   7   1      28270.89      33258.29       308.89 o                         
  -1   7   1        361.48        326.15        94.53 o                         
   0   7   1      36202.77      39618.90       867.05 o                         
   1   7   1       7379.53       8087.83       308.30 o                         
   2   7   1        646.72        748.20       107.15 o                         
   3   7   1       3000.13       3433.78       134.02 o                         
   4   7   1      29361.58      28552.94       212.07 o                         
   5   7   1         24.58         -6.16       119.41 o                         
   6   7   1       1837.56       1851.98       152.19 o                         
   7   7   1       1885.25       1829.83       183.89 o                         
   8   7   1       2123.90       1982.33       209.49 o                         
   9   7   1      10528.61      10510.03       243.48 o                         
  10   7   1        407.62        408.81       294.00 o                         
  11   7   1        574.06        665.40       346.11 o                         
  12   7   1        365.17        372.62       503.10 o                         
 -12   8   1        238.13        230.97       274.30 o                         
 -11   8   1        629.28        601.78       212.55 o                         
 -10   8   1        464.68        325.41       187.05 o                         
  -9   8   1       3526.45       3566.34       178.76 o                         
  -8   8   1         61.56         31.67       146.15 o                         
  -7   8   1      10744.92      10831.65       154.83 o                         
  -6   8   1       5055.80       5009.55       146.75 o                         
  -5   8   1       2466.81       2450.81       121.57 o                         
  -4   8   1       4544.53       4510.74       146.25 o                         
  -3   8   1       1571.28       1762.43       128.87 o                         
  -2   8   1        149.92        214.09       105.78 o                         
  -1   8   1        775.10        739.93       106.30 o                         
   0   8   1       1897.06       1895.77        99.68 o                         
   1   8   1        283.69        370.62       108.87 o                         
   2   8   1      19495.55      20944.58       641.43 o                         
   3   8   1         86.99         12.88       122.07 o                         
   4   8   1       6436.33       6244.17       134.79 o                         
   5   8   1      10004.03      10644.28       195.85 o                         
   6   8   1       9642.14       9084.99       153.62 o                         
   7   8   1         11.24         33.10       168.63 o                         
   8   8   1         13.10          9.44       149.59 o                         
   9   8   1        282.16        182.63       185.92 o                         
  10   8   1       3637.65       3611.94       245.19 o                         
  11   8   1         40.62         87.13       360.72 o                         
 -12   9   1       1382.75       1472.64       273.48 o                         
 -11   9   1        627.12        622.35       220.93 o                         
 -10   9   1        445.99        534.82       173.46 o                         
  -9   9   1       8124.72       8013.66       425.12 o                         
  -8   9   1       1839.79       1800.23       165.89 o                         
  -7   9   1        810.75        886.97       165.70 o                         
  -6   9   1       8122.04       8429.85       149.43 o                         
  -5   9   1      13512.29      13686.59       161.38 o                         
  -4   9   1       9671.50       9887.03       149.58 o                         
  -3   9   1       1842.81       2061.32       124.69 o                         
  -2   9   1        427.37       1279.36       421.10 o                         
  -1   9   1       2879.75       3156.44       118.82 o                         
   0   9   1       6979.41       7412.22       196.70 o                         
   1   9   1      12858.93      13485.58       575.08 o                         
   2   9   1      14862.52      16939.20       172.78 o                         
   3   9   1       3344.90       3796.24       125.30 o                         
   4   9   1      12400.23      11988.49       252.43 o                         
   5   9   1       4632.98       4882.93       157.10 o                         
   6   9   1       4015.95       3949.20       142.88 o                         
   7   9   1       9502.27       9634.92       206.51 o                         
   8   9   1       5131.23       5120.03       186.97 o                         
   9   9   1       1070.77       1108.42       223.00 o                         
  10   9   1       1473.26       1480.50       214.63 o                         
  11   9   1          1.95         73.91       351.51 o                         
 -11  10   1         30.57        -29.96       221.23 o                         
 -10  10   1        300.29        383.54       188.00 o                         
  -9  10   1       1820.03       1801.26       158.53 o                         
  -8  10   1       3828.40       3993.78       162.29 o                         
  -7  10   1       2276.21       2352.91       149.87 o                         
  -6  10   1       2294.01       2209.53       134.65 o                         
  -5  10   1       3068.91       3302.61       141.46 o                         
  -4  10   1         18.48         43.55       126.88 o                         
  -3  10   1       8544.73       8732.88       132.41 o                         
  -2  10   1       8010.30       7925.55       229.45 o                         
  -1  10   1       4161.11       4499.50       136.58 o                         
   0  10   1         63.15         31.20       120.26 o                         
   1  10   1      15739.14      17537.41       222.93 o                         
   2  10   1      18114.79      17960.18       696.53 o                         
   3  10   1       3637.78       3924.99       312.28 o                         
   4  10   1        745.29        683.12       139.43 o                         
   5  10   1       2870.42       2842.77       138.43 o                         
   6  10   1       3299.37       3258.50       162.53 o                         
   7  10   1       3933.13       3692.97       150.44 o                         
   8  10   1        934.26        886.90       163.85 o                         
   9  10   1        774.27        931.88       244.84 o                         
  10  10   1        121.41         60.26       215.04 o                         
  11  10   1       5984.08       6056.97       338.21 o                         
 -11  11   1        132.17         95.20       227.59 o                         
 -10  11   1       3416.68       3476.49       192.56 o                         
  -9  11   1       4832.63       5074.87       228.56 o                         
  -8  11   1        502.69        492.33       156.82 o                         
  -7  11   1       1627.47       1728.78       147.34 o                         
  -6  11   1        272.79        219.86       136.35 o                         
  -5  11   1        451.04        398.45       133.81 o                         
  -4  11   1      20767.16      22630.97       474.77 o                         
  -3  11   1        247.86        245.59       106.86 o                         
  -2  11   1        334.77        355.72       104.94 o                         
  -1  11   1      20424.29      21110.61      1052.98 o                         
   0  11   1       3465.35       3677.46       118.11 o                         
   1  11   1       9049.84       8718.96       283.06 o                         
   2  11   1       3658.78       3772.96       145.53 o                         
   3  11   1        652.67        729.19       125.97 o                         
   4  11   1         36.32       -121.01       121.01 o                         
   5  11   1        265.04        346.97       143.93 o                         
   6  11   1        232.66        234.69       148.22 o                         
   7  11   1       1788.94       1885.41       156.25 o                         
   8  11   1        668.13        640.22       165.43 o                         
   9  11   1        837.96        992.07       191.86 o                         
  10  11   1       1137.47       1086.12       217.91 o                         
  11  11   1          3.55         71.62       254.87 o                         
 -11  12   1       2009.66       2208.91       237.44 o                         
 -10  12   1         39.37        125.18       201.31 o                         
  -9  12   1        265.24        365.83       197.98 o                         
  -8  12   1       1193.90       1368.79       148.54 o                         
  -7  12   1       4952.17       4911.22       159.71 o                         
  -6  12   1       2175.35       2029.43       144.51 o                         
  -5  12   1       5152.83       5171.25       209.27 o                         
  -4  12   1        501.96        462.15       134.48 o                         
  -3  12   1       2168.61       2089.31       125.95 o                         
  -2  12   1      18524.05      19698.65       341.80 o                         
  -1  12   1       3186.17       3167.80       129.87 o                         
   0  12   1      12298.17      13196.77       216.29 o                         
   1  12   1       6983.77       7446.49       148.09 o                         
   2  12   1       3480.61       3525.64       141.57 o                         
   3  12   1       2743.92       2757.12       125.36 o                         
   4  12   1        401.12        328.11       131.22 o                         
   5  12   1       5101.71       5160.18       155.87 o                         
   6  12   1         94.12         61.50       134.59 o                         
   7  12   1      10073.66      10122.83       301.99 o                         
   8  12   1        713.62        748.67       201.39 o                         
   9  12   1         91.95        172.14       192.77 o                         
  10  12   1        804.22        787.37       231.15 o                         
 -10  13   1       1536.01       1629.95       205.65 o                         
  -9  13   1       3274.88       3658.02       214.43 o                         
  -8  13   1       5063.04       5087.49       179.15 o                         
  -7  13   1        903.65        844.86       142.93 o                         
  -6  13   1        674.61        602.96       143.59 o                         
  -5  13   1      18136.21      18368.42       179.93 o                         
  -4  13   1        191.38         67.03       156.28 o                         
  -3  13   1       3381.79       3405.39       124.31 o                         
  -2  13   1       5154.42       5666.86       221.99 o                         
  -1  13   1       8694.71       8906.24       257.48 o                         
   0  13   1       1402.68       1354.29       121.18 o                         
   1  13   1       3962.75       3999.23       158.62 o                         
   2  13   1        941.37        961.40       133.95 o                         
   3  13   1      13863.40      12981.26       395.28 o                         
   4  13   1      21490.28      22305.32       297.25 o                         
   5  13   1       5327.72       5466.79       146.08 o                         
   6  13   1        607.93        568.51       151.64 o                         
   7  13   1         31.41        -40.69       165.54 o                         
   8  13   1       6259.62       6420.54       204.63 o                         
   9  13   1        662.90        666.37       195.98 o                         
  10  13   1        226.90        204.99       305.61 o                         
 -10  14   1         48.66        150.02       213.99 o                         
  -9  14   1        539.34        467.41       177.07 o                         
  -8  14   1        210.03         34.21       159.77 o                         
  -7  14   1         28.72         27.85       153.97 o                         
  -6  14   1        104.31         93.19       150.60 o                         
  -5  14   1        356.46        362.05       117.84 o                         
  -4  14   1         38.42        -44.76       129.36 o                         
  -3  14   1        866.84        806.93       139.63 o                         
  -2  14   1        923.50        939.98       155.96 o                         
  -1  14   1        276.26        334.97       117.55 o                         
   0  14   1       2348.00       2177.47       110.08 o                         
   1  14   1       1621.43       1557.15       133.46 o                         
   2  14   1       1084.39       1323.61       155.00 o                         
   3  14   1        113.90        150.81       146.61 o                         
   4  14   1         24.40         96.44       136.99 o                         
   5  14   1         85.14          7.69       152.57 o                         
   6  14   1       1959.45       1909.46       149.70 o                         
   7  14   1         13.72         40.20       177.23 o                         
   8  14   1        115.45          0.35       194.87 o                         
   9  14   1         22.03         93.16       204.82 o                         
  -9  15   1       6390.95       6588.07       214.52 o                         
  -8  15   1       5684.79       5961.30       183.77 o                         
  -7  15   1       2237.66       2051.92       163.24 o                         
  -6  15   1        898.60        886.87       153.00 o                         
  -5  15   1       7125.30       7248.10       160.33 o                         
  -4  15   1        133.91        114.96       147.03 o                         
  -3  15   1       1574.72       1533.53       140.99 o                         
  -2  15   1       4718.29       4603.82       108.15 o                         
  -1  15   1       6323.70       6650.22       153.54 o                         
   0  15   1       1626.16       1495.83       121.19 o                         
   1  15   1       2329.09       2215.79       120.81 o                         
   2  15   1        570.68        635.23       140.54 o                         
   3  15   1      12559.94      12865.57       153.64 o                         
   4  15   1      12629.25      13038.97       287.48 o                         
   5  15   1       4389.69       4235.22       153.94 o                         
   6  15   1        418.63        349.59       169.65 o                         
   7  15   1        267.55        279.71       179.17 o                         
   8  15   1       6909.86       7565.25       221.05 o                         
   9  15   1         94.32        148.41       235.55 o                         
  -9  16   1          2.42         17.36       192.43 o                         
  -8  16   1       1580.87       1500.38       199.69 o                         
  -7  16   1        174.76        155.71       177.22 o                         
  -6  16   1        671.80        597.16       147.03 o                         
  -5  16   1       1413.54       1372.12       139.09 o                         
  -4  16   1         51.00        -32.18       131.58 o                         
  -3  16   1       4787.08       4814.08       142.94 o                         
  -2  16   1      12050.41      12649.16       159.32 o                         
  -1  16   1       4167.57       4077.55       126.22 o                         
   0  16   1       5874.67       5862.58       202.06 o                         
   1  16   1       2189.01       2043.90       122.87 o                         
   2  16   1       1249.80       1378.95       153.83 o                         
   3  16   1        884.53       1092.66       151.45 o                         
   4  16   1        650.05        761.55       147.38 o                         
   5  16   1       2795.89       2656.57       166.04 o                         
   6  16   1       1294.95       1213.99       167.79 o                         
   7  16   1       5166.36       5267.58       190.38 o                         
   8  16   1       1130.14       1249.61       187.62 o                         
  -8  17   1        224.85        160.98       194.99 o                         
  -7  17   1       1310.23       1295.65       188.46 o                         
  -6  17   1       1369.34       1330.42       159.04 o                         
  -5  17   1         95.16        200.77       140.30 o                         
  -4  17   1       3733.68       3695.50       166.45 o                         
  -3  17   1          3.27        -13.60       129.46 o                         
  -2  17   1         10.73         42.40       131.37 o                         
  -1  17   1       1233.08       1271.10       149.33 o                         
   0  17   1       1787.41       1705.43       150.92 o                         
   1  17   1       2241.01       2006.25       121.74 o                         
   2  17   1        700.10        523.17       148.59 o                         
   3  17   1       2192.29       2171.99       160.97 o                         
   4  17   1          0.55          2.91       145.48 o                         
   5  17   1       1124.77       1043.43       160.98 o                         
   6  17   1        361.68        447.65       153.68 o                         
   7  17   1        156.85        122.94       196.82 o                         
   8  17   1        104.21        -11.35       214.60 o                         
  -7  18   1        765.14        754.87       194.60 o                         
  -6  18   1        742.71        775.39       167.01 o                         
  -5  18   1        742.65        813.33       160.66 o                         
  -4  18   1       1387.20       1347.17       160.74 o                         
  -3  18   1       4380.14       4339.72       166.60 o                         
  -2  18   1       2924.18       2984.41       149.58 o                         
  -1  18   1       6531.94       6374.77       205.44 o                         
   0  18   1       1481.05       1402.97       146.71 o                         
   1  18   1       5640.64       5692.24       152.42 o                         
   2  18   1       2586.26       2430.34       146.34 o                         
   3  18   1          3.35        190.94       139.81 o                         
   4  18   1        351.81        475.41       158.19 o                         
   5  18   1         84.52        107.62       154.07 o                         
   6  18   1       1230.60       1165.37       196.46 o                         
   7  18   1       4299.48       4532.61       219.70 o                         
  -7  19   1        893.09       1203.57       311.86 o                         
  -6  19   1       1709.40       1688.09       198.13 o                         
  -5  19   1       4891.56       4903.71       202.14 o                         
  -4  19   1       2695.65       2605.52       176.24 o                         
  -3  19   1        288.55        302.17       157.92 o                         
  -2  19   1         21.13        -69.47       143.27 o                         
  -1  19   1         22.81        -40.55       141.09 o                         
   0  19   1       2063.62       1980.38       143.57 o                         
   1  19   1       1480.39       1596.26       141.45 o                         
   2  19   1       2785.53       2764.73       159.12 o                         
   3  19   1        333.19        186.05       154.16 o                         
   4  19   1       3487.66       3526.09       182.26 o                         
   5  19   1        316.70        197.14       170.42 o                         
   6  19   1       3132.10       3194.82       216.17 o                         
  -5  20   1        597.07        482.59       188.75 o                         
  -4  20   1        123.01        181.85       194.26 o                         
  -3  20   1        885.94        715.57       161.93 o                         
  -2  20   1         13.80       -170.96       170.96 o                         
  -1  20   1        310.45        258.11       154.82 o                         
   0  20   1        755.80        695.86       172.62 o                         
   1  20   1        969.51        803.50       154.65 o                         
   2  20   1       2166.40       2290.12       175.83 o                         
   3  20   1         99.24        -14.05       157.89 o                         
   4  20   1          5.83         64.14       192.39 o                         
   5  20   1       1446.45       1634.04       212.49 o                         
  -4  21   1        136.08          9.98       191.44 o                         
  -3  21   1        345.52        440.66       188.65 o                         
  -2  21   1       1246.80       1046.86       193.52 o                         
  -1  21   1         80.61        123.87       191.51 o                         
   0  21   1       5726.90       5633.48       213.34 o                         
   1  21   1        433.97        383.33       171.96 o                         
   2  21   1        207.61        146.97       173.26 o                         
   3  21   1        626.51        636.69       211.96 o                         
  -2  22   1        370.72        281.89       320.11 o                         
  -1  22   1       2780.97       2691.19       190.94 o                         
   0  22   1       1910.96       1750.41       186.26 o                         
   1  22   1       1359.16       1379.92       455.63 o                         
 -13   0   2       3345.35       3408.01       397.27 o                         
 -12   0   2        673.19        685.33       302.50 o                         
 -11   0   2       3548.58       3231.95       262.75 o                         
 -10   0   2        389.39        361.46       209.27 o                         
  -9   0   2        855.01        612.88       311.64 o                         
  -8   0   2       3111.55       2961.85       220.99 o                         
  -7   0   2       4384.18       4109.30       195.68 o                         
  -6   0   2       2136.96       1888.29       185.02 o                         
  -5   0   2      72745.59      74926.32       496.24 o                         
  -4   0   2       1166.34       1128.46       191.34 o                         
  -3   0   2       3019.38       3000.28       260.55 o                         
  -2   0   2       8676.88       9101.79       682.58 o                         
  -1   0   2      21638.54      24268.42       840.90 o                         
   0   0   2      13029.45      12548.22       278.50 o                         
   1   0   2       3154.91       3101.25       288.99 o                         
   2   0   2        234.36        127.27       337.35 o                         
   3   0   2      11230.98      11301.27       393.08 o                         
   4   0   2       6201.87       4596.69       535.55 o                         
   5   0   2       7060.70       5401.97       446.51 o                         
   6   0   2      32985.52      25009.25       569.86 o                         
   7   0   2        472.09        341.40       597.66 o                         
   8   0   2       4136.67       3208.52       420.01 o                         
   9   0   2       7044.45       5406.75       478.65 o                         
  10   0   2        688.77        431.31       463.01 o                         
  11   0   2       3028.83       2202.14       637.19 o                         
  12   0   2       4554.70       3544.27       542.93 o                         
 -13   1   2         65.74         66.51       270.41 o                         
 -12   1   2       1345.57       1348.72       239.97 o                         
 -11   1   2         78.20        110.06       183.94 o                         
 -10   1   2       1204.97       1073.60       149.31 o                         
  -9   1   2       6078.33       6032.73       195.76 o                         
  -8   1   2       4491.47       4170.02       151.83 o                         
  -7   1   2         20.49         19.71       129.43 o                         
  -6   1   2       1567.74       1585.53       156.56 o                         
  -5   1   2        951.62       1009.36       117.16 o                         
  -4   1   2       1375.50       1216.38       132.14 o                         
  -3   1   2        216.27        180.74       151.36 o                         
  -2   1   2      17987.79      19459.46       575.37 o                         
  -1   1   2       1232.08       1389.40       165.11 o                         
   0   1   2         17.38         16.92       140.45 o                         
   1   1   2      11815.19      12676.40       263.71 o                         
   2   1   2      12406.41      12024.23       386.00 o                         
   3   1   2        330.22        241.86       264.99 o                         
   4   1   2       5732.13       5158.30       540.76 o                         
   5   1   2        205.14        137.69       443.90 o                         
   6   1   2       8203.99       7793.48       351.39 o                         
   7   1   2        976.20        711.89       523.82 o                         
   8   1   2       3655.98       2753.76       547.28 o                         
   9   1   2       1486.12       1129.30       474.74 o                         
  10   1   2          7.09          4.34       452.59 o                         
  11   1   2        579.68        427.83       592.88 o                         
  12   1   2         60.05         44.74       537.29 o                         
 -13   2   2         11.39         21.87       256.29 o                         
 -12   2   2       1163.67       1242.94       230.81 o                         
 -11   2   2        852.69        937.85       206.31 o                         
 -10   2   2          6.91        -52.45       213.16 o                         
  -9   2   2         20.54        949.01       516.26 o                         
  -8   2   2        894.98        912.62       152.98 o                         
  -7   2   2       2941.94       2565.31       130.38 o                         
  -6   2   2       6847.75       7149.94       167.30 o                         
  -5   2   2      17282.60      16916.17       277.69 o                         
  -4   2   2        522.31        425.49       122.20 o                         
  -3   2   2      16262.54      16537.19       279.30 o                         
  -2   2   2        566.62        769.62       160.63 o                         
  -1   2   2      10098.17      10673.88       262.37 o                         
   0   2   2       3555.15       4251.57       208.69 o                         
   1   2   2      20874.12      23526.64       542.14 o                         
   2   2   2       1173.65       1141.90       183.80 o                         
   3   2   2      26399.80      27049.46       629.31 o                         
   4   2   2       8556.95       8427.56       308.14 o                         
   5   2   2        171.93        188.07       371.80 o                         
   6   2   2       9953.88       8260.11       600.70 o                         
   7   2   2       3095.50       2688.24       430.53 o                         
   8   2   2        147.68         93.38       416.10 o                         
   9   2   2         30.06         21.28       457.37 o                         
  10   2   2        487.30        372.67       537.29 o                         
  11   2   2        952.44        671.50       506.88 o                         
  12   2   2       1460.78       1124.96       535.98 o                         
 -13   3   2          7.44         -9.83       269.70 o                         
 -12   3   2       4139.92       4223.93       240.41 o                         
 -11   3   2        716.33        806.15       211.35 o                         
 -10   3   2       3959.11       4114.02       199.82 o                         
  -9   3   2       1343.35       1242.80       183.18 o                         
  -8   3   2      22115.72      22513.67       647.55 o                         
  -7   3   2       3989.49       3742.51       155.52 o                         
  -6   3   2       6653.52       6473.08       148.78 o                         
  -5   3   2       1391.60       1306.75       139.75 o                         
  -4   3   2       9301.57       8546.33       186.45 o                         
  -3   3   2       4897.72       5892.34       148.08 o                         
  -2   3   2        723.37        679.25       152.16 o                         
  -1   3   2       9589.32      11136.50       473.87 o                         
   0   3   2        171.52        377.06       179.35 o                         
   1   3   2       1487.84       1614.78       166.87 o                         
   2   3   2      39267.93      42376.70       850.14 o                         
   3   3   2      13043.14      13877.54       199.02 o                         
   4   3   2       3249.54       3065.12       179.56 o                         
   5   3   2       8380.91       8158.01       397.21 o                         
   6   3   2      25851.43      24544.94       588.97 o                         
   7   3   2       2892.60       2681.29       333.87 o                         
   8   3   2        488.20        385.65       352.72 o                         
   9   3   2        127.41        102.51       387.44 o                         
  10   3   2       1113.74        823.52       529.90 o                         
  11   3   2       1338.51       1031.14       486.03 o                         
 -13   4   2       1488.12       1559.40       284.42 o                         
 -12   4   2       3996.65       4073.16       240.76 o                         
 -11   4   2       2330.12       2279.02       222.43 o                         
 -10   4   2       2125.87       2079.10       177.47 o                         
  -9   4   2       4895.88       4715.26       182.81 o                         
  -8   4   2          6.99         37.75       138.45 o                         
  -7   4   2      10642.02      10504.23       177.91 o                         
  -6   4   2       1089.58        953.76       134.33 o                         
  -5   4   2        313.96        449.10       127.18 o                         
  -4   4   2        100.42        124.68       124.23 o                         
  -3   4   2      18554.17      20123.08       339.11 o                         
  -2   4   2       8800.61       9778.54       163.62 o                         
  -1   4   2      52895.76      47045.27       282.63 o                         
   0   4   2       6724.90       6778.08       177.45 o                         
   1   4   2        228.68        233.13       146.45 o                         
   2   4   2       6143.72       6598.84       148.23 o                         
   3   4   2        871.45        852.36       121.37 o                         
   4   4   2       8987.21       8701.77       176.49 o                         
   5   4   2       4727.77       4048.21       165.35 o                         
   6   4   2       3145.10       3084.06       262.28 o                         
   7   4   2       1029.63        860.17       243.89 o                         
   8   4   2       1236.78       1151.42       311.57 o                         
   9   4   2       2343.55       2039.56       371.75 o                         
  10   4   2       5869.61       4475.94       517.74 o                         
  11   4   2        790.90        623.72       545.11 o                         
  12   4   2        160.80        111.19       583.33 o                         
 -13   5   2        803.09        983.28       282.52 o                         
 -12   5   2       2539.94       2467.86       255.92 o                         
 -11   5   2         69.02        139.03       193.54 o                         
 -10   5   2         72.76         96.75       174.18 o                         
  -9   5   2        862.60        852.74       165.84 o                         
  -8   5   2       2813.79       2699.25       147.21 o                         
  -7   5   2       5424.50       5491.05       188.19 o                         
  -6   5   2       2286.91       2295.86       122.44 o                         
  -5   5   2         93.58        142.93       142.46 o                         
  -4   5   2       1590.97       1585.00        91.09 o                         
  -3   5   2      16895.31      17084.19       188.45 o                         
  -2   5   2        768.91        922.37       127.33 o                         
  -1   5   2        307.81        262.36       134.85 o                         
   0   5   2      12723.20      14238.32       358.29 o                         
   1   5   2        214.31         63.83       124.51 o                         
   2   5   2      12426.22      12651.55       157.59 o                         
   3   5   2        411.32        536.57       144.15 o                         
   4   5   2       1431.16       1370.28       137.07 o                         
   5   5   2       1593.35       1654.11       142.47 o                         
   6   5   2       6031.68       6101.83       207.86 o                         
   7   5   2        299.42        294.92       343.13 o                         
   8   5   2        480.67        427.53       257.33 o                         
   9   5   2         10.20        -48.56       318.23 o                         
  10   5   2       1702.97       1620.28       424.66 o                         
  11   5   2       2022.82       1533.68       557.70 o                         
  12   5   2        274.26        214.57       527.30 o                         
 -13   6   2        755.84        862.70       288.13 o                         
 -12   6   2       4597.62       4790.76       229.06 o                         
 -11   6   2         18.77         26.49       191.73 o                         
 -10   6   2       7345.36       7456.30       337.35 o                         
  -9   6   2       1933.00       1861.33       149.46 o                         
  -8   6   2       1853.09       1778.04       163.48 o                         
  -7   6   2       3266.12       3252.31       149.09 o                         
  -6   6   2       2194.09       2035.48       242.77 o                         
  -5   6   2       7223.25       7419.44       134.88 o                         
  -4   6   2       7561.56       7895.48       325.40 o                         
  -3   6   2       5105.33       5499.04       119.30 o                         
  -2   6   2        628.89        794.55       102.89 o                         
  -1   6   2      64261.13      72549.42       689.24 o                         
   0   6   2       1736.66       2073.10       123.53 o                         
   1   6   2       8439.91       8935.26       150.84 o                         
   2   6   2       5488.20       5788.63       121.42 o                         
   3   6   2       6273.65       7080.49       200.68 o                         
   4   6   2        254.82        354.73       131.13 o                         
   5   6   2       9309.76       9021.29       219.39 o                         
   6   6   2        462.20        430.97       166.26 o                         
   7   6   2       1711.65       1694.78       205.50 o                         
   8   6   2      10410.67       9920.11       281.44 o                         
   9   6   2       3326.58       2950.11       300.18 o                         
  10   6   2       8672.63       7912.98       402.86 o                         
  11   6   2        228.66        242.30       528.22 o                         
 -12   7   2        333.95        357.77       233.13 o                         
 -11   7   2       1161.38       1239.84       204.07 o                         
 -10   7   2       2539.21       2379.46       160.39 o                         
  -9   7   2       3256.31       3152.86       146.60 o                         
  -8   7   2       6745.96       6844.33       168.54 o                         
  -7   7   2         14.60         34.42       135.65 o                         
  -6   7   2       3054.17       3328.20       168.53 o                         
  -5   7   2      13175.33      13372.04       189.46 o                         
  -4   7   2       6810.25       7350.17       135.60 o                         
  -3   7   2       9467.14      10007.65       313.82 o                         
  -2   7   2       7515.67       7626.95       255.66 o                         
  -1   7   2       5234.96       5904.59       120.74 o                         
   0   7   2        457.36        444.66       109.16 o                         
   1   7   2         95.48         31.67       105.18 o                         
   2   7   2        182.79        127.06       129.44 o                         
   3   7   2      11552.37      11754.95       310.08 o                         
   4   7   2        560.97        468.46       118.18 o                         
   5   7   2       1091.76       1245.01       160.78 o                         
   6   7   2        663.37        675.87       154.86 o                         
   7   7   2        132.83       1703.20       852.78 o                         
   8   7   2       2744.86       2868.62       289.46 o                         
   9   7   2       1375.05       1389.48       279.30 o                         
  10   7   2        387.49        378.01       353.65 o                         
  11   7   2        754.64        754.21       434.01 o                         
 -12   8   2        147.95        266.68       218.47 o                         
 -11   8   2       1331.69       1272.12       205.61 o                         
 -10   8   2      13135.70      14060.59       464.80 o                         
  -9   8   2       2001.04       2094.71       168.19 o                         
  -8   8   2       6427.04       6394.83       234.91 o                         
  -7   8   2         14.03          6.50       136.21 o                         
  -6   8   2       4075.19       4083.94       144.11 o                         
  -5   8   2        528.55        468.68       107.29 o                         
  -4   8   2         67.69         69.17       107.35 o                         
  -3   8   2       7108.11       7766.42       184.23 o                         
  -2   8   2        164.47        218.06       128.53 o                         
  -1   8   2      17386.52      17598.47       499.35 o                         
   0   8   2      16245.86      16752.44       661.47 o                         
   1   8   2      12783.96      13939.04       150.51 o                         
   2   8   2       4231.77       4524.17       130.96 o                         
   3   8   2        264.53        226.32       124.97 o                         
   4   8   2      15503.12      15377.86       207.69 o                         
   5   8   2       5540.62       5488.17       248.95 o                         
   6   8   2      12528.76      11766.07       301.68 o                         
   7   8   2        743.87        718.56       163.75 o                         
   8   8   2       8568.40       8989.18       227.22 o                         
   9   8   2       1154.12       1256.34       249.75 o                         
  10   8   2        746.56        624.11       320.48 o                         
  11   8   2        481.88        455.48       384.46 o                         
 -12   9   2       1134.03       1289.71       258.79 o                         
 -11   9   2         98.77        192.40       186.73 o                         
 -10   9   2         17.55        -81.11       184.80 o                         
  -9   9   2        461.67        639.08       159.92 o                         
  -8   9   2       2998.39       2984.88       143.90 o                         
  -7   9   2        211.18        310.00       139.11 o                         
  -6   9   2        859.28        927.70       140.59 o                         
  -5   9   2        212.17        250.02       139.06 o                         
  -4   9   2       2831.71       2899.40       121.95 o                         
  -3   9   2      15745.11      16498.62       198.17 o                         
  -2   9   2         73.65         10.24       122.11 o                         
  -1   9   2       3569.99       3991.99       127.74 o                         
   0   9   2         63.28       -162.92       162.92 o                         
   1   9   2       4697.10       4791.84       227.64 o                         
   2   9   2      10034.66      10643.01       174.85 o                         
   3   9   2      16300.34      17536.06       198.61 o                         
   4   9   2       2234.27       2249.96       142.06 o                         
   5   9   2        482.07        397.43       133.17 o                         
   6   9   2       5451.31       5271.86       218.85 o                         
   7   9   2        441.54        406.86       155.09 o                         
   8   9   2         20.38        -18.24       181.94 o                         
   9   9   2       2911.61       2786.83       256.16 o                         
  10   9   2        919.98        853.74       311.59 o                         
  11   9   2       1533.14       1577.94       394.63 o                         
 -12  10   2        755.45        845.87       226.36 o                         
 -11  10   2       1736.42       1807.94       223.68 o                         
 -10  10   2       3539.07       3440.15       168.82 o                         
  -9  10   2        994.09       1069.96       155.65 o                         
  -8  10   2       4498.72       4641.44       177.75 o                         
  -7  10   2        129.65        102.79       147.78 o                         
  -6  10   2       5760.22       5812.04       140.70 o                         
  -5  10   2      10242.67      10457.83       151.87 o                         
  -4  10   2         28.62         51.86       139.92 o                         
  -3  10   2       3447.15       3287.71       122.05 o                         
  -2  10   2        673.68        717.41       107.83 o                         
  -1  10   2       2079.02       2150.27       121.64 o                         
   0  10   2      18334.39      19349.23       505.57 o                         
   1  10   2      14773.81      14438.88       411.36 o                         
   2  10   2         18.98        -81.36       116.17 o                         
   3  10   2       2051.61       2167.09       141.65 o                         
   4  10   2        302.52        372.73       121.97 o                         
   5  10   2       4885.75       4605.90       138.55 o                         
   6  10   2       3808.73       3889.47       155.61 o                         
   7  10   2        207.54        130.75       160.59 o                         
   8  10   2       6827.79       6477.24       181.88 o                         
   9  10   2        196.48        201.04       195.57 o                         
  10  10   2        140.28        149.11       291.27 o                         
 -11  11   2         37.83         44.64       215.53 o                         
 -10  11   2        780.86        840.97       197.05 o                         
  -9  11   2        808.24        862.95       171.44 o                         
  -8  11   2       2240.15       2359.24       180.81 o                         
  -7  11   2       3766.77       3964.60       145.28 o                         
  -6  11   2        139.34        223.33       152.48 o                         
  -5  11   2       4006.89       4096.23       139.13 o                         
  -4  11   2       2539.04       2427.26       115.13 o                         
  -3  11   2      40500.66      41674.93       178.16 o                         
  -2  11   2       2043.21       2165.98       121.34 o                         
  -1  11   2       1457.98       1434.65       106.56 o                         
   0  11   2       1038.16       1038.70       104.29 o                         
   1  11   2      36906.61      40397.03       391.20 o                         
   2  11   2        571.77        574.04       123.98 o                         
   3  11   2        198.23        248.78       134.94 o                         
   4  11   2         66.88         45.40       131.32 o                         
   5  11   2       3634.38       3641.15       155.34 o                         
   6  11   2       6253.70       6318.21       160.46 o                         
   7  11   2       2625.84       2654.42       161.73 o                         
   8  11   2       2829.26       2998.30       193.61 o                         
   9  11   2       1388.29       1478.49       194.99 o                         
  10  11   2       2630.13       2387.27       251.59 o                         
 -11  12   2          0.57        -87.45       233.26 o                         
 -10  12   2        617.80        623.15       183.02 o                         
  -9  12   2        287.32        280.89       159.87 o                         
  -8  12   2        617.70        713.36       147.43 o                         
  -7  12   2       1179.04       1142.58       154.84 o                         
  -6  12   2       1979.89       1969.02       131.95 o                         
  -5  12   2      13135.48      13154.61       319.79 o                         
  -4  12   2        519.48        436.70       117.37 o                         
  -3  12   2       1855.33       1840.57       122.55 o                         
  -2  12   2       1718.95       1717.59       124.25 o                         
  -1  12   2        276.79        338.48       124.09 o                         
   0  12   2       1659.13       1721.20       124.11 o                         
   1  12   2         31.69         82.00       136.49 o                         
   2  12   2         42.72         -7.17       120.54 o                         
   3  12   2       4214.47       4199.09       137.76 o                         
   4  12   2      18139.86      18401.91       356.16 o                         
   5  12   2       2104.80       1979.31       134.64 o                         
   6  12   2       4156.91       4011.78       167.07 o                         
   7  12   2          0.61        -75.76       162.90 o                         
   8  12   2          2.36         76.04       167.62 o                         
   9  12   2          7.27         89.72       200.74 o                         
  10  12   2        208.04        207.11       301.87 o                         
 -11  13   2       1216.86       1253.29       212.70 o                         
 -10  13   2         82.90        156.05       203.59 o                         
  -9  13   2        352.22        555.12       218.96 o                         
  -8  13   2        169.50        157.76       163.44 o                         
  -7  13   2       1188.55       1311.03       150.69 o                         
  -6  13   2       1108.61       1015.62       123.24 o                         
  -5  13   2        111.36        215.40       144.82 o                         
  -4  13   2       1477.42       1443.14       156.76 o                         
  -3  13   2       7937.92       8020.76       142.33 o                         
  -2  13   2        547.95        579.22       120.72 o                         
  -1  13   2       1008.82       1051.60       120.53 o                         
   0  13   2        824.13        859.94       133.49 o                         
   1  13   2       3423.60       3245.34       112.02 o                         
   2  13   2       6519.12       6512.91       145.63 o                         
   3  13   2         38.03        117.63       152.20 o                         
   4  13   2        153.61         52.92       141.79 o                         
   5  13   2        190.29         75.66       146.59 o                         
   6  13   2        866.95        927.68       154.92 o                         
   7  13   2       9249.82       9092.86       286.07 o                         
   8  13   2       1250.93       1461.48       188.86 o                         
   9  13   2       2420.04       2653.29       245.95 o                         
 -10  14   2       2220.61       2257.05       215.30 o                         
  -9  14   2         20.18        -38.83       202.66 o                         
  -8  14   2       1474.55       1472.66       166.43 o                         
  -7  14   2      15555.41      15561.93       179.14 o                         
  -6  14   2      17754.68      16737.20       698.62 o                         
  -5  14   2       5900.08       5582.26       120.35 o                         
  -4  14   2        240.78        208.76       127.61 o                         
  -3  14   2       2019.52       2205.92       152.53 o                         
  -2  14   2       4304.75       4306.43       147.58 o                         
  -1  14   2        284.61        357.83       136.54 o                         
   0  14   2      12837.08      13335.45       406.90 o                         
   1  14   2       2595.13       2839.77       155.62 o                         
   2  14   2      11645.67      12248.55       162.69 o                         
   3  14   2         77.10         82.12       139.48 o                         
   4  14   2      28070.44      26691.09       495.70 o                         
   5  14   2       6274.45       6272.04       157.85 o                         
   6  14   2        943.70        952.98       166.05 o                         
   7  14   2        567.85        522.61       167.21 o                         
   8  14   2        676.45        699.42       184.82 o                         
   9  14   2          6.11        -24.30       217.29 o                         
 -10  15   2        123.82        137.49       209.61 o                         
  -9  15   2         36.86         61.59       228.92 o                         
  -8  15   2        149.61         97.63       160.22 o                         
  -7  15   2        984.37       1078.84       162.63 o                         
  -6  15   2         60.39        -80.26       121.16 o                         
  -5  15   2        294.03        378.63       151.16 o                         
  -4  15   2        485.91        464.97       135.26 o                         
  -3  15   2       3645.20       3658.08       142.24 o                         
  -2  15   2        675.66        566.11       108.82 o                         
  -1  15   2        912.64        896.90       127.45 o                         
   0  15   2       2335.74       2355.13       129.56 o                         
   1  15   2       2183.49       2207.53       141.84 o                         
   2  15   2        923.75        866.30       122.51 o                         
   3  15   2        956.48        934.20       138.54 o                         
   4  15   2       1149.71        964.24       151.65 o                         
   5  15   2       2141.17       1933.43       159.56 o                         
   6  15   2        877.86        995.17       160.49 o                         
   7  15   2        313.77        244.39       183.07 o                         
   8  15   2       1313.60       1603.97       199.98 o                         
  -9  16   2         10.32        134.93       249.82 o                         
  -8  16   2        198.23        314.18       194.32 o                         
  -7  16   2       1548.79       1707.34       159.13 o                         
  -6  16   2       2910.97       2904.00       149.49 o                         
  -5  16   2       6254.85       5962.30       295.78 o                         
  -4  16   2       1237.15       1210.15       134.72 o                         
  -3  16   2        628.01        596.08       153.08 o                         
  -2  16   2       3417.57       3419.09       140.54 o                         
  -1  16   2        795.49        750.12       143.85 o                         
   0  16   2        819.86        731.61       127.17 o                         
   1  16   2       1056.83       1103.91       126.52 o                         
   2  16   2       4038.30       3874.68       154.32 o                         
   3  16   2       2956.01       2945.39       151.74 o                         
   4  16   2      13323.57      13411.64       210.21 o                         
   5  16   2       2721.25       2800.60       162.59 o                         
   6  16   2        605.41        592.39       176.63 o                         
   7  16   2         96.60         61.52       199.12 o                         
   8  16   2          5.14         22.58       237.25 o                         
  -8  17   2        215.08        198.36       193.12 o                         
  -7  17   2       4370.53       4132.08       245.38 o                         
  -6  17   2        238.45        277.44       177.64 o                         
  -5  17   2       1069.23       1106.76       145.67 o                         
  -4  17   2        333.98        290.51       164.08 o                         
  -3  17   2      16033.75      15976.42       483.41 o                         
  -2  17   2        997.02        933.34       134.07 o                         
  -1  17   2        151.80        206.27       132.55 o                         
   0  17   2       8683.38       8692.46       234.97 o                         
   1  17   2       6680.34       6350.92       180.27 o                         
   2  17   2        879.58        847.52       146.42 o                         
   3  17   2         34.90         49.01       162.91 o                         
   4  17   2       1543.70       1543.01       160.51 o                         
   5  17   2       1458.98       1306.39       145.16 o                         
   6  17   2       2273.94       2476.21       197.02 o                         
   7  17   2        591.81        624.88       214.17 o                         
  -8  18   2        690.88        839.37       204.03 o                         
  -7  18   2        107.95        126.13       192.87 o                         
  -6  18   2       2308.41       2338.28       180.45 o                         
  -5  18   2       5204.12       5062.41       181.98 o                         
  -4  18   2         50.42        -30.88       158.74 o                         
  -3  18   2       2599.73       2506.38       147.33 o                         
  -2  18   2       1707.16       1607.02       149.50 o                         
  -1  18   2         92.18        118.79       143.01 o                         
   0  18   2      11496.54      10912.12       384.12 o                         
   1  18   2       6110.67       6279.06       167.90 o                         
   2  18   2         51.82         46.29       159.74 o                         
   3  18   2        195.96        224.71       157.25 o                         
   4  18   2         52.35         66.71       174.23 o                         
   5  18   2       1810.87       1831.71       164.56 o                         
   6  18   2        612.99        741.74       208.74 o                         
  -7  19   2        494.08        560.82       210.23 o                         
  -6  19   2        106.32        126.96       160.49 o                         
  -5  19   2         54.40        107.30       179.63 o                         
  -4  19   2        532.60        621.99       142.27 o                         
  -3  19   2       4907.27       4521.62       223.19 o                         
  -2  19   2       3548.82       3316.31       137.52 o                         
  -1  19   2        421.06        388.97       155.98 o                         
   0  19   2       1227.78       1237.27       144.48 o                         
   1  19   2       2178.77       2102.77       160.28 o                         
   2  19   2       5508.51       5804.99       181.85 o                         
   3  19   2        153.56        199.66       172.31 o                         
   4  19   2        145.90        248.62       171.06 o                         
   5  19   2         24.45        -23.24       209.41 o                         
   6  19   2       2073.88       2238.19       400.90 o                         
  -6  20   2       3188.10       2894.62       297.74 o                         
  -5  20   2        154.77        214.76       207.90 o                         
  -4  20   2        252.11        329.51       176.85 o                         
  -3  20   2       1792.67       1891.71       196.59 o                         
  -2  20   2         10.06        148.53       169.47 o                         
  -1  20   2       4831.49       4790.51       175.90 o                         
   0  20   2       4685.30       4512.70       145.85 o                         
   1  20   2       3910.06       4197.27       188.17 o                         
   2  20   2       1125.30       1079.66       196.66 o                         
   3  20   2         79.19         39.31       193.35 o                         
   4  20   2       2916.87       2955.78       190.09 o                         
  -4  21   2       2408.25       2336.34       191.25 o                         
  -3  21   2       2807.24       2614.81       191.13 o                         
  -2  21   2         53.26        176.31       170.19 o                         
  -1  21   2        265.61        348.73       156.22 o                         
   0  21   2        378.11        348.15       173.89 o                         
   1  21   2        838.08        882.81       177.03 o                         
   2  21   2       3567.70       3750.20       216.13 o                         
   3  21   2        232.47        194.76       210.17 o                         
  -1  22   2      11956.35      10990.15       431.07 o                         
   0  22   2        351.12        303.17       447.38 o                         
 -13   1   3        834.35        865.32       222.70 o                         
 -12   1   3        273.18        294.45       192.43 o                         
 -11   1   3        792.81        791.59       162.42 o                         
 -10   1   3       2366.01       2245.68       169.82 o                         
  -9   1   3       7939.82       8015.74       322.08 o                         
  -8   1   3       1955.66       1840.37       145.75 o                         
  -7   1   3       1405.30       1350.81       145.97 o                         
  -6   1   3      24190.12      24213.76       178.99 o                         
  -5   1   3        110.70        114.39       136.81 o                         
  -4   1   3      42713.20      43790.04       571.19 o                         
  -3   1   3       1598.10       1190.46       123.09 o                         
  -2   1   3         63.90        217.35       157.86 o                         
  -1   1   3      23443.93      23724.93       791.67 o                         
   0   1   3        322.25        461.86       177.24 o                         
   1   1   3       3687.45       3473.06       163.61 o                         
   2   1   3       3953.43       3493.79       186.05 o                         
   3   1   3       3896.02       3678.00       175.15 o                         
   4   1   3       8730.06       8270.88       699.30 o                         
   5   1   3       1562.26       1124.09       489.07 o                         
   6   1   3         56.63         45.17       381.79 o                         
   7   1   3      10269.54       9433.58       533.38 o                         
   8   1   3      25216.40      27837.72       536.85 o                         
   9   1   3         34.74         31.27       372.67 o                         
  10   1   3          0.78          2.17       514.27 o                         
  11   1   3        392.30        311.86       542.06 o                         
 -13   2   3          3.14         53.46       241.32 o                         
 -12   2   3       3823.10       4022.50       213.89 o                         
 -11   2   3       3203.95       3204.39       177.43 o                         
 -10   2   3        153.55         40.58       156.27 o                         
  -9   2   3        124.14        116.93       154.83 o                         
  -8   2   3      28880.08      28789.03       600.45 o                         
  -7   2   3       1673.08       1489.33       120.35 o                         
  -6   2   3         80.45        107.80       142.01 o                         
  -5   2   3        117.93        103.75       152.73 o                         
  -4   2   3       8669.98       8901.51       172.22 o                         
  -3   2   3       8332.73       8006.53       259.11 o                         
  -2   2   3      38975.40      43046.14       925.84 o                         
  -1   2   3      16681.28      17325.75       711.16 o                         
   0   2   3      30868.45      33160.57      1124.73 o                         
   1   2   3      29892.61      29537.58       315.59 o                         
   2   2   3       6317.98       6988.46       321.99 o                         
   3   2   3       8556.84       7607.22       292.77 o                         
   4   2   3       2139.51       1894.28       254.96 o                         
   5   2   3      29956.17      28539.82      1890.93 o                         
   6   2   3        518.99        389.61       451.72 o                         
   7   2   3        862.54        671.07       528.17 o                         
   8   2   3        127.51        106.41       401.34 o                         
   9   2   3         18.75         13.46       437.39 o                         
  10   2   3          2.50          0.43       494.72 o                         
  11   2   3       3052.65       2322.02       537.29 o                         
 -13   3   3        840.30        807.94       235.87 o                         
 -12   3   3        175.76        209.16       187.18 o                         
 -11   3   3       2300.44       2591.32       190.17 o                         
 -10   3   3       2952.57       2877.68       165.85 o                         
  -9   3   3         39.17        147.96       161.75 o                         
  -8   3   3       3046.53       3073.79       143.17 o                         
  -7   3   3      14920.23      14676.61       157.32 o                         
  -6   3   3       4982.37       4721.79       130.39 o                         
  -5   3   3       1256.04       1557.78       133.14 o                         
  -4   3   3       2681.63       2477.32       107.66 o                         
  -3   3   3        104.20        115.35       111.91 o                         
  -2   3   3      10062.99      10305.62       382.46 o                         
  -1   3   3         34.36         51.65       123.18 o                         
   0   3   3         87.09        110.60       127.94 o                         
   1   3   3        973.93       1016.48       129.96 o                         
   2   3   3       3622.85       3767.70       142.06 o                         
   3   3   3       1902.34       1577.91       170.06 o                         
   4   3   3        321.24        276.56       184.53 o                         
   5   3   3       7776.50       7334.68       697.78 o                         
   6   3   3       4747.34       4042.03       484.30 o                         
   7   3   3        692.84        555.92       430.46 o                         
   8   3   3        773.55        605.91       436.52 o                         
   9   3   3       2762.17       2059.67       405.25 o                         
  10   3   3        115.65         82.53       489.94 o                         
  11   3   3        425.77        292.32       482.99 o                         
 -13   4   3        244.60        233.33       212.32 o                         
 -12   4   3       6169.41       6003.99       230.51 o                         
 -11   4   3        418.55        378.10       195.61 o                         
 -10   4   3        303.31        317.94       164.57 o                         
  -9   4   3        816.61        919.82       153.93 o                         
  -8   4   3      15817.01      15629.82       276.98 o                         
  -7   4   3        270.74        311.98       141.81 o                         
  -6   4   3         15.90          4.21       119.01 o                         
  -5   4   3        239.55        294.72       126.31 o                         
  -4   4   3       9612.85       8549.78       341.61 o                         
  -3   4   3      19375.22      20315.37       586.21 o                         
  -2   4   3      10245.25      11071.26       536.00 o                         
  -1   4   3        690.32        714.35       133.71 o                         
   0   4   3       8568.35       9987.73       151.42 o                         
   1   4   3      51889.17      56492.80      1030.10 o                         
   2   4   3       3967.02       4517.02       138.21 o                         
   3   4   3       4581.00       4566.18       170.56 o                         
   4   4   3      11495.01      11852.67       185.34 o                         
   5   4   3      10322.05       9165.64       296.68 o                         
   6   4   3       4930.20       4703.95       279.61 o                         
   7   4   3        916.76        863.68       319.48 o                         
   8   4   3        948.97        799.69       349.72 o                         
   9   4   3          5.30          3.91       423.92 o                         
  10   4   3        627.53        463.45       463.45 o                         
  11   4   3       3003.55       2289.88       565.52 o                         
 -13   5   3        345.16        494.62       269.45 o                         
 -12   5   3         51.07        102.67       193.94 o                         
 -11   5   3       9558.21       9649.91       349.64 o                         
 -10   5   3         14.52         47.51       163.20 o                         
  -9   5   3        328.94        325.50       163.37 o                         
  -8   5   3       3187.18       2946.28       146.36 o                         
  -7   5   3       2998.14       2863.92       150.69 o                         
  -6   5   3       1129.50       1010.74       118.72 o                         
  -5   5   3      33269.16      33121.46       413.21 o                         
  -4   5   3       5031.48       4843.31       150.74 o                         
  -3   5   3       6492.39       6424.76       303.88 o                         
  -2   5   3      44269.71      46998.95      1154.61 o                         
  -1   5   3       9906.22      10283.41       372.20 o                         
   0   5   3      14050.65      14773.83       390.45 o                         
   1   5   3       1102.47       1086.58       114.91 o                         
   2   5   3       1090.78       1302.26       144.72 o                         
   3   5   3       1277.24       1522.21       147.48 o                         
   4   5   3      32261.04      32957.99      1109.09 o                         
   5   5   3         43.39         88.20       188.46 o                         
   6   5   3       5217.34       5251.28       254.40 o                         
   7   5   3        459.79        510.18       265.07 o                         
   8   5   3      10906.86      10136.28       364.73 o                         
   9   5   3       5121.03       4521.19       457.83 o                         
  10   5   3        551.22        464.75       506.45 o                         
  11   5   3       2067.66       1515.87       506.88 o                         
 -13   6   3        938.88       1101.84       279.49 o                         
 -12   6   3         99.45        122.21       193.49 o                         
 -11   6   3        650.28        623.56       185.93 o                         
 -10   6   3        365.24        336.53       163.50 o                         
  -9   6   3       1363.68       1261.37       152.80 o                         
  -8   6   3         67.63         71.79       137.93 o                         
  -7   6   3        850.92        865.83       144.13 o                         
  -6   6   3      12752.08      12408.39       140.08 o                         
  -5   6   3       5093.48       4734.08       186.09 o                         
  -4   6   3        347.17        339.29       114.21 o                         
  -3   6   3       2347.40       2438.79       134.22 o                         
  -2   6   3       1864.10       1928.54       112.16 o                         
  -1   6   3       7687.41       8395.42       127.27 o                         
   0   6   3       8310.41       8681.97       127.85 o                         
   1   6   3        666.16        560.94        94.88 o                         
   2   6   3        785.83        953.22       142.29 o                         
   3   6   3         31.50         88.13       125.79 o                         
   4   6   3         24.02        -20.16       129.22 o                         
   5   6   3        171.18        151.34       167.91 o                         
   6   6   3       4047.62       3939.88       208.86 o                         
   7   6   3       1370.86       1152.76       253.99 o                         
   8   6   3         93.79        -38.66       448.25 o                         
   9   6   3        795.60        627.08       339.08 o                         
  10   6   3       3114.22       2607.59       486.33 o                         
 -13   7   3          0.70          8.00       230.83 o                         
 -12   7   3          6.94         52.78       232.43 o                         
 -11   7   3       4929.86       5274.82       203.19 o                         
 -10   7   3       7619.20       7409.61       168.42 o                         
  -9   7   3       8722.70       8753.90       233.66 o                         
  -8   7   3       3608.40       3797.48       188.70 o                         
  -7   7   3       1192.28       1207.88       136.45 o                         
  -6   7   3       5323.47       4955.09       290.39 o                         
  -5   7   3      22293.17      22877.95       504.30 o                         
  -4   7   3         21.75         18.29       120.57 o                         
  -3   7   3        432.06        543.47       127.01 o                         
  -2   7   3       1049.48        930.93       130.58 o                         
  -1   7   3       3690.31       3748.18       136.11 o                         
   0   7   3        528.60        357.80       130.59 o                         
   1   7   3       4454.88       4851.15       136.79 o                         
   2   7   3       3240.03       3513.16       141.68 o                         
   3   7   3       2066.59       1957.50       126.98 o                         
   4   7   3      14199.17      14487.12       344.75 o                         
   5   7   3        588.28        534.77       158.55 o                         
   6   7   3        152.32        148.10       173.14 o                         
   7   7   3       4953.85       4834.91       224.67 o                         
   8   7   3       7456.17       7595.33       292.10 o                         
   9   7   3        404.51        487.45       308.22 o                         
  10   7   3         64.65        -34.84       378.03 o                         
 -12   8   3       4384.21       4824.56       228.16 o                         
 -11   8   3       4188.63       4430.79       211.28 o                         
 -10   8   3         46.39        -27.98       168.11 o                         
  -9   8   3        733.33        662.80       164.57 o                         
  -8   8   3       7408.71       7380.32       159.59 o                         
  -7   8   3       1312.03       1345.52       118.97 o                         
  -6   8   3       5814.02       5904.11       167.83 o                         
  -5   8   3        967.98        933.32       106.73 o                         
  -4   8   3          9.53         62.36       117.70 o                         
  -3   8   3       4982.29       5172.38       159.11 o                         
  -2   8   3        494.15        621.31       124.68 o                         
  -1   8   3       5444.78       5677.46       134.69 o                         
   0   8   3       3248.38       3511.24       130.39 o                         
   1   8   3      10330.36      10043.93       434.71 o                         
   2   8   3       4212.39       4443.53       185.88 o                         
   3   8   3       5682.21       6024.28       259.55 o                         
   4   8   3       1558.15       1567.56       141.10 o                         
   5   8   3       1137.39       1120.99       135.20 o                         
   6   8   3        356.47        414.52       173.69 o                         
   7   8   3       1481.27       1345.35       161.50 o                         
   8   8   3        441.36        357.01       223.60 o                         
   9   8   3       1271.26       1109.08       282.70 o                         
  10   8   3        601.66        609.85       409.92 o                         
  11   8   3       1625.72       1658.38       557.12 o                         
 -12   9   3        162.80        138.36       217.89 o                         
 -11   9   3       1576.31       1495.31       190.36 o                         
 -10   9   3       4941.99       5271.16       175.56 o                         
  -9   9   3       6081.95       6479.28       280.01 o                         
  -8   9   3        829.65        863.05       148.49 o                         
  -7   9   3       1670.35       1805.29       182.05 o                         
  -6   9   3       4133.07       4109.80       172.15 o                         
  -5   9   3          2.16         36.71       138.27 o                         
  -4   9   3       4866.36       4489.28       153.95 o                         
  -3   9   3      16227.50      17893.58       241.49 o                         
  -2   9   3       5975.46       6119.44       206.28 o                         
  -1   9   3       8736.89       9407.46       320.92 o                         
   0   9   3       4115.07       4445.17       126.00 o                         
   1   9   3       9408.11       9205.00       335.12 o                         
   2   9   3      30910.34      31423.08       173.60 o                         
   3   9   3      16078.50      16927.93       385.50 o                         
   4   9   3       1264.50       1346.34       142.09 o                         
   5   9   3          8.74        -10.29       130.03 o                         
   6   9   3        714.85        660.73       157.19 o                         
   7   9   3       8962.04       9185.83       300.49 o                         
   8   9   3         11.68        -14.25       220.70 o                         
   9   9   3         42.27        -59.94       455.20 o                         
  10   9   3       1000.57       1009.49       350.49 o                         
 -12  10   3        409.63        509.08       236.25 o                         
 -11  10   3        243.01        188.27       192.46 o                         
 -10  10   3        139.32        130.32       169.00 o                         
  -9  10   3         16.78       -108.32       148.50 o                         
  -8  10   3       5317.30       5561.40       147.62 o                         
  -7  10   3       5764.34       5337.25       178.62 o                         
  -6  10   3        145.63         55.73       119.21 o                         
  -5  10   3        640.82        646.73       122.98 o                         
  -4  10   3      24757.84      24772.25       870.44 o                         
  -3  10   3      23395.51      22751.68       841.90 o                         
  -2  10   3      10509.62      10602.38       253.03 o                         
  -1  10   3          3.64         74.29       105.33 o                         
   0  10   3        134.47         77.63        93.57 o                         
   1  10   3      20119.87      19264.82       745.92 o                         
   2  10   3        230.62        242.92       126.34 o                         
   3  10   3       1804.15       1772.66       138.98 o                         
   4  10   3         23.46         67.62       131.10 o                         
   5  10   3         37.11        112.89       158.67 o                         
   6  10   3       8073.38       8077.71       173.71 o                         
   7  10   3        561.19        622.24       164.63 o                         
   8  10   3        516.96        455.08       198.85 o                         
   9  10   3          8.55         21.82       272.99 o                         
  10  10   3       4253.70       3828.61       471.05 o                         
 -11  11   3         18.13        -36.96       207.51 o                         
 -10  11   3          4.81        -57.45       187.44 o                         
  -9  11   3       5466.40       5120.85       357.69 o                         
  -8  11   3         89.32         52.22       127.18 o                         
  -7  11   3       1270.23       1496.15       139.25 o                         
  -6  11   3       3529.35       3404.12       155.34 o                         
  -5  11   3       1017.33       1088.22       132.49 o                         
  -4  11   3       3365.30       3429.60       180.18 o                         
  -3  11   3       5317.60       5158.21       151.15 o                         
  -2  11   3        623.26        682.76       125.46 o                         
  -1  11   3         44.73         36.73       138.76 o                         
   0  11   3       2699.64       2949.96       142.14 o                         
   1  11   3         13.52         44.55       122.64 o                         
   2  11   3       8182.16       8087.20       133.85 o                         
   3  11   3        353.53        366.86       132.51 o                         
   4  11   3        719.60        769.32       153.97 o                         
   5  11   3       2836.50       2941.17       153.18 o                         
   6  11   3         61.83          8.62       153.28 o                         
   7  11   3       2362.14       2359.74       174.78 o                         
   8  11   3       3195.97       3288.61       179.71 o                         
   9  11   3        115.72        259.14       229.32 o                         
  10  11   3          0.46         59.70       371.13 o                         
 -11  12   3         51.34        -80.23       219.74 o                         
 -10  12   3         23.64         13.32       174.75 o                         
  -9  12   3        169.44        135.30       159.89 o                         
  -8  12   3         32.21        106.70       178.76 o                         
  -7  12   3       5471.16       5522.00       160.11 o                         
  -6  12   3       6489.78       6634.87       150.12 o                         
  -5  12   3       1342.91       1495.18       135.45 o                         
  -4  12   3       5734.98       5127.64       234.46 o                         
  -3  12   3      19445.91      20779.73       161.30 o                         
  -2  12   3      13483.13      14322.81       152.52 o                         
  -1  12   3       2920.81       2832.36       152.22 o                         
   0  12   3       6176.86       6080.85       146.01 o                         
   1  12   3       2022.41       1960.37       113.39 o                         
   2  12   3         24.14         89.45       131.29 o                         
   3  12   3        397.58        453.37       159.21 o                         
   4  12   3       2904.53       2915.00       147.73 o                         
   5  12   3       1380.32       1481.81       141.67 o                         
   6  12   3       7139.08       7366.40       208.89 o                         
   7  12   3       1739.94       1745.27       174.23 o                         
   8  12   3         23.72         99.64       205.05 o                         
   9  12   3        665.76        808.52       232.20 o                         
 -11  13   3         30.29        -15.94       212.36 o                         
 -10  13   3       7048.97       7357.12       243.64 o                         
  -9  13   3         70.75         35.24       176.63 o                         
  -8  13   3        446.39        293.69       189.40 o                         
  -7  13   3       2197.71       2133.17       137.18 o                         
  -6  13   3       9117.18       8631.58       263.49 o                         
  -5  13   3        694.39        636.71       107.34 o                         
  -4  13   3       1999.85       1916.19       140.38 o                         
  -3  13   3         20.84        -89.36       130.29 o                         
  -2  13   3       1764.72       1717.35       119.83 o                         
  -1  13   3      18779.45      19509.70       238.11 o                         
   0  13   3       7825.87       7449.48       204.88 o                         
   1  13   3       3983.75       3975.18       184.93 o                         
   2  13   3       1361.89       1447.22       137.98 o                         
   3  13   3      18185.75      17309.67       470.19 o                         
   4  13   3        323.29        304.00       134.18 o                         
   5  13   3       4277.04       4337.10       156.01 o                         
   6  13   3       1583.62       1701.46       170.25 o                         
   7  13   3         80.24        114.75       168.20 o                         
   8  13   3        706.10        948.07       191.41 o                         
   9  13   3       2370.33       2636.04       251.72 o                         
 -10  14   3          1.55       -124.25       172.33 o                         
  -9  14   3        303.60        310.53       171.45 o                         
  -8  14   3        146.32        136.39       183.39 o                         
  -7  14   3          0.31         13.38       155.26 o                         
  -6  14   3       1047.93        972.97       150.78 o                         
  -5  14   3        675.40        738.96       139.18 o                         
  -4  14   3       1184.86       1406.72       141.23 o                         
  -3  14   3          2.62         49.46       130.26 o                         
  -2  14   3        850.35        987.87       149.54 o                         
  -1  14   3        126.68        256.31       150.31 o                         
   0  14   3          1.82         59.19       120.91 o                         
   1  14   3        916.11       1076.19       167.23 o                         
   2  14   3        773.43        671.93       140.89 o                         
   3  14   3          7.50        -19.65       133.12 o                         
   4  14   3          5.72        -13.49       157.63 o                         
   5  14   3          8.74        152.41       144.81 o                         
   6  14   3        359.12        352.25       161.05 o                         
   7  14   3          4.59        -45.32       185.17 o                         
   8  14   3        404.94        318.13       218.40 o                         
 -10  15   3       5130.89       5386.60       241.98 o                         
  -9  15   3        527.47        356.47       199.12 o                         
  -8  15   3        274.00        411.27       157.69 o                         
  -7  15   3       1817.22       2152.77       161.91 o                         
  -6  15   3      11238.50      11042.93       243.91 o                         
  -5  15   3       3789.32       3665.55       153.96 o                         
  -4  15   3        749.78        729.45       153.72 o                         
  -3  15   3        887.38        814.21       111.26 o                         
  -2  15   3       1031.82       1054.81       137.46 o                         
  -1  15   3      14313.54      14661.47       156.46 o                         
   0  15   3       4142.58       4143.73       141.73 o                         
   1  15   3       2954.63       2891.42       138.32 o                         
   2  15   3       3379.97       3424.68       154.04 o                         
   3  15   3      16933.69      17433.88       460.92 o                         
   4  15   3        305.30        164.61       146.06 o                         
   5  15   3       3938.42       3992.08       165.87 o                         
   6  15   3       2357.55       2318.66       168.61 o                         
   7  15   3        683.26        702.28       213.52 o                         
   8  15   3         29.08         76.20       228.86 o                         
  -9  16   3         72.79        -41.56       248.81 o                         
  -8  16   3       1744.13       1950.30       175.17 o                         
  -7  16   3       1209.81       1185.81       269.95 o                         
  -6  16   3       9753.13       8986.11       279.26 o                         
  -5  16   3       1721.20       1684.92       145.10 o                         
  -4  16   3        583.10        632.23       134.36 o                         
  -3  16   3       9601.30       9398.02       317.33 o                         
  -2  16   3       1297.30       1418.63       151.03 o                         
  -1  16   3       4916.08       5042.88       156.51 o                         
   0  16   3       1564.79       1604.99       151.55 o                         
   1  16   3       3474.83       3796.58       153.09 o                         
   2  16   3        250.63        162.91       132.07 o                         
   3  16   3         11.84         36.05       131.74 o                         
   4  16   3       2157.04       1950.84       132.92 o                         
   5  16   3         19.27         15.14       153.09 o                         
   6  16   3       4755.33       4937.81       180.23 o                         
   7  16   3        243.96        237.44       197.30 o                         
  -8  17   3        128.80        -26.27       174.12 o                         
  -7  17   3         98.69        128.73       171.05 o                         
  -6  17   3       1025.13       1352.29       177.69 o                         
  -5  17   3        387.20        280.81       143.76 o                         
  -4  17   3       3601.52       3716.86       166.66 o                         
  -3  17   3       2312.69       2222.21       142.29 o                         
  -2  17   3         12.09        -33.16       128.00 o                         
  -1  17   3          2.46          0.31       118.19 o                         
   0  17   3        650.15        585.43       121.07 o                         
   1  17   3         65.62         22.12       143.71 o                         
   2  17   3       3218.95       3179.32       180.18 o                         
   3  17   3       1075.69       1037.95       131.21 o                         
   4  17   3        701.50        533.75       170.34 o                         
   5  17   3        415.80        330.15       171.76 o                         
   6  17   3        139.28        251.91       194.85 o                         
   7  17   3       1295.70       1501.24       224.08 o                         
  -8  18   3       1922.84       1926.48       210.97 o                         
  -7  18   3        461.55        458.87       193.38 o                         
  -6  18   3       4267.43       4375.65       214.97 o                         
  -5  18   3       1489.29       1489.31       158.66 o                         
  -4  18   3       2943.25       2827.31       168.64 o                         
  -3  18   3       4111.15       4059.47       179.24 o                         
  -2  18   3       1825.80       1818.18       145.54 o                         
  -1  18   3       1589.16       1541.03       142.80 o                         
   0  18   3       1515.81       1824.06       160.30 o                         
   1  18   3       8034.35       8132.11       168.11 o                         
   2  18   3        508.53        382.82       157.25 o                         
   3  18   3        579.92        575.31       175.70 o                         
   4  18   3        752.34        660.72       180.31 o                         
   5  18   3          2.02        230.21       191.49 o                         
   6  18   3       3740.74       3950.55       216.09 o                         
  -7  19   3        386.47        388.33       209.33 o                         
  -6  19   3       1212.01       1299.63       196.07 o                         
  -5  19   3          2.65         15.89       195.41 o                         
  -4  19   3       2652.48       2611.54       144.46 o                         
  -3  19   3       6548.99       6322.76       169.71 o                         
  -2  19   3       1273.59       1051.16       158.48 o                         
  -1  19   3       6403.15       6274.06       181.11 o                         
   0  19   3         37.07        121.00       158.37 o                         
   1  19   3       1806.35       1885.21       157.48 o                         
   2  19   3      11507.20      10705.13       271.15 o                         
   3  19   3       4134.69       4384.02       197.27 o                         
   4  19   3       1297.95       1447.89       193.17 o                         
   5  19   3         65.66        157.82       209.45 o                         
  -6  20   3          3.18         -7.39       245.85 o                         
  -5  20   3         61.59        279.61       212.23 o                         
  -4  20   3         97.33        183.11       174.19 o                         
  -3  20   3        121.84        162.89       194.04 o                         
  -2  20   3        152.16        326.86       170.06 o                         
  -1  20   3        274.87        450.20       181.03 o                         
   0  20   3        121.40         99.21       165.75 o                         
   1  20   3       2511.80       2533.43       179.15 o                         
   2  20   3        764.67        883.64       172.74 o                         
   3  20   3       1303.68       1484.68       206.44 o                         
   4  20   3        347.42        357.93       188.57 o                         
  -4  21   3          8.26       -123.89       187.95 o                         
  -3  21   3         28.63         59.18       184.60 o                         
  -2  21   3       1236.33       1463.91       200.77 o                         
  -1  21   3       1502.88       1600.40       173.83 o                         
   0  21   3       1575.51       1588.43       182.03 o                         
   1  21   3        656.09        931.24       210.12 o                         
   2  21   3        869.55        884.99       210.15 o                         
 -13   0   4       1480.47       1517.60       343.80 o                         
 -12   0   4        215.06        321.99       245.03 o                         
 -11   0   4       2649.24       2743.03       214.16 o                         
 -10   0   4      14404.36      14921.98       383.53 o                         
  -9   0   4       2176.89       2431.45       217.14 o                         
  -8   0   4       6129.36       5857.24       201.62 o                         
  -7   0   4         48.62       -180.09       246.06 o                         
  -6   0   4      26931.64      26894.56      1010.07 o                         
  -5   0   4       3302.42       3178.78       201.24 o                         
  -4   0   4        871.31       1269.35       299.70 o                         
  -3   0   4      12047.17      10757.99       634.36 o                         
  -2   0   4      66012.59      71540.97       791.60 o                         
  -1   0   4        473.91        516.12       211.30 o                         
   0   0   4      11601.61      10818.62       232.01 o                         
   1   0   4      34307.84      32466.28       706.90 o                         
   2   0   4        305.81        158.19       178.21 o                         
   3   0   4       3770.75       3603.31       262.77 o                         
   4   0   4       3607.77       3577.58       364.47 o                         
   5   0   4       4287.69       3272.37       456.06 o                         
   6   0   4      17949.66      17955.03       530.77 o                         
   7   0   4      14890.83      16569.90       611.99 o                         
   8   0   4      23739.71      24873.74       350.08 o                         
   9   0   4       7960.55       8343.80       460.41 o                         
  10   0   4         65.21         63.85       431.31 o                         
  11   0   4        901.29        641.53       582.89 o                         
 -13   1   4       1055.34       1320.66       228.00 o                         
 -12   1   4          8.64         -5.02       176.36 o                         
 -11   1   4       4481.68       4386.51       188.81 o                         
 -10   1   4       1327.34       1418.93       165.87 o                         
  -9   1   4       5208.16       5218.92       166.15 o                         
  -8   1   4       3097.30       2925.80       169.31 o                         
  -7   1   4       2366.67       2425.02       128.54 o                         
  -6   1   4        854.13        926.74       124.37 o                         
  -5   1   4       7582.31       7500.70       327.26 o                         
  -4   1   4       1266.45       1506.27       112.58 o                         
  -3   1   4       4615.30       4252.97       132.66 o                         
  -2   1   4        303.19        119.35       117.23 o                         
  -1   1   4       1025.17       1106.98       131.44 o                         
   0   1   4       5911.35       5694.54       148.76 o                         
   1   1   4       6187.90       6414.26       132.50 o                         
   2   1   4       4021.21       3648.64       138.88 o                         
   3   1   4        972.29        920.16       167.43 o                         
   4   1   4       2052.46       1958.19       275.47 o                         
   5   1   4       7170.40       5809.39       549.45 o                         
   6   1   4        121.43         86.44       406.98 o                         
   7   1   4       1123.63        897.79       502.97 o                         
   8   1   4         28.39         16.07       413.93 o                         
   9   1   4        298.23        238.89       406.98 o                         
  10   1   4       1042.03        758.80       506.88 o                         
  11   1   4          4.14          3.04       492.55 o                         
 -13   2   4        750.44        678.85       216.52 o                         
 -12   2   4        285.78        345.05       180.74 o                         
 -11   2   4       4963.07       5038.90       217.37 o                         
 -10   2   4       3431.76       3282.67       139.34 o                         
  -9   2   4        714.65        843.41       153.52 o                         
  -8   2   4       3478.95       3332.13       139.77 o                         
  -7   2   4        468.03       2212.01      1087.82 o                         
  -6   2   4       4502.98       4676.41       129.92 o                         
  -5   2   4        465.11        523.19       132.35 o                         
  -4   2   4        529.06        333.42       103.08 o                         
  -3   2   4       2211.25       2288.72       207.49 o                         
  -2   2   4      51913.27      52291.97       229.01 o                         
  -1   2   4      50094.81      51402.03      1157.37 o                         
   0   2   4      12993.64      13032.41       177.29 o                         
   1   2   4       2976.52       2697.62       140.77 o                         
   2   2   4       3580.94       3617.50       131.64 o                         
   3   2   4          5.56        -17.33       156.17 o                         
   4   2   4        135.38        184.78       234.10 o                         
   5   2   4          0.40         24.36       342.38 o                         
   6   2   4       9152.52       6862.25       561.18 o                         
   7   2   4       9931.44      10267.09       616.77 o                         
   8   2   4      14176.10      10647.14       529.47 o                         
   9   2   4       1977.84       1440.73       517.74 o                         
  10   2   4       2159.49       1564.95       545.11 o                         
  11   2   4         63.83         49.08       453.02 o                         
 -13   3   4       4855.26       4882.15       213.40 o                         
 -12   3   4        186.85        258.42       233.81 o                         
 -11   3   4       3792.00       3822.08       166.48 o                         
 -10   3   4       4530.89       4632.53       166.09 o                         
  -9   3   4      15517.58      15548.69       250.58 o                         
  -8   3   4       4255.03       4387.39       147.39 o                         
  -7   3   4       7057.55       7136.65       214.00 o                         
  -6   3   4        300.38        377.61       120.64 o                         
  -5   3   4       3091.81       3006.87       122.15 o                         
  -4   3   4      15560.23      15757.25       198.10 o                         
  -3   3   4      17692.61      17117.70       275.52 o                         
  -2   3   4       4170.33       3903.63       148.71 o                         
  -1   3   4       2260.84       2395.28       128.31 o                         
   0   3   4       1010.19        881.12       121.01 o                         
   1   3   4      68835.28      68451.89      1488.51 o                         
   2   3   4      21431.35      22251.50       578.44 o                         
   3   3   4         37.61         41.34       152.06 o                         
   4   3   4        352.64        409.53       169.24 o                         
   5   3   4      17256.55      16018.17       697.78 o                         
   6   3   4       1401.98       1363.43       330.51 o                         
   7   3   4        132.28         99.47       470.83 o                         
   8   3   4       3454.82       2614.77       527.30 o                         
   9   3   4        339.76        273.64       402.21 o                         
  10   3   4       8387.00       6384.03       598.96 o                         
  11   3   4          6.51          4.34       446.51 o                         
 -13   4   4        181.86        231.58       236.98 o                         
 -12   4   4       5187.42       5565.24       338.84 o                         
 -11   4   4        453.89        572.18       176.95 o                         
 -10   4   4        498.40        490.82       163.14 o                         
  -9   4   4       2014.10       2016.45       153.21 o                         
  -8   4   4         33.75         97.74       134.03 o                         
  -7   4   4       6184.35       5660.23       327.12 o                         
  -6   4   4      29225.25      27091.68      1221.27 o                         
  -5   4   4       3208.41       3199.29       129.27 o                         
  -4   4   4        305.85        486.79       110.00 o                         
  -3   4   4         80.68         90.75        90.41 o                         
  -2   4   4       7898.73       7919.18       229.97 o                         
  -1   4   4       3525.94       3061.78       110.51 o                         
   0   4   4       1807.56       1520.37       115.07 o                         
   1   4   4         86.48         90.10       105.60 o                         
   2   4   4       1668.47       1838.72       143.22 o                         
   3   4   4      19286.57      19090.74       796.95 o                         
   4   4   4      13347.33      12971.71       254.72 o                         
   5   4   4      23187.93      22977.80       341.15 o                         
   6   4   4         16.03        -17.99       238.80 o                         
   7   4   4       1363.17       1118.01       496.46 o                         
   8   4   4          2.21          2.17       432.61 o                         
   9   4   4         74.62         52.99       433.48 o                         
  10   4   4       8414.52       9613.83       557.70 o                         
  11   4   4        811.32        557.70       498.63 o                         
 -13   5   4       1619.63       1677.86       253.28 o                         
 -12   5   4         37.70         55.68       179.98 o                         
 -11   5   4        270.04        295.50       184.24 o                         
 -10   5   4        346.15        471.48       155.26 o                         
  -9   5   4       2187.09       2203.88       150.36 o                         
  -8   5   4       8351.30       8449.96       246.01 o                         
  -7   5   4       2306.08       2153.63       141.63 o                         
  -6   5   4       1503.69       1488.32       119.92 o                         
  -5   5   4        177.55        172.73       121.26 o                         
  -4   5   4      15980.36      15770.87       640.73 o                         
  -3   5   4        854.99        904.87       102.14 o                         
  -2   5   4       9077.44       8919.03       372.85 o                         
  -1   5   4        693.73        769.40       121.91 o                         
   0   5   4      10508.28      10974.00       148.91 o                         
   1   5   4      28048.47      31498.05       497.22 o                         
   2   5   4          8.39         42.03       138.98 o                         
   3   5   4        390.47        303.28       119.07 o                         
   4   5   4       1657.41       1811.91       140.36 o                         
   5   5   4       4854.04       4538.27       187.78 o                         
   6   5   4       4184.40       3886.67       278.50 o                         
   7   5   4       1448.00       1327.42       274.53 o                         
   8   5   4        109.54         80.60       366.36 o                         
   9   5   4        950.37        694.09       451.72 o                         
  10   5   4        921.51        689.74       484.73 o                         
  11   5   4         47.71         33.44       444.77 o                         
 -13   6   4        174.68        107.87       247.67 o                         
 -12   6   4       1648.66       1815.30       198.58 o                         
 -11   6   4        119.71         83.12       182.81 o                         
 -10   6   4         14.33        -20.25       161.54 o                         
  -9   6   4        473.59        463.49       148.17 o                         
  -8   6   4         59.75         80.00       147.84 o                         
  -7   6   4        465.96        452.95       136.80 o                         
  -6   6   4      57839.21      58804.84       894.56 o                         
  -5   6   4       1350.21       1399.59       120.52 o                         
  -4   6   4      14768.05      14227.49       514.01 o                         
  -3   6   4         10.15         29.78       143.41 o                         
  -2   6   4      15414.13      15745.75       413.85 o                         
  -1   6   4        190.08        248.17       130.48 o                         
   0   6   4        249.63        278.34       130.07 o                         
   1   6   4       1967.34       1886.37       129.72 o                         
   2   6   4        968.28        976.89       129.44 o                         
   3   6   4      34179.96      35373.50       216.74 o                         
   4   6   4       1351.46       1435.46       171.16 o                         
   5   6   4      29240.00      28256.40       416.84 o                         
   6   6   4         76.14        127.09       221.16 o                         
   7   6   4        864.20        958.16       244.00 o                         
   8   6   4        317.39        248.01       454.33 o                         
   9   6   4        940.92        928.50       423.89 o                         
 -13   7   4        625.06        691.11       235.12 o                         
 -12   7   4         99.92         40.17       209.73 o                         
 -11   7   4       2115.64       2133.49       169.15 o                         
 -10   7   4       1946.18       1902.05       161.68 o                         
  -9   7   4       2213.38       2445.63       148.12 o                         
  -8   7   4        932.57       1063.75       154.76 o                         
  -7   7   4          2.48        -70.79       120.20 o                         
  -6   7   4       1706.00       1691.40       128.21 o                         
  -5   7   4      12300.41      11743.08       169.46 o                         
  -4   7   4       2652.04       2418.98       164.08 o                         
  -3   7   4      11030.65      11568.38       351.02 o                         
  -2   7   4       3205.48       3136.07       129.86 o                         
  -1   7   4        165.50        215.24       111.07 o                         
   0   7   4       3470.90       3654.92       130.93 o                         
   1   7   4       4700.98       4934.81       130.89 o                         
   2   7   4       3863.30       3963.00       143.44 o                         
   3   7   4       6384.65       6217.49       142.29 o                         
   4   7   4       4872.87       4585.04       156.71 o                         
   5   7   4        404.82        351.83       160.81 o                         
   6   7   4        179.85        174.66       182.40 o                         
   7   7   4       1320.52       1169.21       239.06 o                         
   8   7   4        567.04        678.05       322.14 o                         
   9   7   4        563.24        475.73       355.93 o                         
 -12   8   4        221.80        213.23       211.36 o                         
 -11   8   4       1185.76       1219.74       183.66 o                         
 -10   8   4        647.18        655.65       164.11 o                         
  -9   8   4       3043.88       3021.13       160.04 o                         
  -8   8   4       3249.41       3315.82       155.63 o                         
  -7   8   4       5282.43       5138.90       138.41 o                         
  -6   8   4      21255.95      19283.68       991.11 o                         
  -5   8   4       6922.62       7174.14       172.21 o                         
  -4   8   4      15175.17      15847.17       141.30 o                         
  -3   8   4       5003.60       5206.42       183.03 o                         
  -2   8   4       2397.11       2485.91       111.72 o                         
  -1   8   4      12737.80      13904.58       478.58 o                         
   0   8   4       3437.38       3586.94       132.31 o                         
   1   8   4       7948.64       8654.39       177.67 o                         
   2   8   4       1160.74       1064.03       104.99 o                         
   3   8   4      50898.01      50441.77       275.03 o                         
   4   8   4       2473.34       2468.00       151.88 o                         
   5   8   4       5897.50       5758.86       235.54 o                         
   6   8   4        530.82        589.58       168.67 o                         
   7   8   4        382.70        463.66       204.58 o                         
   8   8   4        366.87        203.15       277.31 o                         
   9   8   4       1182.90        978.50       304.67 o                         
  10   8   4        193.02        126.22       407.99 o                         
 -12   9   4       1160.26       1373.54       200.58 o                         
 -11   9   4       5210.06       5109.36       189.92 o                         
 -10   9   4        396.89        366.51       166.56 o                         
  -9   9   4       4911.65       5041.17       158.90 o                         
  -8   9   4       2991.69       2939.18       143.00 o                         
  -7   9   4         11.62         64.68       124.83 o                         
  -6   9   4        464.05        397.31       152.43 o                         
  -5   9   4        731.62        675.13       157.79 o                         
  -4   9   4       6207.38       6443.50       287.77 o                         
  -3   9   4       1177.23       1175.33       106.04 o                         
  -2   9   4      18950.96      20534.58       234.48 o                         
  -1   9   4        564.67        683.96       117.63 o                         
   0   9   4       4101.88       4245.90       115.12 o                         
   1   9   4      10471.40      10752.12       136.67 o                         
   2   9   4         70.90         36.79       139.73 o                         
   3   9   4         50.00        -21.29       141.74 o                         
   4   9   4         83.85        122.10       137.68 o                         
   5   9   4       9953.80       9992.66       281.68 o                         
   6   9   4        230.33        227.30       160.78 o                         
   7   9   4        348.05        361.93       215.72 o                         
   8   9   4          7.88        130.67       273.52 o                         
   9   9   4        114.49        193.28       425.66 o                         
  10   9   4       2118.89       1853.99       459.05 o                         
 -12  10   4         67.76        -54.41       217.84 o                         
 -11  10   4        320.22        287.04       193.49 o                         
 -10  10   4        433.00        508.53       144.69 o                         
  -9  10   4        660.22        544.64       156.17 o                         
  -8  10   4      16529.07      16296.31       413.46 o                         
  -7  10   4        924.08        962.02       129.57 o                         
  -6  10   4        288.73        322.24       149.17 o                         
  -5  10   4       1010.20        984.03       134.73 o                         
  -4  10   4       3580.65       3952.46       141.98 o                         
  -3  10   4       4622.13       4583.67       130.93 o                         
  -2  10   4       3057.59       3066.57       146.93 o                         
  -1  10   4        181.90        277.65       101.95 o                         
   0  10   4       3104.61       3073.13       155.94 o                         
   1  10   4       8903.55       8923.60       345.75 o                         
   2  10   4        389.96        454.49       136.20 o                         
   3  10   4      22931.09      22651.72       607.49 o                         
   4  10   4       3440.50       3293.84       157.82 o                         
   5  10   4         10.76        -42.72       140.35 o                         
   6  10   4       5194.01       5010.52       215.04 o                         
   7  10   4       7744.72       7764.29       280.02 o                         
   8  10   4       1282.23       1375.70       228.56 o                         
   9  10   4       1381.81       1365.56       309.76 o                         
  10  10   4        515.61        814.83       607.65 o                         
 -12  11   4          6.89         13.40       212.14 o                         
 -11  11   4         85.08        -58.44       207.71 o                         
 -10  11   4       1047.21       1161.61       197.31 o                         
  -9  11   4         36.12          1.67       148.01 o                         
  -8  11   4       6978.84       7133.61       183.94 o                         
  -7  11   4       1214.53       1039.36       139.16 o                         
  -6  11   4       2194.14       2418.10       151.78 o                         
  -5  11   4       1515.27       1479.25       119.59 o                         
  -4  11   4      46987.34      47398.59      1488.43 o                         
  -3  11   4         33.16        -52.82       135.15 o                         
  -2  11   4       2408.58       2507.77       138.59 o                         
  -1  11   4        801.31        790.26       122.24 o                         
   0  11   4      12634.18      13071.63       183.63 o                         
   1  11   4       2897.29       2888.85       140.18 o                         
   2  11   4       3521.74       3636.15       176.80 o                         
   3  11   4       1109.58       1198.74       155.69 o                         
   4  11   4         84.13         -4.45       157.24 o                         
   5  11   4       4659.65       4499.04       146.78 o                         
   6  11   4       3620.62       3678.84       180.11 o                         
   7  11   4       6930.46       7259.27       222.93 o                         
   8  11   4       1738.23       1857.03       258.51 o                         
   9  11   4       2226.25       2600.03       342.81 o                         
 -11  12   4       3228.28       3193.85       209.31 o                         
 -10  12   4       1735.36       1753.84       176.02 o                         
  -9  12   4        860.09        974.98       160.27 o                         
  -8  12   4       1544.23       1557.89       146.87 o                         
  -7  12   4        413.32        432.14       173.61 o                         
  -6  12   4         27.13         24.30       137.71 o                         
  -5  12   4          5.89        407.33       206.17 o                         
  -4  12   4          9.90         50.52       129.27 o                         
  -3  12   4       5960.27       5583.98       189.33 o                         
  -2  12   4      21697.05      20184.19       534.29 o                         
  -1  12   4      24042.20      24750.62       165.82 o                         
   0  12   4       3726.42       3777.00       136.20 o                         
   1  12   4       6050.99       5766.34       138.59 o                         
   2  12   4        602.55        738.99       154.15 o                         
   3  12   4       1594.03       1617.10       155.19 o                         
   4  12   4        913.82        932.90       141.92 o                         
   5  12   4       2220.66       2301.09       184.86 o                         
   6  12   4        269.31        264.92       175.51 o                         
   7  12   4       5849.79       5846.63       197.61 o                         
   8  12   4       2610.61       2897.61       276.09 o                         
   9  12   4        835.04        824.48       270.70 o                         
 -11  13   4        145.08        102.76       213.08 o                         
 -10  13   4        191.47        125.82       197.60 o                         
  -9  13   4       2258.35       2179.38       179.01 o                         
  -8  13   4       1727.24       1737.35       162.55 o                         
  -7  13   4        196.63        142.00       141.20 o                         
  -6  13   4        477.28        455.80       133.57 o                         
  -5  13   4        405.97        541.54       138.86 o                         
  -4  13   4       6089.80       6177.74       243.55 o                         
  -3  13   4        986.23       1122.09       136.57 o                         
  -2  13   4        278.90        299.65       150.43 o                         
  -1  13   4          8.47        -70.26       131.58 o                         
   0  13   4         55.68         22.26       152.94 o                         
   1  13   4       4311.45       4396.09       155.24 o                         
   2  13   4       1841.65       1926.29       145.36 o                         
   3  13   4        811.51        736.92       135.92 o                         
   4  13   4        110.71        163.96       149.36 o                         
   5  13   4        239.88        245.88       151.97 o                         
   6  13   4        538.69        674.94       170.23 o                         
   7  13   4       2425.18       2610.22       200.49 o                         
   8  13   4       3352.48       3505.41       230.62 o                         
 -10  14   4       3019.53       3003.86       195.64 o                         
  -9  14   4       1433.43       1424.58       172.46 o                         
  -8  14   4        111.86         -2.10       182.18 o                         
  -7  14   4       2589.34       2818.47       167.01 o                         
  -6  14   4         22.50        -11.02       129.76 o                         
  -5  14   4        395.10        246.34       153.07 o                         
  -4  14   4        175.62        139.76       122.37 o                         
  -3  14   4        139.53        -29.63       140.57 o                         
  -2  14   4       4063.02       3903.78       201.56 o                         
  -1  14   4      37680.06      37401.49       778.99 o                         
   0  14   4      22402.51      22852.51       376.53 o                         
   1  14   4       2245.25       2251.13       141.12 o                         
   2  14   4        211.72        206.71       132.93 o                         
   3  14   4       6959.09       6914.32       183.56 o                         
   4  14   4       1306.72       1253.91       147.14 o                         
   5  14   4       7831.61       7980.66       245.07 o                         
   6  14   4         45.54         -9.97       187.64 o                         
   7  14   4       2810.95       2904.36       218.23 o                         
   8  14   4       1053.06       1247.70       242.91 o                         
 -10  15   4        228.38        118.37       187.18 o                         
  -9  15   4         12.10        -40.58       192.79 o                         
  -8  15   4       3262.52       3274.04       204.39 o                         
  -7  15   4       1877.78       1694.46       133.21 o                         
  -6  15   4       4408.41       4563.68       166.35 o                         
  -5  15   4        595.95        691.66       148.47 o                         
  -4  15   4       5109.17       5193.51       165.70 o                         
  -3  15   4        107.16        110.52       132.96 o                         
  -2  15   4        417.38        392.55       132.28 o                         
  -1  15   4        229.34        153.71       132.14 o                         
   0  15   4       1750.42       1715.20       133.43 o                         
   1  15   4          1.05        -91.14       150.98 o                         
   2  15   4        196.32        199.96       148.22 o                         
   3  15   4        263.04        285.25       144.61 o                         
   4  15   4         72.94        122.77       160.71 o                         
   5  15   4        695.50        637.41       165.36 o                         
   6  15   4        677.94        541.07       174.62 o                         
   7  15   4        718.92        797.22       219.14 o                         
  -9  16   4       1580.37       1665.56       208.15 o                         
  -8  16   4          1.17         58.76       225.79 o                         
  -7  16   4        599.78        720.86       176.07 o                         
  -6  16   4        481.17        510.60       160.14 o                         
  -5  16   4         71.75        -28.50       163.13 o                         
  -4  16   4       4381.86       4416.75       150.66 o                         
  -3  16   4       1029.16       1010.00       132.50 o                         
  -2  16   4       3814.99       4019.91       151.44 o                         
  -1  16   4      10761.11      10868.70       159.95 o                         
   0  16   4       3838.83       3857.67       151.73 o                         
   1  16   4       4548.57       4365.78       136.21 o                         
   2  16   4         20.93         35.58       127.69 o                         
   3  16   4         17.50          9.51       143.35 o                         
   4  16   4       1258.30       1291.90       157.36 o                         
   5  16   4        977.56       1024.50       173.51 o                         
   6  16   4        115.95         99.62       196.74 o                         
   7  16   4       1204.16       1124.87       219.93 o                         
  -8  17   4       7592.92       7945.53       232.59 o                         
  -7  17   4       3391.84       3397.43       174.89 o                         
  -6  17   4        819.11        700.05       160.32 o                         
  -5  17   4       1879.33       1785.15       159.72 o                         
  -4  17   4      11320.43      10659.96       204.50 o                         
  -3  17   4        539.27        565.00       162.15 o                         
  -2  17   4         77.90        173.59       156.93 o                         
  -1  17   4          0.17       -120.26       152.52 o                         
   0  17   4      10523.93      10457.37       283.42 o                         
   1  17   4       1903.97       2003.61       163.02 o                         
   2  17   4        667.31        629.99       142.55 o                         
   3  17   4       2454.32       2200.08       169.57 o                         
   4  17   4         81.87         27.68       171.27 o                         
   5  17   4       2311.49       2357.55       197.37 o                         
   6  17   4       8046.37       8272.01       201.88 o                         
  -8  18   4       4189.90       3844.09       302.80 o                         
  -7  18   4       2880.09       2850.38       195.47 o                         
  -6  18   4        466.25        432.02       171.82 o                         
  -5  18   4        754.61        761.37       153.11 o                         
  -4  18   4       2538.75       2463.65       161.27 o                         
  -3  18   4       1183.71       1301.08       157.00 o                         
  -2  18   4       1987.63       2136.41       158.18 o                         
  -1  18   4        561.67        645.92       156.62 o                         
   0  18   4       1647.61       1770.06       157.55 o                         
   1  18   4       4735.73       4931.05       170.85 o                         
   2  18   4        111.15        106.53       154.55 o                         
   3  18   4       9757.15       8901.49       163.78 o                         
   4  18   4        246.52        260.02       170.47 o                         
   5  18   4        158.65        154.38       190.63 o                         
  -7  19   4         24.86        131.61       416.54 o                         
  -6  19   4        264.36        508.01       202.64 o                         
  -5  19   4        208.48        270.67       170.32 o                         
  -4  19   4        120.86        379.75       182.19 o                         
  -3  19   4         10.28        -38.33       151.34 o                         
  -2  19   4        213.00        223.43       151.39 o                         
  -1  19   4         26.67         15.65       142.05 o                         
   0  19   4        752.98        787.35       171.56 o                         
   1  19   4       1514.89       1487.46       153.65 o                         
   2  19   4        429.19        263.23       188.11 o                         
   3  19   4        110.04        109.56       193.30 o                         
   4  19   4        456.21        432.74       210.95 o                         
  -5  20   4        190.05         74.01       186.18 o                         
  -4  20   4       5592.32       5478.89       201.97 o                         
  -3  20   4       3062.01       3137.16       177.13 o                         
  -2  20   4        449.68        676.30       191.34 o                         
  -1  20   4       2657.81       2411.38       172.37 o                         
   0  20   4       1006.20       1081.97       191.24 o                         
   1  20   4       3989.15       3679.23       178.88 o                         
   2  20   4        433.21        285.87       206.51 o                         
   3  20   4      10771.15      10090.25       329.91 o                         
  -3  21   4       3086.45       3042.61       173.50 o                         
  -2  21   4         41.66        113.12       172.35 o                         
  -1  21   4         13.56        194.16       206.65 o                         
   0  21   4        494.36        299.25       208.24 o                         
   1  21   4        447.12        495.33       206.64 o                         
 -13   1   5          3.07         89.26       205.60 o                         
 -12   1   5       4140.69       4441.18       183.43 o                         
 -11   1   5       1428.11       1554.66       166.98 o                         
 -10   1   5         95.61        146.45       129.47 o                         
  -9   1   5      14772.88      14037.30       421.81 o                         
  -8   1   5       3155.65       3023.92       135.09 o                         
  -7   1   5       3899.80       3874.30       145.63 o                         
  -6   1   5      22018.70      21722.32       269.39 o                         
  -5   1   5       4393.00       4223.34       135.68 o                         
  -4   1   5         78.18         45.36       125.04 o                         
  -3   1   5      21824.96      20576.71       479.98 o                         
  -2   1   5      15360.14      14204.62       284.44 o                         
  -1   1   5      17483.65      16926.43       255.66 o                         
   0   1   5       7396.84       6936.39       128.10 o                         
   1   1   5       8349.50       7590.88       147.53 o                         
   2   1   5       3194.43       3269.38       155.16 o                         
   3   1   5      43861.53      40999.06       307.08 o                         
   4   1   5        430.91        309.82       204.63 o                         
   5   1   5       7177.54       5456.70       567.69 o                         
   6   1   5       1120.61        818.31       320.98 o                         
   7   1   5      20372.56      15395.86       537.29 o                         
   8   1   5       4060.65       3130.34       436.52 o                         
   9   1   5        155.08        104.24       361.81 o                         
  10   1   5        152.82        119.45       446.51 o                         
 -13   2   5       5863.40       6233.16       210.46 o                         
 -12   2   5       6288.85       6752.88       252.75 o                         
 -11   2   5        421.06        419.06       145.36 o                         
 -10   2   5         16.91        -84.64       157.33 o                         
  -9   2   5       8956.26       9021.06       161.51 o                         
  -8   2   5       1369.11       1308.88       154.62 o                         
  -7   2   5         70.37        105.65       139.20 o                         
  -6   2   5       3137.80       2783.27       175.48 o                         
  -5   2   5       4866.76       5119.42       135.84 o                         
  -4   2   5       6030.59       5756.42       146.18 o                         
  -3   2   5      16667.56      16855.37       358.57 o                         
  -2   2   5      21820.44      20508.68       215.60 o                         
  -1   2   5       1477.69       1464.92       116.57 o                         
   0   2   5      17451.46      15429.80       289.08 o                         
   1   2   5        157.40        139.36       128.71 o                         
   2   2   5      21393.93      21447.05       590.56 o                         
   3   2   5       1631.21       1545.92       145.37 o                         
   4   2   5      15910.52      15321.80       492.83 o                         
   5   2   5       1714.80       1414.95       304.82 o                         
   6   2   5        132.85         89.91       439.56 o                         
   7   2   5       1266.71        949.92       554.23 o                         
   8   2   5          7.02          4.78       463.45 o                         
   9   2   5        781.38        588.97       435.22 o                         
  10   2   5       4103.80       3069.09       593.32 o                         
 -13   3   5         14.93         99.55       256.68 o                         
 -12   3   5        114.31        168.72       179.78 o                         
 -11   3   5       3806.13       4058.97       169.75 o                         
 -10   3   5       4880.14       5049.82       211.71 o                         
  -9   3   5         45.78         43.40       147.48 o                         
  -8   3   5       2237.03       2217.78       135.04 o                         
  -7   3   5       1608.73       1598.03       142.09 o                         
  -6   3   5       1964.43       1749.30       119.60 o                         
  -5   3   5       2023.73       1772.03       116.60 o                         
  -4   3   5      17278.09      17741.54       400.11 o                         
  -3   3   5         16.44          2.53       135.84 o                         
  -2   3   5       6467.89       5806.48       186.32 o                         
  -1   3   5      13723.01      13500.91       226.89 o                         
   0   3   5       1107.34        894.32       149.57 o                         
   1   3   5      18432.15      18238.54       229.14 o                         
   2   3   5        487.51        450.93       139.15 o                         
   3   3   5       3983.11       3671.67       151.14 o                         
   4   3   5       9825.89      10051.68       219.95 o                         
   5   3   5        191.68        235.17       264.44 o                         
   6   3   5       8882.32       7730.96       757.28 o                         
   7   3   5         86.60         72.97       463.45 o                         
   8   3   5         30.67         25.63       456.06 o                         
   9   3   5        315.26        243.67       357.03 o                         
  10   3   5        307.19        226.29       481.69 o                         
 -13   4   5       4021.04       4550.96       214.81 o                         
 -12   4   5       4272.48       4391.48       187.79 o                         
 -11   4   5         29.60        -58.75       172.36 o                         
 -10   4   5        163.27        232.80       153.03 o                         
  -9   4   5       9754.85       9943.96       164.88 o                         
  -8   4   5        151.70         90.56       132.08 o                         
  -7   4   5        534.52        581.01       139.13 o                         
  -6   4   5        313.17        210.48       118.62 o                         
  -5   4   5       2102.12       1998.99       125.55 o                         
  -4   4   5      22689.62      20559.68       523.71 o                         
  -3   4   5          5.52         37.43       119.75 o                         
  -2   4   5       4538.19       4286.30       173.42 o                         
  -1   4   5        428.26        350.82       132.04 o                         
   0   4   5      34868.95      36151.80       682.60 o                         
   1   4   5       7448.48       7233.40       226.45 o                         
   2   4   5      14542.61      14320.12       596.52 o                         
   3   4   5        745.55        712.32       135.51 o                         
   4   4   5       5626.19       5617.59       270.14 o                         
   5   4   5       6906.56       6462.48       446.73 o                         
   6   4   5        111.06        195.09       283.75 o                         
   7   4   5       3343.17       2786.33       667.59 o                         
   8   4   5        322.23        263.65       436.95 o                         
   9   4   5        896.52        656.73       460.41 o                         
  10   4   5       3989.92       3118.61       518.18 o                         
 -13   5   5         45.32         47.68       218.46 o                         
 -12   5   5          2.47        -59.78       178.97 o                         
 -11   5   5        294.50        246.78       166.38 o                         
 -10   5   5       3886.00       4068.41       164.48 o                         
  -9   5   5       2258.11       2313.59       145.97 o                         
  -8   5   5        229.67        260.48       130.80 o                         
  -7   5   5       8121.72       8151.52       148.88 o                         
  -6   5   5       1712.80       1516.04       141.71 o                         
  -5   5   5      40754.05      39413.91       521.04 o                         
  -4   5   5      13247.11      12546.24       585.89 o                         
  -3   5   5        259.58        329.73       127.05 o                         
  -2   5   5       9169.08       9096.55       295.16 o                         
  -1   5   5      18753.55      19639.25       262.87 o                         
   0   5   5       3085.60       2962.59       131.27 o                         
   1   5   5       7921.01       7628.72       187.20 o                         
   2   5   5       2312.61       2204.85       140.88 o                         
   3   5   5       4645.37       4327.41       137.37 o                         
   4   5   5      18172.18      17288.84       373.27 o                         
   5   5   5       1149.77       1254.12       182.66 o                         
   6   5   5       3963.80       3826.50       251.51 o                         
   7   5   5      13649.90      12339.25       982.28 o                         
   8   5   5        330.88        259.31       452.59 o                         
   9   5   5        117.91         94.69       462.58 o                         
  10   5   5        295.28        230.64       450.42 o                         
 -13   6   5         16.80        -75.33       237.76 o                         
 -12   6   5        493.05        449.64       177.81 o                         
 -11   6   5       3337.03       3489.13       177.63 o                         
 -10   6   5         25.79         -9.65       151.84 o                         
  -9   6   5          4.97         50.80       137.88 o                         
  -8   6   5       7075.62       7404.99       163.43 o                         
  -7   6   5       5969.81       5984.24       149.89 o                         
  -6   6   5       4991.25       4950.87       146.07 o                         
  -5   6   5        513.85        394.71       106.84 o                         
  -4   6   5       4957.52       4713.73       197.80 o                         
  -3   6   5       6254.72       6890.97       132.31 o                         
  -2   6   5       1631.68       1614.48       113.70 o                         
  -1   6   5      27807.25      30279.62       306.00 o                         
   0   6   5       2035.00       2135.98       125.40 o                         
   1   6   5        237.80        287.39       119.65 o                         
   2   6   5        563.35        527.60       122.55 o                         
   3   6   5        564.16        459.01       153.66 o                         
   4   6   5       4000.35       4050.73       172.44 o                         
   5   6   5       6138.98       6076.73       214.23 o                         
   6   6   5       1464.49       1397.42       237.03 o                         
   7   6   5         98.15         61.51       247.53 o                         
   8   6   5        174.27        233.24       491.25 o                         
   9   6   5        411.52        267.12       459.54 o                         
  10   6   5        346.15        267.12       544.24 o                         
 -13   7   5         88.62        127.22       235.56 o                         
 -12   7   5         79.77        190.03       201.79 o                         
 -11   7   5       3463.68       3551.15       168.92 o                         
 -10   7   5        690.87        759.31       151.00 o                         
  -9   7   5       2385.01       2253.63       146.18 o                         
  -8   7   5       1101.06       1183.63       184.75 o                         
  -7   7   5       5421.79       5239.27       139.26 o                         
  -6   7   5       4013.31       3949.98       142.46 o                         
  -5   7   5      24042.16      24274.73       345.94 o                         
  -4   7   5        225.66        291.31       116.21 o                         
  -3   7   5       2898.59       2714.07       100.51 o                         
  -2   7   5      22483.26      22225.34      1090.66 o                         
  -1   7   5       2408.48       2186.49       144.25 o                         
   0   7   5        921.13        927.69       133.87 o                         
   1   7   5      16327.24      18056.22       562.45 o                         
   2   7   5      25739.82      26959.94      1282.89 o                         
   3   7   5       2442.77       2480.64       142.12 o                         
   4   7   5      11900.89      11545.79       357.10 o                         
   5   7   5        911.04       1068.78       182.37 o                         
   6   7   5        468.49        504.39       186.66 o                         
   7   7   5       6795.66       6460.48       441.30 o                         
   8   7   5       1556.36       1473.85       311.27 o                         
   9   7   5        150.51        124.39       423.10 o                         
  10   7   5        200.49        134.21       493.85 o                         
 -12   8   5       1639.85       1625.20       203.50 o                         
 -11   8   5         99.28         42.03       184.23 o                         
 -10   8   5        153.80        101.98       167.88 o                         
  -9   8   5       4951.77       4853.47       321.65 o                         
  -8   8   5       3281.08       3120.29       134.16 o                         
  -7   8   5       2939.96       2870.73       133.14 o                         
  -6   8   5       5249.16       4932.97       238.64 o                         
  -5   8   5        892.42        838.50       124.57 o                         
  -4   8   5       2246.73       2258.42       118.66 o                         
  -3   8   5        419.33        548.76       131.53 o                         
  -2   8   5       5500.77       5114.66       223.84 o                         
  -1   8   5       2419.14       2313.67       108.30 o                         
   0   8   5      11748.00      11685.83       136.80 o                         
   1   8   5         53.07         -0.98       116.55 o                         
   2   8   5       3739.28       3690.46       145.80 o                         
   3   8   5        652.18        672.03       162.61 o                         
   4   8   5       3508.62       3359.88       156.17 o                         
   5   8   5        151.05        148.85       178.87 o                         
   6   8   5         23.36         12.76       187.08 o                         
   7   8   5        190.79        210.27       260.63 o                         
   8   8   5        352.69        406.50       300.01 o                         
   9   8   5        144.44        102.71       402.69 o                         
 -12   9   5       1003.80        967.42       200.08 o                         
 -11   9   5       3681.84       3634.00       184.53 o                         
 -10   9   5         83.95         50.18       164.58 o                         
  -9   9   5       1084.54       1212.60       151.15 o                         
  -8   9   5        866.48        828.30       135.80 o                         
  -7   9   5       6031.05       6005.49       156.20 o                         
  -6   9   5       2074.67       2097.10       133.13 o                         
  -5   9   5       1778.78       1780.96       136.08 o                         
  -4   9   5       2701.95       2845.52       159.93 o                         
  -3   9   5      26069.01      26535.52       554.77 o                         
  -2   9   5      13840.47      14350.90       324.43 o                         
  -1   9   5      11023.15      11171.97       258.32 o                         
   0   9   5       3687.53       3862.37       144.90 o                         
   1   9   5       1521.82       1598.26       125.83 o                         
   2   9   5      28789.57      29525.35       522.86 o                         
   3   9   5        117.38        111.33       136.45 o                         
   4   9   5        550.18        671.21       169.77 o                         
   5   9   5         77.37         48.23       149.08 o                         
   6   9   5         28.08          0.24       170.47 o                         
   7   9   5        550.00        522.36       232.51 o                         
   8   9   5       6533.63       6022.65       287.40 o                         
   9   9   5        550.93        640.23       463.01 o                         
 -12  10   5          0.44        -32.47       217.52 o                         
 -11  10   5        386.76        398.36       176.05 o                         
 -10  10   5        455.32        512.27       160.70 o                         
  -9  10   5       6964.39       7073.95       199.62 o                         
  -8  10   5       1072.58       1127.94       153.57 o                         
  -7  10   5       3922.54       3881.73       144.74 o                         
  -6  10   5       1175.93       1306.25       152.39 o                         
  -5  10   5       4713.81       4337.22       171.32 o                         
  -4  10   5       9256.48       9181.29       409.90 o                         
  -3  10   5       8992.87       9214.06       235.72 o                         
  -2  10   5        411.82        445.08       137.57 o                         
  -1  10   5        132.11        207.29       137.38 o                         
   0  10   5      21315.51      20244.95       736.14 o                         
   1  10   5       7741.31       7630.84       205.76 o                         
   2  10   5        210.09        154.24       134.05 o                         
   3  10   5       3782.50       3869.93       159.52 o                         
   4  10   5         24.55        -41.80       149.13 o                         
   5  10   5      11732.61      12139.59       406.02 o                         
   6  10   5        521.26        467.84       163.17 o                         
   7  10   5        781.99        637.94       193.78 o                         
   8  10   5         25.19        -60.73       297.44 o                         
   9  10   5       3862.40       3963.82       401.76 o                         
 -12  11   5       1312.46       1484.61       245.01 o                         
 -11  11   5         22.25         -8.04       177.29 o                         
 -10  11   5         16.07        -90.87       185.33 o                         
  -9  11   5       2456.54       2654.66       166.17 o                         
  -8  11   5       2752.80       2886.50       151.70 o                         
  -7  11   5         78.92        197.15       131.80 o                         
  -6  11   5       5679.79       5386.54       171.32 o                         
  -5  11   5        713.54        717.08       148.34 o                         
  -4  11   5         47.64         81.73       117.53 o                         
  -3  11   5       6926.52       6837.24       132.41 o                         
  -2  11   5        592.00        562.57       119.41 o                         
  -1  11   5       9619.27       8742.00       337.72 o                         
   0  11   5         42.39         13.24       116.52 o                         
   1  11   5         19.93        -24.39       131.06 o                         
   2  11   5        348.89        528.16       159.89 o                         
   3  11   5       5963.94       5859.26       192.53 o                         
   4  11   5        741.41        805.08       134.36 o                         
   5  11   5        139.83         92.15       165.43 o                         
   6  11   5       1127.76       1111.46       192.80 o                         
   7  11   5       3550.74       3712.72       211.06 o                         
   8  11   5       2455.85       2419.93       260.75 o                         
   9  11   5          3.26        -57.82       326.23 o                         
 -11  12   5       1016.95        964.22       197.66 o                         
 -10  12   5        350.15        239.19       173.64 o                         
  -9  12   5       1213.01       1212.43       143.90 o                         
  -8  12   5       5670.85       5092.61       127.85 o                         
  -7  12   5       8049.90       7873.50       158.15 o                         
  -6  12   5       1695.89       1624.02       156.09 o                         
  -5  12   5       2230.88       2269.15       146.24 o                         
  -4  12   5       4580.10       4700.24       209.78 o                         
  -3  12   5       2664.75       2566.84       134.11 o                         
  -2  12   5        521.54        510.93       107.40 o                         
  -1  12   5       2532.30       2384.49       109.09 o                         
   0  12   5        858.55        775.99       122.54 o                         
   1  12   5       2558.14       2645.98       139.60 o                         
   2  12   5        353.29        317.35       144.46 o                         
   3  12   5       5804.18       5598.66       249.27 o                         
   4  12   5        257.98        336.76       163.92 o                         
   5  12   5       9570.88       9212.59       164.39 o                         
   6  12   5       1056.24       1138.17       200.15 o                         
   7  12   5         29.39        103.29       210.41 o                         
   8  12   5       1732.43       1699.58       230.14 o                         
 -11  13   5       4135.19       4190.78       227.21 o                         
 -10  13   5       2509.69       2600.93       198.70 o                         
  -9  13   5        580.82        550.56       175.51 o                         
  -8  13   5        454.59        377.32       159.60 o                         
  -7  13   5        346.66        231.36       119.40 o                         
  -6  13   5       1718.16       1747.55       174.00 o                         
  -5  13   5        518.78        567.03       121.09 o                         
  -4  13   5       7314.98       7435.24       171.46 o                         
  -3  13   5       2043.53       1998.35       131.95 o                         
  -2  13   5      18268.87      19123.78       388.51 o                         
  -1  13   5       2019.68       2109.14       137.05 o                         
   0  13   5       7688.46       8014.31       171.46 o                         
   1  13   5      12126.12      12199.41       268.01 o                         
   2  13   5       9038.76       8539.48       211.78 o                         
   3  13   5       2055.32       2007.31       153.43 o                         
   4  13   5        185.99        193.55       144.93 o                         
   5  13   5         14.50        -64.20       168.30 o                         
   6  13   5       4775.70       4993.81       206.10 o                         
   7  13   5        854.16       1030.51       249.47 o                         
   8  13   5        151.85        280.17       250.11 o                         
 -10  14   5          1.65        -93.08       196.55 o                         
  -9  14   5         66.15         34.20       170.15 o                         
  -8  14   5        798.77        651.92       218.80 o                         
  -7  14   5         93.47          8.41       184.92 o                         
  -6  14   5        267.76        174.37       132.49 o                         
  -5  14   5        111.93        146.95       150.27 o                         
  -4  14   5          4.02         23.19       144.14 o                         
  -3  14   5          5.29        109.74       108.83 o                         
  -2  14   5       2079.63       2023.09       137.89 o                         
  -1  14   5         72.51         30.05       135.41 o                         
   0  14   5        890.27        869.42       135.05 o                         
   1  14   5       2191.45       1954.57       132.98 o                         
   2  14   5         19.97        145.18       149.44 o                         
   3  14   5        206.74        266.80       145.77 o                         
   4  14   5        231.63        196.19       176.54 o                         
   5  14   5          9.11         29.85       162.45 o                         
   6  14   5        262.09        236.06       175.96 o                         
   7  14   5         45.17         26.13       244.00 o                         
 -10  15   5       3645.25       3719.50       212.32 o                         
  -9  15   5         15.48        113.48       172.62 o                         
  -8  15   5          3.42        146.71       136.39 o                         
  -7  15   5        118.46         88.02       157.63 o                         
  -6  15   5       3114.85       2885.12       221.93 o                         
  -5  15   5       1684.68       1665.58       148.12 o                         
  -4  15   5       1136.67       1227.17       120.87 o                         
  -3  15   5        485.04        452.26       121.14 o                         
  -2  15   5       3039.98       3202.24       173.72 o                         
  -1  15   5        341.33        245.97       135.84 o                         
   0  15   5      10570.16      10041.60       235.79 o                         
   1  15   5       6339.93       6183.20       259.86 o                         
   2  15   5       4290.04       4102.05       135.32 o                         
   3  15   5       5434.23       5247.31       274.02 o                         
   4  15   5         15.30         47.38       155.73 o                         
   5  15   5         46.24        125.39       173.21 o                         
   6  15   5       3718.21       4061.48       213.42 o                         
   7  15   5        121.90        228.98       239.24 o                         
  -9  16   5        538.78        708.74       209.25 o                         
  -8  16   5       1786.59       1784.10       177.82 o                         
  -7  16   5       6018.83       5792.30       207.54 o                         
  -6  16   5       3917.66       4004.38       161.91 o                         
  -5  16   5       3471.30       3454.82       165.23 o                         
  -4  16   5       6935.94       6960.30       286.04 o                         
  -3  16   5       2885.81       2917.18       146.79 o                         
  -2  16   5        162.70        155.82       115.78 o                         
  -1  16   5       9560.77       9123.64       265.64 o                         
   0  16   5         34.82        -59.35       109.73 o                         
   1  16   5       1426.10       1281.79       147.60 o                         
   2  16   5       1027.71        878.57       162.14 o                         
   3  16   5       1138.81       1205.17       156.85 o                         
   4  16   5        117.16        132.51       152.45 o                         
   5  16   5      10441.78      10665.64       319.62 o                         
   6  16   5        758.07        726.05       226.53 o                         
  -8  17   5       1552.60       1753.97       241.87 o                         
  -7  17   5        611.92        613.71       173.10 o                         
  -6  17   5        900.24        887.13       173.68 o                         
  -5  17   5       1082.75       1092.81       154.96 o                         
  -4  17   5          1.15        -41.94       157.77 o                         
  -3  17   5       1388.34       1394.43       131.04 o                         
  -2  17   5         22.69        159.36       128.03 o                         
  -1  17   5         27.40         42.22       139.79 o                         
   0  17   5          2.34        -55.47       120.31 o                         
   1  17   5        532.00        572.09       141.11 o                         
   2  17   5       1108.66       1154.94       176.53 o                         
   3  17   5       1139.25       1247.65       172.47 o                         
   4  17   5        241.97        249.29       192.89 o                         
   5  17   5        148.92        177.51       213.69 o                         
  -7  18   5       2294.59       2246.04       243.12 o                         
  -6  18   5       1809.75       1947.62       195.95 o                         
  -5  18   5       2272.88       2126.63       155.29 o                         
  -4  18   5       8050.25       8229.37       182.02 o                         
  -3  18   5        535.42        376.23       142.32 o                         
  -2  18   5        190.83        291.86       140.80 o                         
  -1  18   5        447.05        660.26       149.84 o                         
   0  18   5        410.35        371.73       158.39 o                         
   1  18   5       2346.20       2081.97       154.64 o                         
   2  18   5       1040.78       1018.62       151.73 o                         
   3  18   5         50.84        -46.87       169.95 o                         
   4  18   5        231.81        360.94       207.92 o                         
  -6  19   5         32.72        200.07       210.66 o                         
  -5  19   5        286.24        311.19       174.16 o                         
  -4  19   5       1805.97       1924.22       195.11 o                         
  -3  19   5       4420.42       4192.18       159.32 o                         
  -2  19   5       2259.23       2124.52       154.78 o                         
  -1  19   5        893.66        918.73       149.28 o                         
   0  19   5       3670.91       3582.34       185.15 o                         
   1  19   5        555.39        540.69       160.10 o                         
   2  19   5       8091.61       7947.23       307.01 o                         
   3  19   5        110.97        342.72       209.81 o                         
  -5  20   5         87.38         46.42       186.66 o                         
  -4  20   5       1401.53       1607.85       211.64 o                         
  -3  20   5        313.25        248.24       197.19 o                         
  -2  20   5       3853.41       3700.33       160.33 o                         
  -1  20   5       1452.75       1258.73       153.67 o                         
   0  20   5       2159.20       2030.85       172.56 o                         
   1  20   5        281.73        242.92       187.57 o                         
   2  20   5        108.00         88.57       208.52 o                         
  -2  21   5       3589.20       3606.82       299.26 o                         
  -1  21   5       1159.91        969.03       390.48 o                         
 -13   0   6       1503.31       1757.62       305.46 o                         
 -12   0   6         76.36         89.69       272.65 o                         
 -11   0   6       3402.97       3139.46       289.27 o                         
 -10   0   6        379.09        414.53       206.70 o                         
  -9   0   6       2298.25       2495.84       204.17 o                         
  -8   0   6       5280.06       5277.79       192.64 o                         
  -7   0   6      40515.57      39789.25       383.31 o                         
  -6   0   6         20.23         94.91       168.52 o                         
  -5   0   6      12020.41      11881.07       205.55 o                         
  -4   0   6      10168.25      10653.41       211.54 o                         
  -3   0   6      38655.39      39692.36       290.21 o                         
  -2   0   6       4996.42       5100.25       174.84 o                         
  -1   0   6        645.33        512.74       191.07 o                         
   0   0   6       1682.14       1875.99       185.62 o                         
   1   0   6        785.23        868.22       170.18 o                         
   2   0   6      38354.09      34946.94      1434.21 o                         
   3   0   6      15869.08      14495.57       268.61 o                         
   4   0   6      29030.46      29222.85       543.37 o                         
   5   0   6        358.57        284.06       420.01 o                         
   6   0   6         45.96         36.05       449.11 o                         
   7   0   6         41.48         37.35       521.65 o                         
   8   0   6       5764.26       4585.83       399.60 o                         
   9   0   6        833.47        551.19       399.16 o                         
  10   0   6       3818.85       2996.99       517.74 o                         
 -13   1   6         39.37        132.94       195.26 o                         
 -12   1   6        327.11        290.49       227.87 o                         
 -11   1   6        567.58        594.18       148.70 o                         
 -10   1   6       2954.24       2978.00       174.01 o                         
  -9   1   6        201.11        214.65       140.73 o                         
  -8   1   6        860.16        874.89       129.18 o                         
  -7   1   6       2806.32       2758.95       141.74 o                         
  -6   1   6       1711.84       1769.54       121.90 o                         
  -5   1   6         12.67        -31.92       124.92 o                         
  -4   1   6       3161.99       2969.44       114.43 o                         
  -3   1   6       1481.84       1264.99       126.24 o                         
  -2   1   6        120.49        175.10       138.15 o                         
  -1   1   6       1255.77       1327.90       123.75 o                         
   0   1   6       8954.29       8059.71       142.89 o                         
   1   1   6       5611.25       5440.74       136.39 o                         
   2   1   6        165.66         82.63       125.69 o                         
   3   1   6       1477.10       1539.72       196.46 o                         
   4   1   6       7686.50       7122.38       352.34 o                         
   5   1   6        569.74        539.02       542.93 o                         
   6   1   6        179.98        124.66       327.93 o                         
   7   1   6       2305.09       1753.89       453.02 o                         
   8   1   6        595.04        439.99       470.83 o                         
   9   1   6       3316.57       2484.03       440.43 o                         
  10   1   6        266.40        211.96       445.64 o                         
 -13   2   6        129.05        320.23       236.97 o                         
 -12   2   6         93.93         81.93       176.09 o                         
 -11   2   6        663.78        680.24       161.91 o                         
 -10   2   6       2929.08       3013.86       151.29 o                         
  -9   2   6        551.20        540.21       162.77 o                         
  -8   2   6        801.61        807.12       129.61 o                         
  -7   2   6      10810.92      10445.12       152.26 o                         
  -6   2   6       4751.24       4963.96       127.29 o                         
  -5   2   6       8849.04       8259.38       191.02 o                         
  -4   2   6       5897.42       5953.65       139.23 o                         
  -3   2   6        535.47        468.71       209.07 o                         
  -2   2   6       3744.91       4013.47       169.93 o                         
  -1   2   6       2577.07       2551.34       135.83 o                         
   0   2   6       4920.64       4589.95       133.98 o                         
   1   2   6        828.29        740.38       119.89 o                         
   2   2   6       8480.27       7385.04       229.80 o                         
   3   2   6       6432.43       6175.73       172.59 o                         
   4   2   6       9886.10       9447.15       351.58 o                         
   5   2   6       2539.65       2435.26       317.41 o                         
   6   2   6        718.71        564.65       512.09 o                         
   7   2   6        136.77        124.22       489.94 o                         
   8   2   6         15.69         10.86       493.42 o                         
   9   2   6       1580.98       1177.08       416.10 o                         
  10   2   6        203.64        170.26       470.83 o                         
 -13   3   6        361.71        471.97       223.18 o                         
 -12   3   6       2586.97       2776.80       180.78 o                         
 -11   3   6       2010.37       2111.09       164.39 o                         
 -10   3   6       4926.60       4975.39       155.20 o                         
  -9   3   6          7.04        -36.48       140.64 o                         
  -8   3   6         14.75         40.27       106.52 o                         
  -7   3   6       1915.27       1852.31       160.91 o                         
  -6   3   6       3180.88       3293.54       161.09 o                         
  -5   3   6        897.34        771.82       100.17 o                         
  -4   3   6      27821.02      25476.88      1244.70 o                         
  -3   3   6      13127.76      12648.96       654.61 o                         
  -2   3   6        137.53        205.74       116.06 o                         
  -1   3   6       8221.82       8683.42       157.78 o                         
   0   3   6      33364.72      31613.91       658.80 o                         
   1   3   6       4294.43       3923.47       137.05 o                         
   2   3   6        156.67        156.61       119.67 o                         
   3   3   6         12.93         33.29       158.78 o                         
   4   3   6       5654.12       5488.86       186.18 o                         
   5   3   6         66.24         65.35       164.50 o                         
   6   3   6        196.83        264.02       342.99 o                         
   7   3   6       2912.20       2246.88       498.63 o                         
   8   3   6         35.35         30.84       495.16 o                         
   9   3   6       4756.54       4764.78       354.43 o                         
  10   3   6        125.83         97.29       444.77 o                         
 -13   4   6        288.57        300.68       204.83 o                         
 -12   4   6        325.36        315.16       177.49 o                         
 -11   4   6        204.03        288.14       161.80 o                         
 -10   4   6          0.37         24.48       124.24 o                         
  -9   4   6       4237.78       4219.26       150.91 o                         
  -8   4   6       2485.82       2488.25       148.79 o                         
  -7   4   6        122.48        135.94       136.29 o                         
  -6   4   6      10986.85      10557.80       417.97 o                         
  -5   4   6         64.70         21.99       108.85 o                         
  -4   4   6      11062.27      10775.09       159.67 o                         
  -3   4   6      22398.96      22322.96       436.40 o                         
  -2   4   6       3701.76       3291.22       111.39 o                         
  -1   4   6       7597.99       8109.36       237.73 o                         
   0   4   6      34253.77      33645.00       489.88 o                         
   1   4   6       1794.05       1784.17       120.97 o                         
   2   4   6       1601.70       1380.88       130.26 o                         
   3   4   6         35.76         36.21       148.28 o                         
   4   4   6        102.73        142.56       168.76 o                         
   5   4   6       7929.40       7907.28       334.65 o                         
   6   4   6       1854.77       1813.12       289.14 o                         
   7   4   6       1494.49       1049.38       524.26 o                         
   8   4   6       1205.72        869.56       494.72 o                         
   9   4   6        578.38        418.71       450.42 o                         
  10   4   6       3151.82       2527.90       436.52 o                         
 -13   5   6        665.13        803.93       248.07 o                         
 -12   5   6       1405.48       1339.50       194.19 o                         
 -11   5   6        683.59        483.32       152.18 o                         
 -10   5   6         27.43         49.66       148.15 o                         
  -9   5   6       3659.28       3742.22       142.39 o                         
  -8   5   6        489.90        592.94       153.72 o                         
  -7   5   6         22.25         94.49       120.59 o                         
  -6   5   6        142.62         99.22       126.57 o                         
  -5   5   6       7056.31       6547.76       128.42 o                         
  -4   5   6        400.79        631.97       108.50 o                         
  -3   5   6      10960.66      10485.16       406.56 o                         
  -2   5   6         85.50        111.33        97.88 o                         
  -1   5   6       2337.27       2106.79       102.05 o                         
   0   5   6      11246.58      10064.44       182.37 o                         
   1   5   6       2056.99       1995.11       120.93 o                         
   2   5   6       4057.57       4038.47       223.25 o                         
   3   5   6         84.94         89.19       157.67 o                         
   4   5   6       1768.72       1954.52       167.78 o                         
   5   5   6       2643.96       2465.02       205.14 o                         
   6   5   6       2475.09       2424.54       267.11 o                         
   7   5   6         17.57         99.39       341.57 o                         
   8   5   6        595.51        436.52       492.11 o                         
   9   5   6       2235.62       1661.38       489.94 o                         
 -13   6   6         81.39        160.68       225.97 o                         
 -12   6   6        557.80        629.58       176.70 o                         
 -11   6   6       6579.47       6633.65       292.87 o                         
 -10   6   6        611.29        501.44       149.31 o                         
  -9   6   6       6040.83       6132.48       143.62 o                         
  -8   6   6        726.94        704.06       135.60 o                         
  -7   6   6      12230.50      11363.60       514.58 o                         
  -6   6   6       2486.85       2551.99       140.88 o                         
  -5   6   6        357.02        440.82       141.22 o                         
  -4   6   6       7814.76       7749.98       273.17 o                         
  -3   6   6      13371.49      12264.80       137.45 o                         
  -2   6   6      15782.97      15116.42       655.37 o                         
  -1   6   6          1.64         -7.99       103.48 o                         
   0   6   6      14295.77      12716.14       281.93 o                         
   1   6   6       4273.18       4243.83       131.43 o                         
   2   6   6        755.06        709.35       147.97 o                         
   3   6   6        118.25        104.88       141.69 o                         
   4   6   6       6338.31       6515.83       189.68 o                         
   5   6   6       4967.97       4997.96       195.18 o                         
   6   6   6       8465.96       8337.13       748.16 o                         
   7   6   6       8211.64       7540.01      1092.38 o                         
   8   6   6       1042.36        836.99       653.69 o                         
   9   6   6        567.91        420.01       482.99 o                         
 -13   7   6         10.03         -7.90       235.42 o                         
 -12   7   6          9.55        113.96       209.97 o                         
 -11   7   6       4526.33       4718.23       182.40 o                         
 -10   7   6       3694.37       3583.29       154.85 o                         
  -9   7   6       3744.06       3547.08       228.70 o                         
  -8   7   6        149.73         21.66       143.28 o                         
  -7   7   6        289.58        325.65       144.03 o                         
  -6   7   6       7066.27       7180.76       143.11 o                         
  -5   7   6      14200.35      13714.22       401.38 o                         
  -4   7   6      10662.79      10142.32       385.18 o                         
  -3   7   6       1883.89       1925.43       119.27 o                         
  -2   7   6        195.44        127.02       102.78 o                         
  -1   7   6          4.94         11.22        93.21 o                         
   0   7   6       5918.77       6011.05       126.60 o                         
   1   7   6       6764.08       6949.88       156.92 o                         
   2   7   6       5084.73       4989.63       151.47 o                         
   3   7   6        116.29        113.08       145.04 o                         
   4   7   6         50.43         73.61       171.87 o                         
   5   7   6       1433.32       1374.59       180.73 o                         
   6   7   6        373.41        409.97       213.85 o                         
   7   7   6       5089.18       4820.06       383.75 o                         
   8   7   6        173.58        100.01       356.70 o                         
 -12   8   6       2539.40       2798.10       203.25 o                         
 -11   8   6       5296.32       5329.27       326.49 o                         
 -10   8   6       2239.84       2325.31       168.08 o                         
  -9   8   6        821.11        996.56       151.80 o                         
  -8   8   6        876.05        878.90       137.68 o                         
  -7   8   6        218.54        330.22       135.71 o                         
  -6   8   6        136.40        149.35       131.02 o                         
  -5   8   6        944.15       1077.72       135.86 o                         
  -4   8   6       3938.76       3889.98       143.01 o                         
  -3   8   6       4520.74       4231.46       168.69 o                         
  -2   8   6      27129.96      26782.27       721.78 o                         
  -1   8   6       7321.39       7435.99       154.73 o                         
   0   8   6       8366.80       8266.60       279.30 o                         
   1   8   6       5025.78       5465.88       146.22 o                         
   2   8   6       1994.75       2030.59       145.16 o                         
   3   8   6       1997.35       2076.00       172.16 o                         
   4   8   6        995.57        912.15       157.67 o                         
   5   8   6        254.99        259.63       174.14 o                         
   6   8   6        902.56       1080.80       202.32 o                         
   7   8   6      11679.43      11563.06      1079.35 o                         
   8   8   6        335.40        236.43       285.46 o                         
   9   8   6       4103.08       3620.00       546.99 o                         
 -12   9   6        372.36        301.26       203.95 o                         
 -11   9   6          9.89         96.32       175.79 o                         
 -10   9   6       4312.52       4439.58       171.81 o                         
  -9   9   6       6317.51       6042.74       290.36 o                         
  -8   9   6        554.76        483.36       138.01 o                         
  -7   9   6         32.80        -20.70       115.89 o                         
  -6   9   6        196.20        320.91       154.06 o                         
  -5   9   6         63.58         12.01       132.19 o                         
  -4   9   6       1553.73       1471.81       112.46 o                         
  -3   9   6       2596.61       2464.39       139.04 o                         
  -2   9   6        136.08        128.17       110.32 o                         
  -1   9   6       2060.10       2013.31       155.39 o                         
   0   9   6      14356.93      14232.13       174.49 o                         
   1   9   6       1407.05       1479.58       152.43 o                         
   2   9   6          1.77        -26.30       136.44 o                         
   3   9   6         22.75        109.65       164.68 o                         
   4   9   6        797.38        773.40       160.63 o                         
   5   9   6       6344.91       6421.56       193.34 o                         
   6   9   6       2304.12       2244.11       204.59 o                         
   7   9   6       1570.82       1640.74       288.44 o                         
   8   9   6         44.84         48.60       329.82 o                         
   9   9   6       1159.12        897.79       585.50 o                         
 -12  10   6       2099.52       2301.93       229.22 o                         
 -11  10   6        243.36        195.14       172.52 o                         
 -10  10   6        478.81        476.18       161.29 o                         
  -9  10   6        501.47        434.57       148.32 o                         
  -8  10   6       3300.31       3058.33       187.17 o                         
  -7  10   6       6337.53       6224.04       143.12 o                         
  -6  10   6        757.37        820.80       132.08 o                         
  -5  10   6        329.86        288.83       132.18 o                         
  -4  10   6        738.97        719.78       119.34 o                         
  -3  10   6        611.39        586.61       149.24 o                         
  -2  10   6      25291.98      26191.01       511.45 o                         
  -1  10   6       5803.60       5569.04       219.46 o                         
   0  10   6        290.72        226.02       127.62 o                         
   1  10   6         74.44         90.42       146.60 o                         
   2  10   6         30.90        176.79       171.71 o                         
   3  10   6       3518.44       3776.46       189.34 o                         
   4  10   6       7351.85       7517.16       180.79 o                         
   5  10   6         54.22         14.27       172.55 o                         
   6  10   6          0.84        -20.43       186.10 o                         
   7  10   6       1117.55       1245.87       227.65 o                         
   8  10   6        553.40        515.05       333.32 o                         
 -11  11   6        326.83        343.79       197.53 o                         
 -10  11   6         77.70        161.43       175.53 o                         
  -9  11   6      12547.33      13044.35       377.96 o                         
  -8  11   6       4946.10       4689.60       140.27 o                         
  -7  11   6       4298.31       4215.13       193.47 o                         
  -6  11   6       3059.62       2821.85       127.62 o                         
  -5  11   6       5054.69       5218.54       151.40 o                         
  -4  11   6         46.41        224.63       171.72 o                         
  -3  11   6         61.46         45.19       123.75 o                         
  -2  11   6         13.10          4.02       125.00 o                         
  -1  11   6       1824.88       1835.07       132.26 o                         
   0  11   6        662.43        832.10       154.83 o                         
   1  11   6       1214.05       1277.97       153.52 o                         
   2  11   6      10337.52      10296.52       490.36 o                         
   3  11   6       1052.37       1023.07       161.20 o                         
   4  11   6       6959.22       7143.00       204.80 o                         
   5  11   6      12017.11      12707.11       485.53 o                         
   6  11   6       2621.60       2693.06       182.86 o                         
   7  11   6        122.88        287.35       244.74 o                         
   8  11   6       1934.31       2216.14       341.20 o                         
 -11  12   6         17.04        191.53       214.23 o                         
 -10  12   6        580.07        508.75       174.86 o                         
  -9  12   6       1736.67       2186.13       424.01 o                         
  -8  12   6         59.82         32.52       131.58 o                         
  -7  12   6      11703.52      11033.96       467.18 o                         
  -6  12   6        663.11        566.34       122.49 o                         
  -5  12   6       3219.63       3076.93       135.97 o                         
  -4  12   6        257.89         69.16       124.53 o                         
  -3  12   6        222.45        252.09       165.04 o                         
  -2  12   6        250.57        306.52       122.53 o                         
  -1  12   6        588.38        846.75       132.35 o                         
   0  12   6       1671.58       1753.13       147.80 o                         
   1  12   6         58.31         79.14       140.07 o                         
   2  12   6       3599.84       3573.12       164.25 o                         
   3  12   6        752.89        752.18       151.80 o                         
   4  12   6       3161.50       3302.75       174.15 o                         
   5  12   6       2657.02       2745.45       173.70 o                         
   6  12   6         13.35         20.61       207.29 o                         
   7  12   6         38.69         85.11       247.18 o                         
   8  12   6        214.05        410.89       435.65 o                         
 -11  13   6       1094.80       1247.06       188.12 o                         
 -10  13   6         77.71         -1.85       194.00 o                         
  -9  13   6       4445.09       4781.57       179.28 o                         
  -8  13   6        967.43        920.49       159.59 o                         
  -7  13   6       5532.02       5020.08       219.99 o                         
  -6  13   6       1151.74       1218.54       148.30 o                         
  -5  13   6       1897.35       1865.94       174.39 o                         
  -4  13   6        213.97         94.22       128.62 o                         
  -3  13   6       1497.91       1457.08       125.40 o                         
  -2  13   6        204.12         89.53       113.21 o                         
  -1  13   6       1078.72       1104.00       138.35 o                         
   0  13   6        241.41        191.68       135.16 o                         
   1  13   6       1088.00       1025.52       145.19 o                         
   2  13   6       1249.50       1421.95       152.72 o                         
   3  13   6       1968.21       1869.35       149.42 o                         
   4  13   6       1255.04       1095.01       184.85 o                         
   5  13   6       3045.47       3139.18       215.41 o                         
   6  13   6       2252.57       2463.86       230.66 o                         
   7  13   6        802.31        894.99       265.25 o                         
 -10  14   6        200.21        159.44       211.37 o                         
  -9  14   6       1451.08       1480.43       170.59 o                         
  -8  14   6       2673.31       2939.65       177.45 o                         
  -7  14   6       4229.63       4063.49       147.48 o                         
  -6  14   6       3726.81       3565.35       163.46 o                         
  -5  14   6      10234.47       9587.19       724.04 o                         
  -4  14   6        161.33        105.38       131.54 o                         
  -3  14   6         94.66         26.20       121.79 o                         
  -2  14   6       6221.11       6267.66       238.42 o                         
  -1  14   6       9317.30       9008.25       147.83 o                         
   0  14   6        326.92        325.07       150.45 o                         
   1  14   6         89.23          4.67       149.03 o                         
   2  14   6      28811.60      28181.32       826.29 o                         
   3  14   6          4.59        129.92       161.62 o                         
   4  14   6        968.59       1036.62       157.81 o                         
   5  14   6       4340.04       4212.44       291.74 o                         
   6  14   6        233.66        267.34       218.26 o                         
   7  14   6        251.28        321.85       442.17 o                         
  -9  15   6       1986.49       2156.19       193.44 o                         
  -8  15   6        123.23         55.74       169.31 o                         
  -7  15   6        124.33         99.81       175.44 o                         
  -6  15   6         41.74       -137.49       182.40 o                         
  -5  15   6       6887.10       6266.64       166.84 o                         
  -4  15   6        124.15        119.35       131.08 o                         
  -3  15   6         30.68         36.36       128.47 o                         
  -2  15   6        598.74        685.97       146.16 o                         
  -1  15   6        204.19        134.74       145.44 o                         
   0  15   6          2.04        -92.56       144.90 o                         
   1  15   6        888.36        855.44       140.47 o                         
   2  15   6       2508.73       2420.98       146.14 o                         
   3  15   6        170.89        215.33       157.20 o                         
   4  15   6       1098.08       1224.56       180.89 o                         
   5  15   6         66.51        138.62       221.88 o                         
   6  15   6       2787.58       2836.27       254.63 o                         
  -9  16   6        674.58        670.11       209.87 o                         
  -8  16   6         96.15        150.48       156.66 o                         
  -7  16   6       3421.43       3188.58       161.75 o                         
  -6  16   6        791.59        956.13       171.56 o                         
  -5  16   6       3916.24       3836.44       167.52 o                         
  -4  16   6        636.95        760.50       160.22 o                         
  -3  16   6        628.77        640.65       123.63 o                         
  -2  16   6       3483.57       3375.80       149.67 o                         
  -1  16   6        905.20       1003.27       160.69 o                         
   0  16   6        425.49        449.71       128.96 o                         
   1  16   6        565.84        488.41       159.13 o                         
   2  16   6       8457.73       8301.63       247.20 o                         
   3  16   6        633.48        616.92       174.05 o                         
   4  16   6        193.27        178.60       195.05 o                         
   5  16   6        243.98        172.78       206.29 o                         
  -8  17   6        441.38        424.25       209.91 o                         
  -7  17   6       1131.59       1105.17       159.73 o                         
  -6  17   6       1491.60       1317.48       176.93 o                         
  -5  17   6      16589.08      17233.97       240.41 o                         
  -4  17   6         30.71         65.78       157.03 o                         
  -3  17   6        744.84        687.71       155.00 o                         
  -2  17   6       1042.21       1107.15       155.48 o                         
  -1  17   6         31.63         78.74       126.69 o                         
   0  17   6        566.55        495.23       133.40 o                         
   1  17   6       2022.50       1802.79       158.72 o                         
   2  17   6       6515.77       6321.54       282.68 o                         
   3  17   6        426.89        401.76       194.53 o                         
   4  17   6       3772.28       3866.57       204.77 o                         
  -7  18   6        867.80        758.65       241.15 o                         
  -6  18   6        192.06        202.64       169.07 o                         
  -5  18   6        371.38        183.99       195.08 o                         
  -4  18   6        183.72        209.61       153.73 o                         
  -3  18   6         22.37        -10.25       169.20 o                         
  -2  18   6       4859.13       4763.98       186.87 o                         
  -1  18   6       5789.53       5388.34       157.03 o                         
   0  18   6        230.88        221.07       136.75 o                         
   1  18   6        553.27        500.02       170.52 o                         
   2  18   6         17.67        -18.48       193.32 o                         
   3  18   6        331.79        451.38       210.86 o                         
   4  18   6       3214.14       3201.57       284.06 o                         
  -6  19   6        107.57         19.62       239.55 o                         
  -5  19   6       2013.02       1834.47       190.81 o                         
  -4  19   6       1171.47       1153.41       169.23 o                         
  -3  19   6       2897.63       3285.22       193.32 o                         
  -2  19   6          0.59       -118.91       169.91 o                         
  -1  19   6         23.62         50.49       167.48 o                         
   0  19   6       4280.41       4151.04       174.84 o                         
   1  19   6          7.23         -3.37       174.01 o                         
   2  19   6         52.19        137.47       185.69 o                         
  -4  20   6          6.37        -15.55       182.53 o                         
  -3  20   6        551.30        617.60       207.47 o                         
  -2  20   6      12599.82      12510.91       241.06 o                         
  -1  20   6       4764.04       4764.77       193.65 o                         
   0  20   6        610.62        926.06       207.23 o                         
 -13   1   7        277.32        221.24       192.00 o                         
 -12   1   7          8.60         12.37       171.22 o                         
 -11   1   7      11799.74      12278.40       363.09 o                         
 -10   1   7        589.20        659.69       144.01 o                         
  -9   1   7         46.06         53.57       118.12 o                         
  -8   1   7      19027.02      19165.99       430.07 o                         
  -7   1   7       4894.92       4738.24       337.04 o                         
  -6   1   7      29969.33      30202.96       397.22 o                         
  -5   1   7         60.29        166.10       122.40 o                         
  -4   1   7       4079.38       4175.83       124.95 o                         
  -3   1   7       2752.78       2767.81       119.24 o                         
  -2   1   7       7969.86       7654.30       170.27 o                         
  -1   1   7         17.15         24.37       111.01 o                         
   0   1   7       9557.03       8747.03       134.87 o                         
   1   1   7       2455.34       2154.65       136.43 o                         
   2   1   7      19379.28      18020.85       490.26 o                         
   3   1   7       3611.11       3317.29       184.03 o                         
   4   1   7       3862.26       3898.80       213.60 o                         
   5   1   7       8639.60       8907.36       344.51 o                         
   6   1   7       5701.45       6333.65       380.49 o                         
   7   1   7        444.50        328.80       463.45 o                         
   8   1   7         52.78         43.87       391.78 o                         
   9   1   7       1075.59        869.13       419.58 o                         
 -13   2   7        556.46        566.76       220.30 o                         
 -12   2   7        438.08        452.63       171.95 o                         
 -11   2   7          2.50        -34.06       156.90 o                         
 -10   2   7       1117.35       1288.35       167.84 o                         
  -9   2   7        395.97        444.76       133.18 o                         
  -8   2   7        982.18       1202.27       152.32 o                         
  -7   2   7      12196.12      11353.18       488.25 o                         
  -6   2   7       2293.55       2462.77       146.38 o                         
  -5   2   7      16522.89      14608.57       545.31 o                         
  -4   2   7       2511.51       2490.35       138.49 o                         
  -3   2   7      29862.97      29986.42       731.94 o                         
  -2   2   7       4390.72       4052.20       118.33 o                         
  -1   2   7      37787.76      37361.67       614.64 o                         
   0   2   7       1749.61       1586.20       119.97 o                         
   1   2   7       1889.95       1495.73       116.29 o                         
   2   2   7       1589.18       1605.31       169.95 o                         
   3   2   7       3293.69       3183.50       153.75 o                         
   4   2   7         76.70        109.40       190.22 o                         
   5   2   7       1449.70       1483.93       260.42 o                         
   6   2   7       1475.11       1124.52       463.45 o                         
   7   2   7         36.67         28.67       456.06 o                         
   8   2   7         56.00         45.61       443.90 o                         
   9   2   7       5051.56       3844.84       481.69 o                         
 -13   3   7       1577.03       1672.16       208.34 o                         
 -12   3   7         13.74        -34.01       171.80 o                         
 -11   3   7         66.21         57.76       156.63 o                         
 -10   3   7       2187.04       2246.13       147.56 o                         
  -9   3   7       2393.41       2301.02       136.96 o                         
  -8   3   7       7219.34       7217.97       185.15 o                         
  -7   3   7        249.84        306.17       155.87 o                         
  -6   3   7       8896.43       8676.20       276.72 o                         
  -5   3   7       3919.19       3708.01       131.33 o                         
  -4   3   7      10792.30      10660.02       139.19 o                         
  -3   3   7        358.68        410.03       123.88 o                         
  -2   3   7      13806.58      13357.77       144.14 o                         
  -1   3   7       1888.61       1903.14       122.73 o                         
   0   3   7        220.29        265.43       134.41 o                         
   1   3   7       5259.83       4774.97       220.55 o                         
   2   3   7       1224.22       1178.67       159.97 o                         
   3   3   7       4379.85       4297.14       154.58 o                         
   4   3   7          2.19         80.86       187.65 o                         
   5   3   7        422.27        332.44       212.77 o                         
   6   3   7        403.85        260.08       333.79 o                         
   7   3   7       2220.86       1670.06       436.95 o                         
   8   3   7          0.23          0.00       460.41 o                         
   9   3   7         69.04         54.29       387.87 o                         
 -13   4   7       1120.91       1229.98       226.47 o                         
 -12   4   7        229.42        225.89       172.17 o                         
 -11   4   7        109.71        115.03       157.09 o                         
 -10   4   7       2482.68       2532.33       148.74 o                         
  -9   4   7       2997.24       2885.79       136.98 o                         
  -8   4   7        298.12        391.24       149.98 o                         
  -7   4   7       6766.27       6443.73       142.67 o                         
  -6   4   7         54.15        113.24       159.85 o                         
  -5   4   7      16946.63      15493.19       719.29 o                         
  -4   4   7        856.77        989.54       139.38 o                         
  -3   4   7       5806.30       4693.38       291.61 o                         
  -2   4   7        385.79        296.14       109.24 o                         
  -1   4   7       6667.40       5638.14       127.71 o                         
   0   4   7       8953.92       8570.83       232.59 o                         
   1   4   7      19870.50      19342.53       472.33 o                         
   2   4   7         90.95         55.89       140.94 o                         
   3   4   7        561.51        557.93       145.38 o                         
   4   4   7       1203.03       1228.15       174.45 o                         
   5   4   7        330.88        351.38       186.86 o                         
   6   4   7        444.91        409.91       320.78 o                         
   7   4   7         48.78         36.49       452.59 o                         
   8   4   7        236.86        166.35       462.58 o                         
   9   4   7       5524.49       4162.78       493.85 o                         
 -13   5   7       1607.66       1615.95       218.62 o                         
 -12   5   7       2750.32       3081.08       216.98 o                         
 -11   5   7       1149.84       1122.54       160.07 o                         
 -10   5   7      16088.13      15736.57       618.02 o                         
  -9   5   7       2368.18       2362.83       133.20 o                         
  -8   5   7       3087.65       2988.22       135.31 o                         
  -7   5   7      10619.15      10136.89       481.95 o                         
  -6   5   7       1264.47       1230.12       138.93 o                         
  -5   5   7       3897.90       3792.46       169.32 o                         
  -4   5   7      21921.69      20054.03       545.74 o                         
  -3   5   7        645.48        577.70       109.32 o                         
  -2   5   7        939.71        813.75        90.15 o                         
  -1   5   7       2864.71       2666.44       107.72 o                         
   0   5   7       4188.86       4019.57       130.80 o                         
   1   5   7      19374.65      19073.24       607.05 o                         
   2   5   7      29581.66      30459.10      1192.85 o                         
   3   5   7        230.64        230.78       142.98 o                         
   4   5   7         31.63         -3.43       163.94 o                         
   5   5   7         45.95         48.30       212.43 o                         
   6   5   7       5308.64       5152.47       515.35 o                         
   7   5   7       1887.05       1627.31       401.96 o                         
   8   5   7         54.68         29.54       416.10 o                         
   9   5   7        133.50         93.82       413.93 o                         
 -13   6   7         50.38       -114.89       214.74 o                         
 -12   6   7       1525.60       1775.12       206.11 o                         
 -11   6   7         56.92        -34.39       157.39 o                         
 -10   6   7        286.18        409.60       150.19 o                         
  -9   6   7       5419.15       5229.31       208.14 o                         
  -8   6   7        324.22        282.20       127.25 o                         
  -7   6   7       3895.75       3502.25       141.62 o                         
  -6   6   7       6102.52       5381.38       204.75 o                         
  -5   6   7        257.35        165.60       138.99 o                         
  -4   6   7       1502.63       1386.75       143.00 o                         
  -3   6   7        527.51        534.24       115.73 o                         
  -2   6   7       5210.19       5187.81       147.35 o                         
  -1   6   7       1775.53       1722.74       141.48 o                         
   0   6   7       2662.62       2598.11       142.77 o                         
   1   6   7       4079.17       4014.94       143.29 o                         
   2   6   7       3147.00       3128.19       145.60 o                         
   3   6   7       4596.98       4688.88       224.06 o                         
   4   6   7       5406.15       5467.68       200.33 o                         
   5   6   7         97.94         63.88       184.01 o                         
   6   6   7        109.97        145.52       285.17 o                         
   7   6   7        907.41        861.73       364.84 o                         
   8   6   7       2968.34       2220.82       493.85 o                         
   9   6   7          7.49          3.04       420.01 o                         
 -12   7   7       5106.08       5643.62       205.93 o                         
 -11   7   7         42.81        -77.18       178.64 o                         
 -10   7   7       8155.50       8225.78       391.70 o                         
  -9   7   7        685.80        729.65       150.56 o                         
  -8   7   7         75.88        103.43       123.07 o                         
  -7   7   7       8862.83       8857.02       221.11 o                         
  -6   7   7        608.85        421.88       117.19 o                         
  -5   7   7       1341.00       1376.19       137.34 o                         
  -4   7   7      14301.97      14226.99       193.04 o                         
  -3   7   7      21529.74      21647.19       504.24 o                         
  -2   7   7        245.20        298.34       126.80 o                         
  -1   7   7       8847.24       8220.94       355.53 o                         
   0   7   7       3268.27       3188.33       128.18 o                         
   1   7   7       2208.77       2307.04       144.13 o                         
   2   7   7       8662.26       8177.50       219.17 o                         
   3   7   7       1939.88       1895.29       177.57 o                         
   4   7   7       2404.95       2577.71       152.60 o                         
   5   7   7        711.52        684.85       184.84 o                         
   6   7   7       8135.62       8171.09       327.07 o                         
   7   7   7        329.45        319.33       301.73 o                         
   8   7   7       5697.05       5525.58       593.75 o                         
 -12   8   7         86.43       -103.80       196.59 o                         
 -11   8   7       1412.59       1379.49       178.28 o                         
 -10   8   7       1686.41       1760.32       164.06 o                         
  -9   8   7        133.16         65.39       147.12 o                         
  -8   8   7       2932.06       2694.29       154.47 o                         
  -7   8   7       1270.99       1073.30       144.65 o                         
  -6   8   7       1190.80       1284.32       154.92 o                         
  -5   8   7       4832.15       4187.76       182.81 o                         
  -4   8   7       1115.56       1132.10       120.01 o                         
  -3   8   7      14844.29      14738.38       154.83 o                         
  -2   8   7       6843.72       6622.93       174.91 o                         
  -1   8   7       5855.44       5583.61       145.45 o                         
   0   8   7       1021.33       1146.22       141.87 o                         
   1   8   7         68.58         24.91       139.83 o                         
   2   8   7       2133.22       2119.82       158.33 o                         
   3   8   7       4464.21       4456.40       171.53 o                         
   4   8   7        167.08        276.27       175.43 o                         
   5   8   7       2414.08       2547.99       181.35 o                         
   6   8   7       5328.09       5539.05       338.41 o                         
   7   8   7        425.90        381.12       343.12 o                         
   8   8   7        666.24        660.17       382.34 o                         
 -12   9   7       4633.96       5503.32       254.85 o                         
 -11   9   7       3247.12       3460.91       177.73 o                         
 -10   9   7       2397.84       2259.25       144.37 o                         
  -9   9   7        653.22        675.91       156.98 o                         
  -8   9   7         37.71         90.29       150.94 o                         
  -7   9   7        261.35        309.18       123.03 o                         
  -6   9   7       7873.76       7918.59       192.72 o                         
  -5   9   7       4310.98       4273.04       143.41 o                         
  -4   9   7        644.29        549.28       119.29 o                         
  -3   9   7      12237.66      12091.75       426.01 o                         
  -2   9   7       1977.39       1956.12       120.50 o                         
  -1   9   7      15266.79      14147.60       457.23 o                         
   0   9   7      10049.23       9819.66       146.65 o                         
   1   9   7         93.81        237.93       156.22 o                         
   2   9   7         95.56         44.94       130.88 o                         
   3   9   7       3875.73       3930.71       156.06 o                         
   4   9   7        743.23        748.00       166.92 o                         
   5   9   7       3325.20       3421.36       216.58 o                         
   6   9   7        819.87        758.65       200.16 o                         
   7   9   7       2028.79       2101.07       361.59 o                         
   8   9   7       2067.00       2122.01       367.82 o                         
 -12  10   7       2908.53       3041.96       216.67 o                         
 -11  10   7         16.81         71.42       205.58 o                         
 -10  10   7       5206.68       4886.47       151.54 o                         
  -9  10   7       1347.84       1316.07       164.10 o                         
  -8  10   7       4018.75       3974.85       152.49 o                         
  -7  10   7        225.56        245.28       138.20 o                         
  -6  10   7        591.55        577.08       138.66 o                         
  -5  10   7       4548.43       4610.29       169.23 o                         
  -4  10   7        349.69        549.11       153.04 o                         
  -3  10   7      11591.65      11736.56       166.71 o                         
  -2  10   7        255.87        262.42       139.24 o                         
  -1  10   7       1547.27       1476.62       155.68 o                         
   0  10   7       5281.84       5171.30       187.95 o                         
   1  10   7         18.07        -93.32       147.45 o                         
   2  10   7       1754.38       1781.15       149.18 o                         
   3  10   7         61.24       -123.20       170.06 o                         
   4  10   7      11417.51      11207.97       421.86 o                         
   5  10   7          2.12         32.89       188.59 o                         
   6  10   7       4034.65       4140.00       289.70 o                         
   7  10   7        405.92        467.48       290.85 o                         
 -11  11   7       1914.31       1933.23       175.60 o                         
 -10  11   7        906.57        784.36       153.66 o                         
  -9  11   7        159.33         27.36       159.33 o                         
  -8  11   7       4207.88       4259.78       168.38 o                         
  -7  11   7        646.17        576.38       123.77 o                         
  -6  11   7       4627.71       4371.22       271.27 o                         
  -5  11   7        468.25        367.22       114.30 o                         
  -4  11   7        478.22        385.22       142.66 o                         
  -3  11   7       1285.04       1306.80       119.93 o                         
  -2  11   7      11339.33      11399.96       257.73 o                         
  -1  11   7       9438.98       9300.92       160.30 o                         
   0  11   7       2928.35       2866.04       146.77 o                         
   1  11   7        111.00        100.11       127.16 o                         
   2  11   7         33.58         59.67       137.10 o                         
   3  11   7       2419.36       2417.37       154.02 o                         
   4  11   7       3037.48       2929.50       176.54 o                         
   5  11   7       2827.39       2884.47       206.38 o                         
   6  11   7        669.23        818.81       207.41 o                         
   7  11   7          3.36       -145.45       252.32 o                         
 -11  12   7        111.84        281.45       212.52 o                         
 -10  12   7        648.26        705.97       162.89 o                         
  -9  12   7       1795.92       1814.52       177.84 o                         
  -8  12   7       9822.50       9434.73       362.66 o                         
  -7  12   7       1115.19       1052.62       132.40 o                         
  -6  12   7       4225.12       3879.86       208.77 o                         
  -5  12   7      10661.42      10235.46       404.16 o                         
  -4  12   7        559.78        458.49       109.86 o                         
  -3  12   7        127.28        217.85       123.84 o                         
  -2  12   7       2876.04       2916.11       140.38 o                         
  -1  12   7       3475.71       3285.05       130.96 o                         
   0  12   7       3485.42       3277.60       141.38 o                         
   1  12   7        172.33        168.15       153.72 o                         
   2  12   7       1057.52        963.78       137.61 o                         
   3  12   7        299.75        451.49       162.18 o                         
   4  12   7      18758.37      18817.84       352.39 o                         
   5  12   7       2373.82       2545.48       190.10 o                         
   6  12   7        814.34        956.11       235.72 o                         
   7  12   7          6.28         73.66       264.97 o                         
 -10  13   7         21.42         38.96       191.91 o                         
  -9  13   7       1237.33       1035.42       139.18 o                         
  -8  13   7       4902.92       5091.23       173.26 o                         
  -7  13   7       4667.51       4435.75       166.65 o                         
  -6  13   7       1225.26       1167.61       133.26 o                         
  -5  13   7       3501.41       3755.21       151.98 o                         
  -4  13   7       5571.29       5460.72       290.45 o                         
  -3  13   7       1317.97       1210.69       170.66 o                         
  -2  13   7       2861.84       2918.22       171.01 o                         
  -1  13   7        470.07        392.69       168.75 o                         
   0  13   7        170.55        128.20       146.73 o                         
   1  13   7       9931.33      10392.89       287.85 o                         
   2  13   7       2722.20       2671.14       299.78 o                         
   3  13   7       2044.05       2045.71       165.62 o                         
   4  13   7       1998.96       2240.90       182.15 o                         
   5  13   7         56.75         65.86       181.26 o                         
   6  13   7         62.17        -70.62       223.00 o                         
 -10  14   7         30.98         83.33       209.60 o                         
  -9  14   7         47.38         23.61       175.70 o                         
  -8  14   7        189.84        230.82       172.86 o                         
  -7  14   7        395.47        444.25       140.55 o                         
  -6  14   7        226.75        237.84       160.41 o                         
  -5  14   7         30.59         10.82       154.23 o                         
  -4  14   7       1731.65       1761.46       133.49 o                         
  -3  14   7        198.43        114.16       141.75 o                         
  -2  14   7          5.81        -57.61       140.86 o                         
  -1  14   7        637.26        478.47       163.94 o                         
   0  14   7        247.28        283.34       163.45 o                         
   1  14   7        598.69        513.31       182.35 o                         
   2  14   7        415.20        360.54       183.10 o                         
   3  14   7        854.57        966.71       189.83 o                         
   4  14   7        496.21        583.57       182.58 o                         
   5  14   7         32.10         56.44       228.87 o                         
   6  14   7        212.03        302.47       238.18 o                         
  -9  15   7       1416.40       1526.80       211.11 o                         
  -8  15   7        425.62        599.36       194.61 o                         
  -7  15   7       2787.94       2791.13       159.14 o                         
  -6  15   7       2681.12       2655.67       149.54 o                         
  -5  15   7       5501.37       5372.09       158.05 o                         
  -4  15   7       7088.18       7021.52       254.99 o                         
  -3  15   7       2781.36       2891.43       183.27 o                         
  -2  15   7       1319.74       1371.58       158.22 o                         
  -1  15   7       1093.84       1145.08       180.94 o                         
   0  15   7        200.94        169.62       180.94 o                         
   1  15   7      14649.87      13585.93       407.77 o                         
   2  15   7       2090.29       2147.37       192.64 o                         
   3  15   7        795.28        840.75       195.69 o                         
   4  15   7         16.62        -86.47       202.75 o                         
   5  15   7         45.67        245.30       225.40 o                         
  -8  16   7       4509.90       4401.65       207.56 o                         
  -7  16   7        236.16        148.36       194.51 o                         
  -6  16   7        722.65        572.72       156.25 o                         
  -5  16   7       4486.69       4407.38       149.04 o                         
  -4  16   7         21.55          9.30       150.45 o                         
  -3  16   7       1496.69       1297.29       153.07 o                         
  -2  16   7       2999.65       2992.00       178.43 o                         
  -1  16   7         52.54         21.57       155.53 o                         
   0  16   7       5729.82       5762.53       210.96 o                         
   1  16   7       4131.85       4085.11       161.42 o                         
   2  16   7       3154.53       3278.56       198.51 o                         
   3  16   7       1176.19       1209.17       221.76 o                         
   4  16   7       3159.51       3189.05       237.33 o                         
  -8  17   7        544.00        930.82       211.30 o                         
  -7  17   7         72.08         -3.43       184.45 o                         
  -6  17   7       2474.15       2442.76       162.38 o                         
  -5  17   7       1085.34       1204.77       202.88 o                         
  -4  17   7        589.97        370.10       193.99 o                         
  -3  17   7        778.84        923.89       192.40 o                         
  -2  17   7       1020.43       1002.12       128.61 o                         
  -1  17   7        974.92        881.27       139.49 o                         
   0  17   7         31.19        -17.58       152.73 o                         
   1  17   7        479.05        444.19       158.61 o                         
   2  17   7          4.31         36.85       147.46 o                         
   3  17   7       3287.57       3264.20       381.44 o                         
  -6  18   7        119.08        278.09       190.13 o                         
  -5  18   7       2013.97       2087.57       218.78 o                         
  -4  18   7        292.52        311.49       216.31 o                         
  -3  18   7        136.49         15.31       234.21 o                         
  -2  18   7        341.27        366.17       170.50 o                         
  -1  18   7       2143.18       2107.30       177.57 o                         
   0  18   7       3463.54       3499.26       196.38 o                         
   1  18   7       3952.75       3722.26       193.91 o                         
   2  18   7       2345.98       2461.56       215.31 o                         
  -5  19   7       1783.80       1770.46       181.70 o                         
  -4  19   7        454.60        562.80       203.48 o                         
  -3  19   7       6877.38       6355.95       230.31 o                         
  -2  19   7         19.22        -22.05       202.84 o                         
  -1  19   7       5306.63       5186.15       213.78 o                         
   0  19   7       1457.11       1568.66       209.70 o                         
   1  19   7       1079.05       1232.17       241.82 o                         
 -13   0   8         36.92         45.26       278.18 o                         
 -12   0   8      16189.37      17316.97       389.17 o                         
 -11   0   8       2133.39       2227.65       303.17 o                         
 -10   0   8       5850.74       6045.66       207.61 o                         
  -9   0   8        365.16        226.63       192.85 o                         
  -8   0   8       9111.88       9372.95       220.54 o                         
  -7   0   8        592.49        718.96       186.12 o                         
  -6   0   8         24.69        112.52       161.45 o                         
  -5   0   8      13585.19      13692.09       231.78 o                         
  -4   0   8       9565.22       8859.33       480.60 o                         
  -3   0   8      31317.49      26843.17      1313.90 o                         
  -2   0   8       3383.09       2985.22       181.27 o                         
  -1   0   8      58276.52      53701.82      3580.76 o                         
   0   0   8       1924.41       2156.36       199.95 o                         
   1   0   8       2926.17       2717.71       191.91 o                         
   2   0   8      11261.36      10593.93       469.96 o                         
   3   0   8      15418.59      16273.48       935.15 o                         
   4   0   8       5932.83       5722.09       348.78 o                         
   5   0   8       1183.14       1333.13       354.19 o                         
   6   0   8      12738.67      12292.01       492.55 o                         
   7   0   8        126.06         85.57       517.74 o                         
   8   0   8        987.21        742.73       399.60 o                         
 -13   1   8        327.19        226.06       241.34 o                         
 -12   1   8       1182.98       1125.54       168.68 o                         
 -11   1   8       1083.38        949.88       154.56 o                         
 -10   1   8        298.98        269.28       140.01 o                         
  -9   1   8        229.08        230.26       126.95 o                         
  -8   1   8       1856.60       1928.64       145.60 o                         
  -7   1   8         26.30         -2.51       107.93 o                         
  -6   1   8        528.90        556.25       125.95 o                         
  -5   1   8      13406.27      12548.23       530.07 o                         
  -4   1   8       9529.14       9491.69       253.12 o                         
  -3   1   8        496.06        574.56       137.66 o                         
  -2   1   8        434.44        487.22       125.52 o                         
  -1   1   8      12629.46      12291.96       192.98 o                         
   0   1   8         63.34          5.68       137.99 o                         
   1   1   8        549.13        531.27       148.62 o                         
   2   1   8        476.48        462.10       136.24 o                         
   3   1   8         23.34        132.47       196.28 o                         
   4   1   8        292.79        235.00       175.65 o                         
   5   1   8          8.31          2.42       283.56 o                         
   6   1   8       2723.26       2119.61       399.16 o                         
   7   1   8        191.03        155.50       517.74 o                         
   8   1   8       1451.88       1134.51       458.24 o                         
 -13   2   8         10.70         44.83       214.06 o                         
 -12   2   8       5352.44       5949.43       175.03 o                         
 -11   2   8         71.57         89.16       152.25 o                         
 -10   2   8       5905.20       5816.40       171.69 o                         
  -9   2   8         86.41        -22.49       138.36 o                         
  -8   2   8       1973.22       1874.52       145.82 o                         
  -7   2   8       2192.81       2180.62       134.57 o                         
  -6   2   8          1.53        -16.16       138.76 o                         
  -5   2   8        427.35        457.74       145.09 o                         
  -4   2   8        769.38        743.80       121.21 o                         
  -3   2   8      22945.31      21225.18       610.37 o                         
  -2   2   8        626.59        668.86       110.55 o                         
  -1   2   8      21957.98      21445.12       481.57 o                         
   0   2   8       2530.72       2584.75       140.20 o                         
   1   2   8        156.01        107.34       132.68 o                         
   2   2   8          4.44         -2.99       149.37 o                         
   3   2   8       2029.33       1981.00       178.27 o                         
   4   2   8       2156.70       2283.93       175.37 o                         
   5   2   8        485.54        529.40       219.13 o                         
   6   2   8       4699.15       3520.38       496.46 o                         
   7   2   8        700.95        546.84       514.27 o                         
   8   2   8       1633.44       1160.14       440.43 o                         
 -13   3   8       2734.37       3334.81       214.03 o                         
 -12   3   8         65.09         52.70       166.33 o                         
 -11   3   8       3091.65       3299.73       157.54 o                         
 -10   3   8       1224.24       1257.05       142.56 o                         
  -9   3   8       1798.89       1756.45       176.14 o                         
  -8   3   8       9342.62       9103.36       177.09 o                         
  -7   3   8        332.35        345.20       141.14 o                         
  -6   3   8        981.29        975.52       139.02 o                         
  -5   3   8      32621.02      31332.89      1126.28 o                         
  -4   3   8      25753.27      24855.26       292.72 o                         
  -3   3   8       1194.39       1171.85       132.63 o                         
  -2   3   8         36.72         12.42       144.25 o                         
  -1   3   8      22296.59      20928.21       510.07 o                         
   0   3   8        941.09        791.85       158.25 o                         
   1   3   8        641.51        663.47       133.99 o                         
   2   3   8       1395.34       1287.04       132.93 o                         
   3   3   8       3311.28       3290.35       174.21 o                         
   4   3   8       3211.03       3334.59       171.53 o                         
   5   3   8        972.60        933.80       219.91 o                         
   6   3   8       5088.17       5518.81       599.83 o                         
   7   3   8       2644.59       2056.20       445.64 o                         
   8   3   8       4906.02       3679.79       512.09 o                         
 -13   4   8        764.53        998.68       210.60 o                         
 -12   4   8         23.24        170.82       175.91 o                         
 -11   4   8         82.68          6.85       153.29 o                         
 -10   4   8         10.63         30.23       140.66 o                         
  -9   4   8       3166.96       3178.16       152.79 o                         
  -8   4   8      15387.14      14361.61       516.15 o                         
  -7   4   8       1418.59       1508.66       154.72 o                         
  -6   4   8        227.84        171.09       155.96 o                         
  -5   4   8       2633.58       2599.07       165.27 o                         
  -4   4   8       1945.05       1936.59       167.05 o                         
  -3   4   8      23986.16      23362.97       199.02 o                         
  -2   4   8        152.49        107.70       161.91 o                         
  -1   4   8        790.67        760.33       126.64 o                         
   0   4   8       4057.80       3627.74       125.01 o                         
   1   4   8       1678.10       1592.47       135.18 o                         
   2   4   8      15597.66      15617.75       414.35 o                         
   3   4   8      11172.69      11133.85       385.37 o                         
   4   4   8        342.65        296.30       184.56 o                         
   5   4   8        796.74        793.53       207.16 o                         
   6   4   8       1357.18       1441.85       382.78 o                         
   7   4   8         45.20         31.71       446.51 o                         
   8   4   8       1416.89       1039.39       493.42 o                         
 -13   5   8         57.53        104.34       218.99 o                         
 -12   5   8       1454.80       1666.19       194.06 o                         
 -11   5   8         29.16         -8.92       171.24 o                         
 -10   5   8       3100.12       2930.37       158.74 o                         
  -9   5   8         42.71         49.57       148.97 o                         
  -8   5   8        298.68        189.63       139.01 o                         
  -7   5   8       1264.60       1445.93       153.79 o                         
  -6   5   8       5469.47       5303.74       203.33 o                         
  -5   5   8       3098.97       2623.47       112.59 o                         
  -4   5   8       2036.38       1828.36       117.35 o                         
  -3   5   8       1749.55       1829.28       143.70 o                         
  -2   5   8        570.51        579.20       125.21 o                         
  -1   5   8      13377.70      13319.20       202.12 o                         
   0   5   8          5.20         19.31       139.12 o                         
   1   5   8       8841.43       8655.98       296.16 o                         
   2   5   8         31.14        -10.40       155.10 o                         
   3   5   8        563.37        574.37       150.76 o                         
   4   5   8       6011.84       6017.63       285.39 o                         
   5   5   8        752.88        663.63       196.09 o                         
   6   5   8        262.13        365.99       335.56 o                         
   7   5   8          9.94        -20.44       490.19 o                         
   8   5   8        514.96        340.09       502.97 o                         
 -12   6   8       1055.98        939.02       193.72 o                         
 -11   6   8       1038.60       1110.55       175.11 o                         
 -10   6   8        202.26        173.76       159.97 o                         
  -9   6   8       4359.69       4306.49       139.27 o                         
  -8   6   8      24315.54      23546.29       783.31 o                         
  -7   6   8       1933.92       1704.20       124.30 o                         
  -6   6   8       7366.95       7178.60       166.03 o                         
  -5   6   8      13528.06      12608.32       530.07 o                         
  -4   6   8       7051.67       6663.32       222.31 o                         
  -3   6   8        344.46        480.77       122.57 o                         
  -2   6   8       1476.31       1462.54       123.64 o                         
  -1   6   8       5320.05       5298.83       182.50 o                         
   0   6   8       3681.30       3610.32       127.19 o                         
   1   6   8      13881.89      13514.03       422.30 o                         
   2   6   8      18101.67      18156.39       731.31 o                         
   3   6   8      11743.41      11844.72       573.51 o                         
   4   6   8         79.76         83.71       163.68 o                         
   5   6   8        224.86        191.46       215.44 o                         
   6   6   8        840.85        752.21       328.77 o                         
   7   6   8        236.32        300.30       419.66 o                         
   8   6   8        388.27        300.13       514.27 o                         
 -12   7   8         33.82        132.30       171.47 o                         
 -11   7   8        918.56        939.27       153.27 o                         
 -10   7   8         30.56        156.37       158.85 o                         
  -9   7   8       2092.17       2028.78       133.61 o                         
  -8   7   8        184.72        177.85       138.89 o                         
  -7   7   8        642.62        694.24       127.37 o                         
  -6   7   8       6302.64       6049.44       160.37 o                         
  -5   7   8       2328.37       2078.27       148.67 o                         
  -4   7   8       2555.70       2241.25       121.62 o                         
  -3   7   8       1538.61       1432.97       136.38 o                         
  -2   7   8        924.44        933.20       134.93 o                         
  -1   7   8       2913.29       2778.49       136.50 o                         
   0   7   8       6343.27       6096.31       257.34 o                         
   1   7   8       4835.24       4848.38       220.68 o                         
   2   7   8       5010.61       5100.38       223.88 o                         
   3   7   8         83.26         54.41       145.82 o                         
   4   7   8         21.51          0.41       170.66 o                         
   5   7   8       1732.79       1824.20       203.20 o                         
   6   7   8       1607.04       1766.17       329.23 o                         
   7   7   8       1401.92       1523.60       407.71 o                         
 -12   8   8         15.04         92.96       212.89 o                         
 -11   8   8        251.93        249.82       152.99 o                         
 -10   8   8       1092.17       1023.55       141.15 o                         
  -9   8   8        126.26        106.84       157.68 o                         
  -8   8   8       4024.98       4092.64       156.11 o                         
  -7   8   8      11771.74      11585.44       240.68 o                         
  -6   8   8       9872.77       8983.84       234.15 o                         
  -5   8   8       8770.42       8795.99       162.86 o                         
  -4   8   8         47.98        122.54       156.84 o                         
  -3   8   8       7310.13       6944.81       208.89 o                         
  -2   8   8       6667.82       6589.74       139.43 o                         
  -1   8   8        351.14        406.91       123.98 o                         
   0   8   8        231.43        353.72       154.38 o                         
   1   8   8       7786.73       7665.79       262.49 o                         
   2   8   8       3328.93       3329.86       145.67 o                         
   3   8   8       2505.19       2515.35       164.29 o                         
   4   8   8       6881.04       6745.48       364.06 o                         
   5   8   8        220.54        147.51       211.71 o                         
   6   8   8       1182.84       1200.28       251.75 o                         
   7   8   8          0.52          8.89       394.22 o                         
 -12   9   8        240.02        270.71       211.19 o                         
 -11   9   8        438.42        443.05       196.17 o                         
 -10   9   8       2175.72       2232.11       179.57 o                         
  -9   9   8        114.93         48.15       161.78 o                         
  -8   9   8       4068.50       3927.27       152.97 o                         
  -7   9   8       2068.33       1893.85       140.80 o                         
  -6   9   8         50.65         89.17       123.64 o                         
  -5   9   8       7036.28       7077.65       153.93 o                         
  -4   9   8       8235.93       7745.48       235.29 o                         
  -3   9   8         88.71        287.31       152.04 o                         
  -2   9   8          1.51        120.03       135.75 o                         
  -1   9   8      22629.55      23066.03       554.33 o                         
   0   9   8        137.56        142.35       146.26 o                         
   1   9   8         90.07        152.37       147.54 o                         
   2   9   8        234.62        252.20       162.80 o                         
   3   9   8        563.81        488.85       166.65 o                         
   4   9   8       4377.58       4363.59       213.47 o                         
   5   9   8         74.90         60.23       183.39 o                         
   6   9   8       2415.46       2508.25       229.01 o                         
   7   9   8        155.44         57.63       400.12 o                         
 -11  10   8        132.78         13.49       174.10 o                         
 -10  10   8       1580.86       1726.34       175.40 o                         
  -9  10   8        998.35        939.57       160.92 o                         
  -8  10   8        268.78        250.60       165.78 o                         
  -7  10   8       9917.62       9509.67       291.75 o                         
  -6  10   8       2606.28       2458.41       142.90 o                         
  -5  10   8       1294.64       1247.13       113.71 o                         
  -4  10   8         49.54        -49.43       141.39 o                         
  -3  10   8        178.06        233.99       144.02 o                         
  -2  10   8       5622.62       5256.93       147.45 o                         
  -1  10   8       2818.74       2861.70       144.46 o                         
   0  10   8        459.61        392.71       122.69 o                         
   1  10   8       3199.70       3139.28       169.40 o                         
   2  10   8         39.71         -0.39       158.76 o                         
   3  10   8        235.52        310.50       162.47 o                         
   4  10   8       7698.37       7746.11       285.88 o                         
   5  10   8       1009.01       1080.66       208.75 o                         
   6  10   8        472.89        422.10       248.42 o                         
   7  10   8         76.82         10.72       370.71 o                         
 -11  11   8       1121.79       1037.71       213.60 o                         
 -10  11   8       8232.26       9026.90       207.94 o                         
  -9  11   8        476.92        625.47       177.89 o                         
  -8  11   8       5632.58       5152.48       291.02 o                         
  -7  11   8         25.12         85.31       112.31 o                         
  -6  11   8       6894.82       6345.63       230.58 o                         
  -5  11   8          7.21        -36.03       138.86 o                         
  -4  11   8         60.09         38.67       119.91 o                         
  -3  11   8       2919.69       2841.95       123.48 o                         
  -2  11   8        192.45        144.33       134.73 o                         
  -1  11   8        920.64        882.39       121.57 o                         
   0  11   8       4442.74       4515.52       143.48 o                         
   1  11   8       9046.49       9408.18       252.59 o                         
   2  11   8        565.20        457.87       151.64 o                         
   3  11   8       2767.68       2684.74       175.63 o                         
   4  11   8       5111.42       5071.23       247.89 o                         
   5  11   8       4591.38       4616.47       210.37 o                         
   6  11   8        166.01        248.64       237.08 o                         
 -11  12   8        103.04        -22.28       250.61 o                         
 -10  12   8       4231.82       4030.51       178.74 o                         
  -9  12   8       1033.36       1236.16       173.27 o                         
  -8  12   8         81.56        112.64       143.75 o                         
  -7  12   8         80.75         45.90       134.52 o                         
  -6  12   8        880.57        751.30       132.98 o                         
  -5  12   8        305.93        378.72       149.39 o                         
  -4  12   8       1397.17       1327.41       134.61 o                         
  -3  12   8       6443.03       6133.32       241.64 o                         
  -2  12   8        382.84        414.33       133.85 o                         
  -1  12   8      10179.43      10149.65       209.02 o                         
   0  12   8        529.57        526.71       150.79 o                         
   1  12   8        686.84        699.81       150.30 o                         
   2  12   8         35.20        -14.87       175.72 o                         
   3  12   8         80.64        138.87       161.57 o                         
   4  12   8        555.70        575.70       194.14 o                         
   5  12   8        107.47         -5.33       219.05 o                         
   6  12   8       7328.72       7882.62       614.76 o                         
 -10  13   8       2573.03       2621.19       215.81 o                         
  -9  13   8        679.62        627.45       195.59 o                         
  -8  13   8        133.28        213.39       174.49 o                         
  -7  13   8         76.82         47.50       138.58 o                         
  -6  13   8       1476.47       1484.80       164.68 o                         
  -5  13   8        714.87        796.02       143.95 o                         
  -4  13   8        443.26        353.90       133.46 o                         
  -3  13   8         25.39        -82.64       121.73 o                         
  -2  13   8         26.38         81.79       129.10 o                         
  -1  13   8         70.81         41.79       146.30 o                         
   0  13   8       2592.24       2392.88       133.47 o                         
   1  13   8       3374.07       3478.27       170.02 o                         
   2  13   8        199.45        393.05       162.20 o                         
   3  13   8       1228.83       1310.92       186.85 o                         
   4  13   8       1058.22       1103.98       193.27 o                         
   5  13   8        982.38       1230.67       205.58 o                         
  -9  14   8       2383.17       2380.78       199.38 o                         
  -8  14   8         55.24         84.72       169.70 o                         
  -7  14   8        731.92        821.46       175.53 o                         
  -6  14   8       1210.32       1146.94       158.70 o                         
  -5  14   8        860.89        781.05       133.57 o                         
  -4  14   8        119.55        115.51       144.13 o                         
  -3  14   8      25619.15      23668.61       707.54 o                         
  -2  14   8       2401.12       2440.23       164.09 o                         
  -1  14   8       1721.83       1780.14       163.79 o                         
   0  14   8        460.74        246.51       162.79 o                         
   1  14   8       1133.89       1104.94       143.34 o                         
   2  14   8        240.07        238.34       179.17 o                         
   3  14   8         60.43         66.60       173.49 o                         
   4  14   8        321.06        443.49       204.88 o                         
   5  14   8        373.44        533.63       224.48 o                         
  -9  15   8        164.89        131.78       209.27 o                         
  -8  15   8       1137.76       1162.01       194.21 o                         
  -7  15   8        447.53        568.13       172.05 o                         
  -6  15   8       2555.37       2722.83       176.45 o                         
  -5  15   8        391.54        544.41       143.98 o                         
  -4  15   8        902.53        750.33       129.50 o                         
  -3  15   8       1298.57       1275.72       130.83 o                         
  -2  15   8        213.02        100.19       157.60 o                         
  -1  15   8        831.81        682.52       157.72 o                         
   0  15   8       1347.16       1565.84       171.63 o                         
   1  15   8       3905.69       3889.38       181.29 o                         
   2  15   8        425.12        472.10       173.30 o                         
   3  15   8       1548.68       1519.08       207.89 o                         
   4  15   8       1572.75       1795.80       215.73 o                         
  -8  16   8        293.97        269.11       211.10 o                         
  -7  16   8        788.36        726.15       174.37 o                         
  -6  16   8        976.97        904.47       197.18 o                         
  -5  16   8        562.97        639.62       153.28 o                         
  -4  16   8        155.00        243.34       139.21 o                         
  -3  16   8       5260.31       5224.76       178.58 o                         
  -2  16   8       1174.71       1069.14       153.88 o                         
  -1  16   8        954.89       1009.67       154.55 o                         
   0  16   8       1149.91       1053.12       172.95 o                         
   1  16   8         36.72        -60.66       185.12 o                         
   2  16   8        895.40       1021.76       173.41 o                         
   3  16   8         39.63         15.03       224.60 o                         
  -7  17   8         66.26        228.58       208.89 o                         
  -6  17   8       2351.80       2211.35       188.03 o                         
  -5  17   8        522.41        744.11       192.12 o                         
  -4  17   8         15.78         31.21       192.88 o                         
  -3  17   8       1659.12       1583.40       156.48 o                         
  -2  17   8        436.74        388.47       189.67 o                         
  -1  17   8        108.50        -11.83       192.48 o                         
   0  17   8       1247.94       1188.95       156.40 o                         
   1  17   8       5240.58       5066.45       178.85 o                         
   2  17   8        545.52        588.35       213.32 o                         
  -5  18   8       1693.64       1513.91       173.47 o                         
  -4  18   8        135.62        186.36       184.93 o                         
  -3  18   8        873.39        703.39       173.22 o                         
  -2  18   8       1288.38       1297.06       214.19 o                         
  -1  18   8       2573.02       2639.34       230.41 o                         
   0  18   8          4.06        -51.47       203.02 o                         
   1  18   8       1163.01       1004.91       302.26 o                         
  -2  19   8        377.67        501.24       278.42 o                         
 -13   1   9       2442.84       2451.14       235.21 o                         
 -12   1   9        335.37        471.66       210.56 o                         
 -11   1   9      16486.89      17724.71       213.15 o                         
 -10   1   9       1182.40       1269.23       156.54 o                         
  -9   1   9        361.63        410.62       129.39 o                         
  -8   1   9       1241.08       1229.84       120.59 o                         
  -7   1   9         11.42        136.87       121.76 o                         
  -6   1   9         39.27         32.31       128.70 o                         
  -5   1   9       3380.88       3211.48       129.20 o                         
  -4   1   9       4798.80       4207.78       123.17 o                         
  -3   1   9       2421.06       2236.86       145.00 o                         
  -2   1   9      12789.85      11121.45       520.85 o                         
  -1   1   9       2941.89       2834.28       138.86 o                         
   0   1   9       3836.25       3833.90       136.88 o                         
   1   1   9      36131.44      36314.44       714.95 o                         
   2   1   9       1126.24       1099.04       151.65 o                         
   3   1   9       2880.01       2876.71       196.30 o                         
   4   1   9        137.15        150.13       185.20 o                         
   5   1   9       9481.00      10009.60       278.30 o                         
 -13   2   9        101.49         37.93       181.33 o                         
 -12   2   9         18.58        144.49       167.13 o                         
 -11   2   9       1076.42       1123.12       187.21 o                         
 -10   2   9         50.26         59.12       181.28 o                         
  -9   2   9         16.63         15.24       128.29 o                         
  -8   2   9      10462.60       9845.94       418.55 o                         
  -7   2   9       4091.64       4057.79       152.64 o                         
  -6   2   9      20050.80      19469.50       657.48 o                         
  -5   2   9       2246.61       2320.99       142.25 o                         
  -4   2   9      14540.90      12408.62       275.84 o                         
  -3   2   9       5195.51       4864.18       148.16 o                         
  -2   2   9      10685.09      10027.84       321.17 o                         
  -1   2   9        110.95         -3.64       134.88 o                         
   0   2   9         51.73         73.00       129.93 o                         
   1   2   9       2536.14       2484.02       155.23 o                         
   2   2   9       3277.27       3266.55       196.30 o                         
   3   2   9        259.54        226.16       160.86 o                         
   4   2   9       1565.77       1560.78       179.72 o                         
   5   2   9       3679.91       4048.63       265.08 o                         
   6   2   9        746.17        545.97       455.20 o                         
   7   2   9          3.04          3.04       582.02 o                         
 -13   3   9        827.48        968.81       182.33 o                         
 -12   3   9        630.42        734.00       186.79 o                         
 -11   3   9       3725.48       3817.71       155.67 o                         
 -10   3   9        268.42        217.65       139.12 o                         
  -9   3   9       3000.18       3010.40       173.43 o                         
  -8   3   9        462.14        420.40       155.35 o                         
  -7   3   9       4645.70       4457.75       173.52 o                         
  -6   3   9        271.24        322.21       141.98 o                         
  -5   3   9        678.87        571.90       138.28 o                         
  -4   3   9       1766.63       1600.42       116.44 o                         
  -3   3   9        295.44        237.09       125.65 o                         
  -2   3   9       3746.30       3672.44       218.87 o                         
  -1   3   9       2421.31       2345.36       136.13 o                         
   0   3   9          5.35        -62.73       160.27 o                         
   1   3   9       1217.89       1398.58       167.51 o                         
   2   3   9       1854.96       1989.90       152.04 o                         
   3   3   9       1288.91       1344.50       166.36 o                         
   4   3   9       7043.71       7173.76       281.43 o                         
   5   3   9        456.90        626.28       228.56 o                         
   6   3   9        487.07        561.61       682.79 o                         
 -13   4   9        810.30        918.21       403.07 o                         
 -12   4   9        241.27         39.76       166.34 o                         
 -11   4   9        456.76        348.90       151.82 o                         
 -10   4   9       3370.35       3569.20       160.15 o                         
  -9   4   9       1182.51       1141.76       146.50 o                         
  -8   4   9        894.01        905.11       152.83 o                         
  -7   4   9       1887.68       1753.32       147.36 o                         
  -6   4   9      11557.87      10986.47       668.39 o                         
  -5   4   9        211.08        374.71       134.76 o                         
  -4   4   9      16781.88      14668.85       170.27 o                         
  -3   4   9       1154.87       1102.74       159.25 o                         
  -2   4   9       9848.29       8938.54       318.62 o                         
  -1   4   9       5579.51       5141.03       140.11 o                         
   0   4   9       2028.97       1955.99       156.97 o                         
   1   4   9       2404.61       2597.48       151.97 o                         
   2   4   9       4371.97       4099.54       155.85 o                         
   3   4   9        942.44        952.44       171.73 o                         
   4   4   9       3987.91       3993.80       189.40 o                         
   5   4   9       5364.77       5463.76       289.58 o                         
   6   4   9        117.17        135.31       391.83 o                         
   7   4   9         12.30         12.60       484.73 o                         
 -12   5   9       4086.63       4424.33       173.59 o                         
 -11   5   9       2214.81       2260.46       170.33 o                         
 -10   5   9         12.51        -12.07       140.42 o                         
  -9   5   9       9025.26       8572.88       231.96 o                         
  -8   5   9       5997.23       6125.31       143.59 o                         
  -7   5   9       8343.81       7573.00       329.26 o                         
  -6   5   9          5.32        -51.74       137.80 o                         
  -5   5   9        489.02        704.45       160.86 o                         
  -4   5   9       2030.83       1858.63       137.99 o                         
  -3   5   9       5466.10       4942.60       152.53 o                         
  -2   5   9        227.60        110.23       133.16 o                         
  -1   5   9      10355.74       9976.02       148.98 o                         
   0   5   9        162.28        357.64       152.22 o                         
   1   5   9      14010.05      13850.70       486.24 o                         
   2   5   9       8955.87       9416.87       239.86 o                         
   3   5   9       1839.88       1982.93       172.68 o                         
   4   5   9       4398.13       4476.60       240.11 o                         
   5   5   9       3714.59       3795.99       227.82 o                         
   6   5   9        296.01        269.63       344.58 o                         
   7   5   9        983.16        727.53       531.64 o                         
 -12   6   9        201.80         79.86       196.07 o                         
 -11   6   9         48.29         77.88       166.97 o                         
 -10   6   9        630.88        807.75       140.05 o                         
  -9   6   9       3013.81       2921.57       123.54 o                         
  -8   6   9       1318.41       1346.40       153.43 o                         
  -7   6   9        290.23        147.58       138.43 o                         
  -6   6   9       1906.28       1695.16       148.90 o                         
  -5   6   9         93.84        180.44       139.71 o                         
  -4   6   9         92.67         14.04       146.22 o                         
  -3   6   9       4291.60       4292.75       148.09 o                         
  -2   6   9       4922.06       4836.98       161.87 o                         
  -1   6   9       8349.39       8469.20       163.19 o                         
   0   6   9        105.40        168.11       134.84 o                         
   1   6   9       1565.76       1378.69       143.83 o                         
   2   6   9       1006.81       1092.29       160.15 o                         
   3   6   9       4598.58       4819.34       233.34 o                         
   4   6   9        806.69        750.61       180.68 o                         
   5   6   9         13.49        -45.27       225.25 o                         
   6   6   9        428.43        581.51       366.10 o                         
   7   6   9        186.76        203.54       516.56 o                         
 -12   7   9       1029.57       1040.89       208.85 o                         
 -11   7   9        140.78         19.35       180.81 o                         
 -10   7   9        125.72        243.24       165.52 o                         
  -9   7   9       2812.38       2974.55       165.82 o                         
  -8   7   9       7817.74       7426.75       156.67 o                         
  -7   7   9       8469.78       8025.39       406.81 o                         
  -6   7   9       8606.61       7720.37       227.20 o                         
  -5   7   9       1400.96       1324.97       133.48 o                         
  -4   7   9         16.62        169.47       136.68 o                         
  -3   7   9      13209.76      12287.75       462.15 o                         
  -2   7   9        380.81        348.20       151.08 o                         
  -1   7   9       1340.06       1172.92       131.26 o                         
   0   7   9        847.47        916.54       143.08 o                         
   1   7   9       7674.62       7827.82       393.77 o                         
   2   7   9       4841.13       4676.25       235.47 o                         
   3   7   9       4922.85       5160.85       166.29 o                         
   4   7   9         75.00        142.78       176.99 o                         
   5   7   9       1676.93       1740.71       234.19 o                         
   6   7   9       7703.83       8765.13      1695.04 o                         
   7   7   9          0.53        -75.42       448.37 o                         
 -12   8   9         67.54        114.93       206.32 o                         
 -11   8   9        172.37        196.78       170.55 o                         
 -10   8   9        318.73        286.76       173.98 o                         
  -9   8   9        152.86        200.13       143.90 o                         
  -8   8   9       2452.93       2647.01       150.15 o                         
  -7   8   9        259.59        194.54       134.36 o                         
  -6   8   9        855.23        734.42       151.20 o                         
  -5   8   9       1314.42       1374.98       142.43 o                         
  -4   8   9       5961.55       5842.98       151.00 o                         
  -3   8   9       4228.32       4208.72       150.23 o                         
  -2   8   9      11793.62      11194.75       416.03 o                         
  -1   8   9        807.83        833.20       141.92 o                         
   0   8   9       1448.02       1379.05       139.58 o                         
   1   8   9         85.46        117.28       164.89 o                         
   2   8   9       1663.63       1713.71       163.46 o                         
   3   8   9        560.17        725.71       181.65 o                         
   4   8   9       7602.18       8013.99       329.76 o                         
   5   8   9       1899.72       2196.38       224.58 o                         
   6   8   9          2.06        -74.90       319.26 o                         
 -11   9   9       2242.39       2640.14       194.09 o                         
 -10   9   9       2241.93       2163.47       173.44 o                         
  -9   9   9        313.57        328.01       142.35 o                         
  -8   9   9        827.30        832.48       165.19 o                         
  -7   9   9        482.10        470.52       150.30 o                         
  -6   9   9      13826.19      13190.95       378.04 o                         
  -5   9   9       7686.10       7496.50       155.09 o                         
  -4   9   9       1980.17       1963.38       124.64 o                         
  -3   9   9       2648.69       2682.39       192.30 o                         
  -2   9   9         10.27        -58.31       137.24 o                         
  -1   9   9        262.11        330.75       110.03 o                         
   0   9   9      12743.05      12575.13       282.68 o                         
   1   9   9         10.95        -24.20       153.92 o                         
   2   9   9        109.53        113.80       156.50 o                         
   3   9   9       2159.26       2455.45       176.45 o                         
   4   9   9        908.41        880.77       204.83 o                         
   5   9   9       1107.56       1236.22       199.90 o                         
   6   9   9       5654.56       6370.50       557.21 o                         
 -11  10   9        684.88        946.37       211.23 o                         
 -10  10   9       3790.49       3795.83       180.77 o                         
  -9  10   9       1975.17       1887.82       161.97 o                         
  -8  10   9       1196.22       1128.25       147.35 o                         
  -7  10   9       1438.25       1431.06       143.50 o                         
  -6  10   9       3436.19       3430.04       154.37 o                         
  -5  10   9         34.45         66.25       136.56 o                         
  -4  10   9        949.47        987.15       154.79 o                         
  -3  10   9        234.64        155.91       141.98 o                         
  -2  10   9       2117.52       1976.55       142.64 o                         
  -1  10   9       5455.89       5420.88       261.87 o                         
   0  10   9       5478.86       5196.12       142.27 o                         
   1  10   9       6770.72       7051.80       298.67 o                         
   2  10   9        316.93        255.32       168.80 o                         
   3  10   9       4830.05       4654.11       170.58 o                         
   4  10   9         78.58         19.70       203.08 o                         
   5  10   9       2013.21       2202.36       220.96 o                         
   6  10   9        190.38        147.89       265.23 o                         
 -11  11   9       2447.85       2684.26       406.55 o                         
 -10  11   9        214.89        296.31       193.99 o                         
  -9  11   9       1248.40       1272.65       174.42 o                         
  -8  11   9         90.66        143.02       155.65 o                         
  -7  11   9         45.84         39.67       163.54 o                         
  -6  11   9        648.29        482.14       158.75 o                         
  -5  11   9       6911.98       6368.21       142.07 o                         
  -4  11   9       1250.14       1139.88       134.42 o                         
  -3  11   9        334.17        386.50       132.25 o                         
  -2  11   9       3308.29       3177.74       193.16 o                         
  -1  11   9       1132.64       1107.91       150.83 o                         
   0  11   9       4821.71       4908.61       164.19 o                         
   1  11   9       2759.55       2772.50       171.87 o                         
   2  11   9         31.35         87.03       165.22 o                         
   3  11   9         44.27        131.43       180.71 o                         
   4  11   9        901.52        882.78       183.66 o                         
   5  11   9       4491.94       5161.42       275.22 o                         
 -10  12   9       3704.05       4072.48       216.79 o                         
  -9  12   9       3817.40       3932.84       200.89 o                         
  -8  12   9         21.72        -40.76       176.06 o                         
  -7  12   9       2652.25       2651.99       161.40 o                         
  -6  12   9         41.04         35.52       162.41 o                         
  -5  12   9        278.46        207.37       136.87 o                         
  -4  12   9        119.28        215.54       145.98 o                         
  -3  12   9       1773.02       1816.87       148.19 o                         
  -2  12   9        278.56        433.67       128.69 o                         
  -1  12   9      10474.60      10081.72       211.36 o                         
   0  12   9        953.48        851.63       167.46 o                         
   1  12   9       3937.47       3999.68       196.86 o                         
   2  12   9       1812.40       1842.45       177.14 o                         
   3  12   9       4630.43       4966.88       312.84 o                         
   4  12   9        406.00        479.54       204.85 o                         
   5  12   9        450.61        434.88       249.30 o                         
 -10  13   9       1274.32       1482.19       291.01 o                         
  -9  13   9        509.80        686.72       159.78 o                         
  -8  13   9       1234.03       1089.01       171.70 o                         
  -7  13   9       1472.56       1458.30       177.27 o                         
  -6  13   9       2970.45       2722.21       124.20 o                         
  -5  13   9         49.33        -58.74       141.94 o                         
  -4  13   9      10020.53      10299.93       332.96 o                         
  -3  13   9          1.93        -17.41       162.68 o                         
  -2  13   9      12835.32      12993.40       311.73 o                         
  -1  13   9        250.20        390.36       161.53 o                         
   0  13   9         98.37        -54.72       145.29 o                         
   1  13   9       2254.29       2067.66       180.66 o                         
   2  13   9       4024.83       4286.63       183.85 o                         
   3  13   9       1696.33       1806.42       209.52 o                         
   4  13   9       1195.83       1266.56       214.91 o                         
  -9  14   9         19.82         25.14       211.05 o                         
  -8  14   9        240.11        334.50       174.62 o                         
  -7  14   9          4.17        130.74       185.61 o                         
  -6  14   9        645.99        602.57       158.03 o                         
  -5  14   9         34.88       -177.77       177.77 o                         
  -4  14   9        285.47        198.79       142.57 o                         
  -3  14   9          2.56        -11.58       157.49 o                         
  -2  14   9          2.85        108.15       156.34 o                         
  -1  14   9        724.46        670.03       165.78 o                         
   0  14   9         20.94        -59.79       178.42 o                         
   1  14   9          3.72        -98.30       176.61 o                         
   2  14   9        241.72        201.56       201.56 o                         
   3  14   9        314.89        459.35       199.07 o                         
   4  14   9        633.53        761.53       213.70 o                         
  -8  15   9        656.44        673.03       191.83 o                         
  -7  15   9       2514.82       2453.96       178.01 o                         
  -6  15   9       3883.87       3771.92       182.37 o                         
  -5  15   9          8.54         82.44       171.15 o                         
  -4  15   9      10535.87      10388.50       328.38 o                         
  -3  15   9         71.65         45.68       173.38 o                         
  -2  15   9       7768.99       7417.04       162.99 o                         
  -1  15   9       1121.83       1011.57       152.91 o                         
   0  15   9        304.66        281.49       140.07 o                         
   1  15   9        219.67        430.23       198.57 o                         
   2  15   9       2592.16       2787.39       203.42 o                         
   3  15   9        439.28        390.81       224.23 o                         
  -7  16   9       1121.03        978.55       192.58 o                         
  -6  16   9       1624.59       1564.57       148.46 o                         
  -5  16   9        147.51        164.68       194.02 o                         
  -4  16   9       1428.03       1471.93       178.31 o                         
  -3  16   9       4290.07       3967.85       177.08 o                         
  -2  16   9        472.68        407.17       177.96 o                         
  -1  16   9       4262.36       4131.51       200.74 o                         
   0  16   9        778.09        746.60       195.73 o                         
   1  16   9        271.88        200.89       210.87 o                         
   2  16   9       1527.84       1763.49       215.63 o                         
  -6  17   9        483.95        530.73       499.93 o                         
  -5  17   9       1038.18       1344.94       211.19 o                         
  -4  17   9        846.96        533.56       206.96 o                         
  -3  17   9        891.20        853.16       195.66 o                         
  -2  17   9        579.67        509.89       200.63 o                         
  -1  17   9        210.12        235.83       211.17 o                         
   0  17   9       2422.64       2621.06       189.85 o                         
  -3  18   9       1831.64       1454.94       202.69 o                         
  -2  18   9          5.59        -99.47       461.28 o                         
 -12   0  10       2143.16       2527.07       261.82 o                         
 -11   0  10       3367.58       3156.37       360.51 o                         
 -10   0  10       4620.67       4572.80       221.87 o                         
  -9   0  10       9404.29       9267.79       879.99 o                         
  -8   0  10        124.46        246.74       174.88 o                         
  -7   0  10        750.09        891.41       194.85 o                         
  -6   0  10       5135.43       5050.00       218.51 o                         
  -5   0  10         24.48        140.51       222.62 o                         
  -4   0  10         16.89        136.60       185.05 o                         
  -3   0  10       1580.60       1492.70       190.90 o                         
  -2   0  10      16095.23      15504.65       375.28 o                         
  -1   0  10       2342.17       2498.89       217.05 o                         
   0   0  10       6996.97       6943.17       215.31 o                         
   1   0  10      10750.21      10698.09       260.17 o                         
   2   0  10      10440.74      10394.60       355.30 o                         
   3   0  10        660.77        657.52       231.86 o                         
   4   0  10       6754.09       7398.52       320.45 o                         
   5   0  10         39.11        -59.06       371.90 o                         
   6   0  10         36.31         19.11       393.95 o                         
   7   0  10          8.50         11.29       451.29 o                         
 -12   1  10        597.82        806.83       209.96 o                         
 -11   1  10         13.29        132.22       162.70 o                         
 -10   1  10        998.59       1093.54       136.30 o                         
  -9   1  10       2443.85       2483.81       130.88 o                         
  -8   1  10        104.67        -30.38       134.49 o                         
  -7   1  10        199.60        218.06       137.70 o                         
  -6   1  10       3615.25       3486.68       184.58 o                         
  -5   1  10       1680.72       1697.57       130.96 o                         
  -4   1  10          7.29         68.88       169.26 o                         
  -3   1  10          9.92         33.77       131.23 o                         
  -2   1  10        204.31        204.18       140.51 o                         
  -1   1  10        254.93        430.09       151.18 o                         
   0   1  10         32.34          3.46       142.67 o                         
   1   1  10        895.80        884.57       141.40 o                         
   2   1  10         92.98        149.16       159.71 o                         
   3   1  10        107.59        179.72       174.20 o                         
   4   1  10        977.31       1171.54       224.18 o                         
   5   1  10       2422.76       2595.68       271.11 o                         
   6   1  10        685.23        497.76       320.11 o                         
   7   1  10       1079.34        812.66       479.95 o                         
 -12   2  10        521.68        724.48       181.84 o                         
 -11   2  10         81.73         74.32       190.08 o                         
 -10   2  10        394.75        391.14       177.53 o                         
  -9   2  10       2308.57       2353.75       143.32 o                         
  -8   2  10       3453.96       3313.69       201.87 o                         
  -7   2  10        357.42        313.37       123.64 o                         
  -6   2  10       3093.48       2996.62       135.87 o                         
  -5   2  10        380.12        439.78       127.14 o                         
  -4   2  10         95.91         48.62       143.90 o                         
  -3   2  10          7.21        159.57       159.75 o                         
  -2   2  10        170.42        197.66       155.96 o                         
  -1   2  10         37.88        208.08       148.92 o                         
   0   2  10       5069.81       4945.77       147.77 o                         
   1   2  10       5352.99       5404.35       176.36 o                         
   2   2  10       1236.52       1236.29       191.50 o                         
   3   2  10       3149.06       3407.11       190.13 o                         
   4   2  10        516.85        584.83       196.64 o                         
   5   2  10        102.65         70.87       319.46 o                         
   6   2  10       1429.97       1095.86       492.11 o                         
 -12   3  10        582.13        558.40       166.50 o                         
 -11   3  10        219.16        230.08       163.00 o                         
 -10   3  10       1801.52       1776.49       153.92 o                         
  -9   3  10       6392.68       6217.29       169.14 o                         
  -8   3  10        844.57        816.73       152.96 o                         
  -7   3  10        669.04        639.35       135.62 o                         
  -6   3  10       8611.85       8436.52       148.52 o                         
  -5   3  10      10098.65       9454.78       225.25 o                         
  -4   3  10          3.68         69.78       139.84 o                         
  -3   3  10        618.67        715.20       141.77 o                         
  -2   3  10       5819.55       5761.98       191.04 o                         
  -1   3  10        978.08        931.48       167.84 o                         
   0   3  10        526.59        487.60       170.75 o                         
   1   3  10       8325.16       7953.91       159.05 o                         
   2   3  10         70.45        -57.68       169.93 o                         
   3   3  10       7895.73       8310.64       451.74 o                         
   4   3  10         60.82         44.56       189.10 o                         
   5   3  10       9584.61      10474.73       511.76 o                         
   6   3  10        543.61        641.80       499.12 o                         
 -12   4  10        226.10        127.62       191.92 o                         
 -11   4  10        528.81        700.72       162.75 o                         
 -10   4  10        198.42        238.86       151.97 o                         
  -9   4  10       2172.51       2151.40       145.12 o                         
  -8   4  10       1219.29       1140.55       134.82 o                         
  -7   4  10       1157.79       1114.20       156.75 o                         
  -6   4  10       2147.71       2048.00       148.56 o                         
  -5   4  10        828.12        807.33       172.21 o                         
  -4   4  10         17.64        -20.38       176.73 o                         
  -3   4  10        399.48        394.99       175.87 o                         
  -2   4  10      11151.55      10885.90       186.81 o                         
  -1   4  10          9.20        -76.08       143.06 o                         
   0   4  10        355.06        299.34       137.80 o                         
   1   4  10         36.82         -1.65       154.39 o                         
   2   4  10       1971.54       1964.91       179.02 o                         
   3   4  10       5067.33       5288.80       266.89 o                         
   4   4  10        335.47        395.69       194.42 o                         
   5   4  10        289.62        215.03       249.35 o                         
   6   4  10        591.23        806.58       674.97 o                         
 -12   5  10          5.74         68.79       180.55 o                         
 -11   5  10       1397.97       1388.84       183.34 o                         
 -10   5  10          5.32         42.02       172.21 o                         
  -9   5  10       2187.28       2363.32       162.23 o                         
  -8   5  10        514.14        505.75       149.79 o                         
  -7   5  10        153.06        187.84       139.96 o                         
  -6   5  10       1009.40       1088.05       140.63 o                         
  -5   5  10         50.67         30.59       128.53 o                         
  -4   5  10        815.98        875.98       148.96 o                         
  -3   5  10         16.65        -25.67       133.28 o                         
  -2   5  10        513.64        462.53       131.30 o                         
  -1   5  10       2089.55       1905.83       155.73 o                         
   0   5  10       2758.56       2580.65       138.53 o                         
   1   5  10        518.69        517.42       161.51 o                         
   2   5  10        376.37        307.74       152.27 o                         
   3   5  10       5911.87       6262.88       317.04 o                         
   4   5  10        395.77        473.02       191.48 o                         
   5   5  10       2187.38       2112.87       230.55 o                         
   6   5  10         20.01        -41.84       457.17 o                         
 -12   6  10          3.75         41.48       182.48 o                         
 -11   6  10       3204.53       3524.95       192.72 o                         
 -10   6  10          6.93        -59.44       153.35 o                         
  -9   6  10       3038.84       3327.87       163.00 o                         
  -8   6  10        154.63        172.75       119.90 o                         
  -7   6  10        147.92         94.35       138.27 o                         
  -6   6  10        346.28        278.45       159.54 o                         
  -5   6  10         10.13        112.06       140.42 o                         
  -4   6  10       6097.80       6119.69       340.48 o                         
  -3   6  10        351.97        500.25       143.12 o                         
  -2   6  10      17913.05      17157.74       629.45 o                         
  -1   6  10       1109.25       1092.44       136.45 o                         
   0   6  10         47.95        -25.15       125.52 o                         
   1   6  10        814.14        757.93       153.32 o                         
   2   6  10       6770.83       6859.86       234.78 o                         
   3   6  10       1199.92       1323.80       174.57 o                         
   4   6  10       1318.36       1418.62       197.15 o                         
   5   6  10       4338.89       4794.54       279.55 o                         
   6   6  10        459.68        678.55       403.34 o                         
 -12   7  10        592.76        432.61       403.07 o                         
 -11   7  10        363.91        403.84       166.53 o                         
 -10   7  10         98.53        127.96       170.35 o                         
  -9   7  10        183.28        220.37       118.66 o                         
  -8   7  10         92.53        135.23       135.51 o                         
  -7   7  10        711.09        816.02       152.66 o                         
  -6   7  10       6394.79       5861.84       254.28 o                         
  -5   7  10       4849.26       4530.06       212.89 o                         
  -4   7  10       2433.34       2440.65       124.84 o                         
  -3   7  10        120.49        136.75       125.77 o                         
  -2   7  10       1862.33       1781.04       137.58 o                         
  -1   7  10       3541.70       3207.99       127.28 o                         
   0   7  10       3856.16       3641.54       247.14 o                         
   1   7  10       7779.12       7813.66       237.23 o                         
   2   7  10       3814.14       4068.19       191.21 o                         
   3   7  10        542.51        490.32       164.61 o                         
   4   7  10        857.56        828.43       184.22 o                         
   5   7  10        912.31        779.26       228.25 o                         
   6   7  10       1829.33       2234.09       404.16 o                         
 -11   8  10       2411.06       2729.92       200.64 o                         
 -10   8  10       1099.82       1512.47       175.90 o                         
  -9   8  10        199.67        348.23       143.61 o                         
  -8   8  10       1883.46       1809.20       149.18 o                         
  -7   8  10       6921.90       6740.71       184.63 o                         
  -6   8  10        138.43        -10.13       152.86 o                         
  -5   8  10        704.33        718.32       156.61 o                         
  -4   8  10      13857.50      13369.64       334.03 o                         
  -3   8  10       3235.19       2937.27       141.29 o                         
  -2   8  10       5112.81       4922.58       192.59 o                         
  -1   8  10         34.16         40.64       151.08 o                         
   0   8  10         42.30         22.20       150.83 o                         
   1   8  10        629.94        738.64       150.97 o                         
   2   8  10        527.24        536.00       183.06 o                         
   3   8  10        190.25         69.29       179.81 o                         
   4   8  10        173.71        263.34       187.91 o                         
   5   8  10       4380.37       4975.95       295.85 o                         
 -11   9  10        487.11        633.20       207.12 o                         
 -10   9  10         10.01        120.36       171.83 o                         
  -9   9  10       1460.27       1475.35       144.20 o                         
  -8   9  10         27.41        -59.57       132.29 o                         
  -7   9  10        937.10        970.92       149.43 o                         
  -6   9  10       1764.96       1761.71       152.12 o                         
  -5   9  10        837.80        709.35       153.17 o                         
  -4   9  10       1392.89       1417.38       153.82 o                         
  -3   9  10        238.07        172.96       151.32 o                         
  -2   9  10       2414.46       2443.02       136.13 o                         
  -1   9  10        158.69        191.60       149.16 o                         
   0   9  10       6772.50       6520.45       317.28 o                         
   1   9  10       3064.30       3098.68       172.57 o                         
   2   9  10          0.62          5.89       172.56 o                         
   3   9  10       1078.52       1293.03       189.19 o                         
   4   9  10         48.65        143.29       203.72 o                         
   5   9  10       1453.54       1482.88       241.86 o                         
 -10  10  10       1767.54       1760.28       194.29 o                         
  -9  10  10       2226.38       2386.43       162.91 o                         
  -8  10  10        505.53        629.87       161.14 o                         
  -7  10  10       1098.26       1079.86       146.96 o                         
  -6  10  10        690.93        912.02       167.82 o                         
  -5  10  10       1898.97       1865.49       159.40 o                         
  -4  10  10       7126.59       7070.10       157.65 o                         
  -3  10  10       2930.88       2733.01       139.72 o                         
  -2  10  10         59.13        -14.03       147.68 o                         
  -1  10  10       6903.46       6937.54       163.78 o                         
   0  10  10         28.69         -4.78       151.06 o                         
   1  10  10        333.23        446.27       165.71 o                         
   2  10  10       2510.58       2706.11       194.51 o                         
   3  10  10        273.01        257.55       176.57 o                         
   4  10  10       2601.22       2658.49       228.39 o                         
   5  10  10       3230.88       3469.91       257.38 o                         
 -10  11  10         75.92        148.69       189.74 o                         
  -9  11  10       1128.60       1138.03       197.68 o                         
  -8  11  10         41.00        -66.78       154.43 o                         
  -7  11  10       1505.50       1366.13       151.26 o                         
  -6  11  10        474.85        404.61       148.73 o                         
  -5  11  10        242.37        198.60       165.97 o                         
  -4  11  10       5278.02       5543.92       170.84 o                         
  -3  11  10         91.60         24.92       148.24 o                         
  -2  11  10       2578.92       2620.08       150.60 o                         
  -1  11  10       7379.57       7125.20       154.17 o                         
   0  11  10      10581.03      10763.40       207.70 o                         
   1  11  10        136.11        109.04       180.07 o                         
   2  11  10        360.35        342.74       181.55 o                         
   3  11  10       1443.17       1624.06       220.68 o                         
   4  11  10        877.84        952.49       214.67 o                         
  -9  12  10        556.99        733.39       210.40 o                         
  -8  12  10       2505.90       2291.60       183.05 o                         
  -7  12  10       1852.31       1720.96       179.39 o                         
  -6  12  10       2699.78       3139.50       183.10 o                         
  -5  12  10       1466.21       1494.88       161.84 o                         
  -4  12  10        431.23        350.22       160.87 o                         
  -3  12  10        442.02        348.05       160.52 o                         
  -2  12  10        430.87        474.56       160.21 o                         
  -1  12  10       1252.13       1389.87       169.34 o                         
   0  12  10       1817.62       2115.64       184.06 o                         
   1  12  10       2884.55       3097.56       184.28 o                         
   2  12  10       2230.50       2545.62       213.40 o                         
   3  12  10       2766.55       2954.62       212.57 o                         
   4  12  10         17.41       -101.25       259.41 o                         
  -9  13  10        786.87        986.97       212.33 o                         
  -8  13  10         18.03         93.44       196.11 o                         
  -7  13  10          6.81       -125.04       199.67 o                         
  -6  13  10         97.03        240.52       157.51 o                         
  -5  13  10        272.50        317.76       142.76 o                         
  -4  13  10       2930.94       3015.11       180.64 o                         
  -3  13  10        102.10        105.49       177.69 o                         
  -2  13  10       1230.21       1138.33       178.65 o                         
  -1  13  10       1676.17       1784.62       178.40 o                         
   0  13  10       1393.66       1432.86       177.76 o                         
   1  13  10        122.21         63.37       203.38 o                         
   2  13  10        227.16        328.04       200.13 o                         
   3  13  10        158.85        356.13       224.92 o                         
  -8  14  10      11305.43      11321.81       214.94 o                         
  -7  14  10       3768.03       3902.63       199.51 o                         
  -6  14  10       1409.84       1446.92       199.72 o                         
  -5  14  10        162.49        166.26       159.33 o                         
  -4  14  10       5585.81       5579.69       179.73 o                         
  -3  14  10       9154.48       8980.80       274.15 o                         
  -2  14  10        106.36        -25.93       170.94 o                         
  -1  14  10          3.02       -133.21       171.78 o                         
   0  14  10       1823.37       2080.11       202.01 o                         
   1  14  10       4551.61       4571.83       205.82 o                         
   2  14  10         42.35        -14.23       229.50 o                         
  -7  15  10        800.73        665.91       214.18 o                         
  -6  15  10         84.29         17.66       183.24 o                         
  -5  15  10         68.21        276.40       173.79 o                         
  -4  15  10       2578.85       2757.30       175.36 o                         
  -3  15  10         46.14       -117.86       171.52 o                         
  -2  15  10          5.71        116.84       154.45 o                         
  -1  15  10        810.59        673.75       195.87 o                         
   0  15  10        410.36        464.30       177.09 o                         
   1  15  10         44.82        104.82       217.03 o                         
  -6  16  10       1973.81       1747.26       210.86 o                         
  -5  16  10        281.62        379.95       211.77 o                         
  -4  16  10        411.46        297.30       187.99 o                         
  -3  16  10       1680.19       1624.24       210.08 o                         
  -2  16  10         34.61        224.35       210.15 o                         
  -1  16  10        137.01       -103.51       212.67 o                         
   0  16  10        842.42        783.80       187.20 o                         
 -12   1  11       3496.85       3672.23       335.63 o                         
 -11   1  11         69.46         91.41       183.37 o                         
 -10   1  11       4909.37       5025.37       228.14 o                         
  -9   1  11       6014.65       6569.13       164.79 o                         
  -8   1  11        522.37        662.94       149.51 o                         
  -7   1  11       2149.26       2113.67       119.69 o                         
  -6   1  11       2139.88       1954.34       133.15 o                         
  -5   1  11       6004.71       5467.35       239.86 o                         
  -4   1  11       3299.47       3217.49       147.23 o                         
  -3   1  11        454.54        399.02       141.65 o                         
  -2   1  11         43.71         -0.87       124.58 o                         
  -1   1  11        156.65         60.57       155.05 o                         
   0   1  11      14869.06      15072.30       329.76 o                         
   1   1  11       3239.50       3326.29       167.69 o                         
   2   1  11      10949.08      11896.01       230.76 o                         
   3   1  11        108.72         73.88       169.07 o                         
   4   1  11         69.42         35.40       237.03 o                         
   5   1  11       1845.05       2125.66       295.48 o                         
 -12   2  11         43.85         47.69       196.75 o                         
 -11   2  11       2051.61       2153.28       188.17 o                         
 -10   2  11         10.53        136.38       151.47 o                         
  -9   2  11       5259.80       5530.84       247.76 o                         
  -8   2  11        393.42        447.55       156.21 o                         
  -7   2  11       3078.07       2995.05       139.75 o                         
  -6   2  11        742.99        899.50       159.00 o                         
  -5   2  11       5315.48       5137.65       170.34 o                         
  -4   2  11         15.42         18.48       140.89 o                         
  -3   2  11       2836.68       2687.56       129.57 o                         
  -2   2  11        104.06          8.41       124.17 o                         
  -1   2  11       1473.08       1381.06       136.72 o                         
   0   2  11       3172.68       3355.89       154.98 o                         
   1   2  11       1315.73       1190.30       185.40 o                         
   2   2  11       1126.81       1125.79       170.38 o                         
   3   2  11       6741.33       7186.93       278.16 o                         
   4   2  11       5154.68       5515.16       229.75 o                         
   5   2  11         20.58         51.89       291.89 o                         
 -12   3  11       2803.37       3152.70       199.62 o                         
 -11   3  11          4.75         84.82       149.58 o                         
 -10   3  11        206.82        349.50       168.30 o                         
  -9   3  11         87.47         -3.22       142.89 o                         
  -8   3  11        306.86        209.44       148.70 o                         
  -7   3  11       9823.88       9813.87       199.24 o                         
  -6   3  11        521.11        600.27       129.35 o                         
  -5   3  11        426.37        445.93       144.96 o                         
  -4   3  11         78.95         69.26       128.88 o                         
  -3   3  11       1350.17       1185.05       139.13 o                         
  -2   3  11       1088.58       1046.27       147.22 o                         
  -1   3  11       7807.46       7208.86       243.96 o                         
   0   3  11       3879.80       3838.74       178.43 o                         
   1   3  11        119.45         94.87       155.68 o                         
   2   3  11       1356.19       1291.29       177.05 o                         
   3   3  11       1554.19       1584.78       192.64 o                         
   4   3  11       3214.90       3480.59       222.77 o                         
   5   3  11       1199.64       1188.15       337.68 o                         
 -12   4  11        635.70        595.25       175.90 o                         
 -11   4  11       1013.45       1147.27       184.16 o                         
 -10   4  11        459.86        325.04       149.97 o                         
  -9   4  11       7007.01       7203.57       199.24 o                         
  -8   4  11         29.95         74.77       191.13 o                         
  -7   4  11       5838.06       5876.01       183.25 o                         
  -6   4  11       1217.28       1220.16       183.02 o                         
  -5   4  11       4492.38       4240.92       181.50 o                         
  -4   4  11         20.89         44.98       159.91 o                         
  -3   4  11        623.94        373.42       182.52 o                         
  -2   4  11       1361.87       1413.03       179.95 o                         
  -1   4  11          8.80        -54.59       151.81 o                         
   0   4  11       4564.64       4519.78       162.67 o                         
   1   4  11          5.64        129.09       155.85 o                         
   2   4  11        199.65        323.84       181.68 o                         
   3   4  11       4690.90       5288.75       221.01 o                         
   4   4  11       3749.19       4064.20       241.21 o                         
   5   4  11        521.16        512.05       301.30 o                         
 -11   5  11          5.44         -3.14       183.76 o                         
 -10   5  11         20.35         23.53       147.59 o                         
  -9   5  11         18.77        -12.30       142.20 o                         
  -8   5  11        324.53        482.61       133.63 o                         
  -7   5  11       1516.44       1462.92       157.97 o                         
  -6   5  11       2772.89       2776.97       141.44 o                         
  -5   5  11       1732.73       1766.97       159.30 o                         
  -4   5  11       3819.65       3789.56       162.59 o                         
  -3   5  11       5372.69       5353.44       161.82 o                         
  -2   5  11       6328.79       6281.02       174.72 o                         
  -1   5  11       8056.89       8095.69       311.33 o                         
   0   5  11       1682.53       1683.22       149.83 o                         
   1   5  11       1015.82        921.64       169.02 o                         
   2   5  11        520.95        543.44       181.96 o                         
   3   5  11        945.42        854.06       211.15 o                         
   4   5  11       5090.49       5586.45       243.21 o                         
   5   5  11        233.86        297.98       297.36 o                         
 -11   6  11        884.61       1045.09       200.92 o                         
 -10   6  11       1009.97       1174.82       183.13 o                         
  -9   6  11        381.97        397.53       176.55 o                         
  -8   6  11       1789.71       1898.57       164.70 o                         
  -7   6  11         13.18        137.09       169.80 o                         
  -6   6  11        106.06         30.06       123.83 o                         
  -5   6  11        498.31        417.97       137.90 o                         
  -4   6  11       1934.52       1705.92       141.90 o                         
  -3   6  11       4026.72       3931.95       159.01 o                         
  -2   6  11       6560.51       6471.59       184.50 o                         
  -1   6  11        981.38        964.16       149.32 o                         
   0   6  11        903.24       1023.91       155.18 o                         
   1   6  11       1439.12       1426.68       167.25 o                         
   2   6  11       4514.58       4365.29       220.05 o                         
   3   6  11        650.82        743.22       195.69 o                         
   4   6  11        563.05        482.83       226.50 o                         
   5   6  11         90.44        124.79       277.87 o                         
 -11   7  11       2766.24       2934.02       252.34 o                         
 -10   7  11       1433.91       1216.87       174.05 o                         
  -9   7  11        719.59        767.29       175.31 o                         
  -8   7  11        187.29          6.38       160.81 o                         
  -7   7  11       2284.47       2290.81       168.91 o                         
  -6   7  11       1135.06       1137.86       164.45 o                         
  -5   7  11       3269.64       3189.83       174.91 o                         
  -4   7  11       4688.32       4614.47       157.45 o                         
  -3   7  11       6990.61       6938.22       159.67 o                         
  -2   7  11       5279.93       4954.08       154.71 o                         
  -1   7  11       3636.60       3208.37       134.89 o                         
   0   7  11       1474.98       1614.03       167.32 o                         
   1   7  11       1794.42       1996.27       173.73 o                         
   2   7  11         23.12        -80.43       184.38 o                         
   3   7  11       1397.81       1363.11       184.56 o                         
   4   7  11       3388.46       3786.48       241.93 o                         
 -11   8  11          2.89       -285.23       285.23 o                         
 -10   8  11         87.32        112.25       170.74 o                         
  -9   8  11       2874.94       2974.80       175.63 o                         
  -8   8  11        399.64        481.63       180.39 o                         
  -7   8  11       2681.66       2731.77       150.63 o                         
  -6   8  11       2691.28       2664.21       171.48 o                         
  -5   8  11        237.64        383.62       153.04 o                         
  -4   8  11         94.00         66.04       124.45 o                         
  -3   8  11       1179.63       1179.43       149.67 o                         
  -2   8  11        210.40        290.11       156.60 o                         
  -1   8  11         15.16         37.21       164.97 o                         
   0   8  11       1635.66       1643.56       166.18 o                         
   1   8  11        768.35        830.05       163.75 o                         
   2   8  11       1317.77       1212.94       182.10 o                         
   3   8  11       2535.11       2787.50       223.97 o                         
   4   8  11       2998.40       3351.09       239.45 o                         
 -10   9  11       2058.98       2149.00       174.95 o                         
  -9   9  11          8.46         23.48       162.04 o                         
  -8   9  11       2048.05       2350.28       179.68 o                         
  -7   9  11       1505.54       1316.34       160.24 o                         
  -6   9  11        564.64        621.71       165.30 o                         
  -5   9  11      10610.99      10897.97       178.12 o                         
  -4   9  11         12.41        -72.98       139.67 o                         
  -3   9  11       7475.11       7357.08       157.80 o                         
  -2   9  11         15.08         73.65       163.79 o                         
  -1   9  11        132.25         96.96       163.24 o                         
   0   9  11        267.91        281.62       162.61 o                         
   1   9  11       5024.58       5373.66       206.76 o                         
   2   9  11         53.69         63.73       185.61 o                         
   3   9  11        451.39        586.49       218.95 o                         
   4   9  11        523.26        474.80       242.83 o                         
 -10  10  11        175.36        197.64       209.82 o                         
  -9  10  11         74.11       -154.16       173.54 o                         
  -8  10  11         37.33        -23.73       162.03 o                         
  -7  10  11        816.65        869.54       180.64 o                         
  -6  10  11       3688.12       3599.61       162.98 o                         
  -5  10  11       2781.11       2730.86       147.79 o                         
  -4  10  11       5677.40       5068.43       140.94 o                         
  -3  10  11        106.82        103.87       145.39 o                         
  -2  10  11       9054.55       8825.15       172.65 o                         
  -1  10  11       1382.68       1302.40       141.85 o                         
   0  10  11       2993.74       2990.95       184.58 o                         
   1  10  11        513.13        239.83       165.44 o                         
   2  10  11       2904.83       3309.50       207.26 o                         
   3  10  11        530.42        609.84       227.49 o                         
  -9  11  11       1874.27       1891.54       217.46 o                         
  -8  11  11        605.22        869.77       178.68 o                         
  -7  11  11        809.50       1036.95       179.71 o                         
  -6  11  11        152.89        275.00       159.49 o                         
  -5  11  11       2646.85       2780.91       163.89 o                         
  -4  11  11       3122.60       3080.72       166.25 o                         
  -3  11  11       2149.08       2121.55       155.17 o                         
  -2  11  11        883.64        998.90       159.17 o                         
  -1  11  11         61.13         24.36       178.71 o                         
   0  11  11       3037.18       3204.49       182.82 o                         
   1  11  11       3133.79       3420.43       216.39 o                         
   2  11  11        402.88        514.34       208.66 o                         
   3  11  11         62.69        -52.97       224.75 o                         
  -9  12  11        121.87        172.88       208.66 o                         
  -8  12  11        116.30        143.66       189.92 o                         
  -7  12  11          2.50        116.50       199.57 o                         
  -6  12  11       2062.28       2162.29       191.60 o                         
  -5  12  11       1769.56       1788.23       212.53 o                         
  -4  12  11       5072.53       4786.24       137.98 o                         
  -3  12  11        178.94        166.53       157.36 o                         
  -2  12  11       4247.24       4317.37       179.56 o                         
  -1  12  11       1143.51       1024.51       175.60 o                         
   0  12  11       1887.78       1994.04       203.97 o                         
   1  12  11        776.23        853.54       202.01 o                         
   2  12  11       3230.69       3533.16       242.81 o                         
  -8  13  11          0.45         83.25       192.82 o                         
  -7  13  11      14391.75      14372.96       669.00 o                         
  -6  13  11       3758.45       4109.28       202.41 o                         
  -5  13  11        419.82        380.75       176.51 o                         
  -4  13  11       2342.60       2427.02       197.11 o                         
  -3  13  11         35.07        134.02       194.29 o                         
  -2  13  11        474.09        424.75       178.21 o                         
  -1  13  11       4020.53       4342.62       202.05 o                         
   0  13  11        958.25       1050.87       199.85 o                         
   1  13  11        673.31        842.28       221.49 o                         
  -7  14  11        126.08        234.99       254.53 o                         
  -6  14  11        187.76        115.51       177.02 o                         
  -5  14  11        290.55        178.14       175.06 o                         
  -4  14  11        182.33         87.13       195.10 o                         
  -3  14  11          8.57        185.03       153.21 o                         
  -2  14  11        171.82        232.33       193.22 o                         
  -1  14  11        806.88        724.14       175.66 o                         
   0  14  11        165.78        508.97       197.27 o                         
  -5  15  11         71.96         44.60       211.39 o                         
  -4  15  11        729.61        663.30       187.35 o                         
  -3  15  11         51.52         73.08       210.08 o                         
  -2  15  11        528.68        788.45       209.93 o                         
  -1  15  11       3573.82       3560.46       246.54 o                         
 -11   0  12        325.12        178.09       276.64 o                         
 -10   0  12       6084.77       6975.90       309.47 o                         
  -9   0  12        651.18        569.95       246.79 o                         
  -8   0  12         50.16         67.82       187.16 o                         
  -7   0  12       1822.22       1808.97       196.30 o                         
  -6   0  12         46.28         23.02       222.56 o                         
  -5   0  12       3684.76       3804.36       224.96 o                         
  -4   0  12      13895.08      13521.83       208.30 o                         
  -3   0  12      38163.18      37408.86      1288.06 o                         
  -2   0  12       1193.09       1184.78       212.79 o                         
  -1   0  12        182.96        273.22       206.76 o                         
   0   0  12        233.83        481.77       233.02 o                         
   1   0  12       2931.73       3237.28       236.08 o                         
   2   0  12         62.11         72.75       254.92 o                         
   3   0  12        894.37        853.18       284.55 o                         
   4   0  12       1674.37       1673.42       366.94 o                         
 -11   1  12        705.32        743.26       178.51 o                         
 -10   1  12       2875.40       3022.78       166.19 o                         
  -9   1  12       1306.49       1342.24       155.63 o                         
  -8   1  12        266.27        149.02       143.41 o                         
  -7   1  12       2523.66       2560.63       152.94 o                         
  -6   1  12         20.91        -10.17       158.11 o                         
  -5   1  12       1060.96       1199.07       155.51 o                         
  -4   1  12        205.32        153.75       138.58 o                         
  -3   1  12        480.80        349.46       154.32 o                         
  -2   1  12         71.05        118.45       149.84 o                         
  -1   1  12        419.53        359.39       151.84 o                         
   0   1  12       2796.88       2977.19       174.46 o                         
   1   1  12       1576.57       1595.56       202.49 o                         
   2   1  12       1325.45       1500.28       239.93 o                         
   3   1  12          2.71         28.70       229.53 o                         
   4   1  12       2367.69       2628.41       259.85 o                         
 -11   2  12        820.49        774.11       301.47 o                         
 -10   2  12        610.29        513.11       222.36 o                         
  -9   2  12        455.48        348.95       141.51 o                         
  -8   2  12        943.87       1017.15       160.10 o                         
  -7   2  12        104.61        111.71       167.13 o                         
  -6   2  12        241.87        309.93       142.87 o                         
  -5   2  12       9354.03       8751.54       164.99 o                         
  -4   2  12       5100.41       4818.56       152.34 o                         
  -3   2  12       8101.43       8061.30       162.68 o                         
  -2   2  12       2734.03       2653.21       134.11 o                         
  -1   2  12         36.06        -50.60       159.18 o                         
   0   2  12          4.77       -110.55       189.38 o                         
   1   2  12       1275.01       1380.76       171.18 o                         
   2   2  12        289.93        314.04       190.51 o                         
   3   2  12        496.89        508.04       245.55 o                         
   4   2  12        677.76        792.02       291.06 o                         
 -11   3  12       2846.95       2962.24       181.47 o                         
 -10   3  12       4782.52       5171.81       196.18 o                         
  -9   3  12       2417.81       2339.62       177.13 o                         
  -8   3  12        489.84        461.44       186.38 o                         
  -7   3  12       6682.84       6922.56       174.46 o                         
  -6   3  12       2000.38       2080.20       174.33 o                         
  -5   3  12       1689.19       1615.70       139.99 o                         
  -4   3  12        233.56        281.59       153.18 o                         
  -3   3  12       2052.11       2028.11       153.54 o                         
  -2   3  12       2793.09       2619.68       173.22 o                         
  -1   3  12        383.33        367.85       190.34 o                         
   0   3  12       3839.05       4113.46       169.70 o                         
   1   3  12       2559.64       2649.97       165.98 o                         
   2   3  12       3871.28       4075.30       188.22 o                         
   3   3  12        500.81        511.74       209.95 o                         
   4   3  12       9544.23      10355.16       285.02 o                         
 -11   4  12       1184.69       1205.22       201.56 o                         
 -10   4  12       2316.88       2354.36       187.90 o                         
  -9   4  12         15.86       -172.37       172.37 o                         
  -8   4  12       1716.47       1689.60       177.06 o                         
  -7   4  12       6297.67       6153.49       192.96 o                         
  -6   4  12       1636.30       1425.66       200.25 o                         
  -5   4  12       1952.82       1953.89       194.20 o                         
  -4   4  12       1000.13       1089.47       175.99 o                         
  -3   4  12        720.29        617.90       172.37 o                         
  -2   4  12       5502.92       5627.44       166.32 o                         
  -1   4  12        777.10        723.69       165.25 o                         
   0   4  12       8543.38       8760.25       175.30 o                         
   1   4  12        287.12        254.12       181.01 o                         
   2   4  12        480.73        436.38       209.45 o                         
   3   4  12       1907.67       2120.77       234.06 o                         
   4   4  12        934.80       1003.63       307.42 o                         
 -11   5  12       1260.07       1044.62       180.57 o                         
 -10   5  12       1108.66       1084.78       171.78 o                         
  -9   5  12       2417.48       2360.47       175.34 o                         
  -8   5  12          0.33         58.87       180.24 o                         
  -7   5  12       1659.14       1615.54       137.00 o                         
  -6   5  12        780.45        832.50       169.35 o                         
  -5   5  12       1953.91       2091.28       173.22 o                         
  -4   5  12          8.63        124.01       152.91 o                         
  -3   5  12        874.06        897.86       152.38 o                         
  -2   5  12       1328.21       1418.65       167.36 o                         
  -1   5  12       5321.65       5435.21       169.01 o                         
   0   5  12        445.16        390.16       170.91 o                         
   1   5  12          0.22         57.79       182.08 o                         
   2   5  12       5322.99       5368.63       279.30 o                         
   3   5  12        327.72        459.50       207.43 o                         
   4   5  12        178.43        268.28       287.62 o                         
 -10   6  12        696.95        986.62       197.32 o                         
  -9   6  12       4953.29       5183.87       212.92 o                         
  -8   6  12        387.25        340.20       147.20 o                         
  -7   6  12      11196.78      10907.01       438.44 o                         
  -6   6  12       1911.25       1926.29       152.41 o                         
  -5   6  12          7.82         40.18       168.69 o                         
  -4   6  12        815.30        752.84       168.83 o                         
  -3   6  12       3670.63       3678.02       155.39 o                         
  -2   6  12       1512.13       1382.18       164.33 o                         
  -1   6  12         71.99        121.26       161.38 o                         
   0   6  12      10212.04      10080.96       314.09 o                         
   1   6  12       1685.60       1752.47       182.21 o                         
   2   6  12       3468.82       3795.32       230.73 o                         
   3   6  12       2892.94       3354.43       217.24 o                         
 -10   7  12        190.28        345.41       185.13 o                         
  -9   7  12          1.92        139.13       148.12 o                         
  -8   7  12        464.05        307.64       159.64 o                         
  -7   7  12       2854.78       2741.27       151.51 o                         
  -6   7  12        660.50        826.27       165.32 o                         
  -5   7  12         64.40        132.57       135.63 o                         
  -4   7  12        787.80        870.85       166.54 o                         
  -3   7  12         97.95         76.24       163.63 o                         
  -2   7  12         25.28        105.52       160.66 o                         
  -1   7  12       3769.30       3765.92       163.61 o                         
   0   7  12       3368.59       3637.83       193.09 o                         
   1   7  12        610.50        700.58       179.47 o                         
   2   7  12         72.52         71.98       223.31 o                         
   3   7  12         13.76        -10.17       236.41 o                         
 -10   8  12        136.11        263.93       207.29 o                         
  -9   8  12      12900.39      14301.60       378.04 o                         
  -8   8  12       1845.25       1870.92       180.69 o                         
  -7   8  12       4353.78       4831.67       190.08 o                         
  -6   8  12        163.70        326.68       184.11 o                         
  -5   8  12       1238.67       1185.71       136.66 o                         
  -4   8  12       3548.93       3403.91       150.03 o                         
  -3   8  12        508.24        695.30       161.03 o                         
  -2   8  12        373.87        471.74       143.04 o                         
  -1   8  12        357.91        302.59       179.61 o                         
   0   8  12       7374.47       7801.72       189.79 o                         
   1   8  12         47.07        176.35       214.33 o                         
   2   8  12      10413.99      11442.23       521.10 o                         
   3   8  12         53.17         74.46       233.00 o                         
  -9   9  12        340.22        442.73       216.12 o                         
  -8   9  12         40.84        -72.20       200.04 o                         
  -7   9  12       6828.64       6927.56       191.80 o                         
  -6   9  12         44.99        125.76       181.37 o                         
  -5   9  12       1698.33       1677.59       150.66 o                         
  -4   9  12          0.54        -16.35       162.75 o                         
  -3   9  12        234.46        162.05       148.29 o                         
  -2   9  12        866.38        872.31       161.31 o                         
  -1   9  12       1193.61       1190.31       161.30 o                         
   0   9  12       3955.01       4267.12       186.95 o                         
   1   9  12        194.24        159.83       202.68 o                         
   2   9  12       1966.85       1988.76       235.53 o                         
  -9  10  12       4458.51       4530.53       196.24 o                         
  -8  10  12        792.13        819.18       204.07 o                         
  -7  10  12        173.41        165.59       179.06 o                         
  -6  10  12         88.70         34.50       169.13 o                         
  -5  10  12         13.56        -37.35       158.75 o                         
  -4  10  12       5250.55       5019.68       183.56 o                         
  -3  10  12        502.04        557.71       145.44 o                         
  -2  10  12        932.80        839.91       175.75 o                         
  -1  10  12         52.81         53.80       187.53 o                         
   0  10  12        994.33       1094.68       212.40 o                         
   1  10  12        901.26       1051.48       221.41 o                         
   2  10  12       5922.03       6406.46       227.46 o                         
  -8  11  12        131.24        247.72       195.15 o                         
  -7  11  12        548.83        552.93       166.61 o                         
  -6  11  12       1068.27       1313.81       179.05 o                         
  -5  11  12      12906.30      12693.58       384.62 o                         
  -4  11  12        293.31        496.47       178.96 o                         
  -3  11  12       1656.22       1742.15       174.02 o                         
  -2  11  12       5259.61       5186.77       188.16 o                         
  -1  11  12       4115.39       4518.66       203.45 o                         
   0  11  12          2.26       -170.53       202.07 o                         
   1  11  12       1902.84       2033.87       221.81 o                         
  -7  12  12        325.05        536.02       218.52 o                         
  -6  12  12        602.79        634.53       179.13 o                         
  -5  12  12       2350.05       2588.31       200.94 o                         
  -4  12  12       1619.59       1640.31       199.56 o                         
  -3  12  12       2731.38       2497.87       199.45 o                         
  -2  12  12       2521.30       2613.93       198.08 o                         
  -1  12  12        423.45        541.53       213.23 o                         
   0  12  12        245.29        532.90       217.57 o                         
  -6  13  12        700.74        582.75       217.88 o                         
  -5  13  12       2709.04       2941.21       176.67 o                         
  -4  13  12          5.13          8.49       214.96 o                         
  -3  13  12        151.49         40.77       193.08 o                         
  -2  13  12        665.45        716.77       214.34 o                         
  -1  13  12       1655.66       1839.41       191.44 o                         
 -10   1  13        277.60        316.05       206.65 o                         
  -9   1  13        793.27       1145.13       157.77 o                         
  -8   1  13        270.07        295.03       144.72 o                         
  -7   1  13       5041.00       5057.21       155.84 o                         
  -6   1  13        675.49        696.93       166.57 o                         
  -5   1  13       8002.64       7747.31       163.16 o                         
  -4   1  13      10399.48      10427.72       179.26 o                         
  -3   1  13      14802.32      15004.76       185.10 o                         
  -2   1  13       4580.64       4827.66       166.62 o                         
  -1   1  13       1068.63       1249.91       179.87 o                         
   0   1  13       1119.87       1037.35       179.48 o                         
   1   1  13         18.37        -82.57       225.70 o                         
   2   1  13       1793.65       2111.77       224.26 o                         
   3   1  13       2662.68       3051.91       261.02 o                         
 -10   2  13       6629.01       7541.98       249.28 o                         
  -9   2  13       1759.13       1918.05       161.02 o                         
  -8   2  13       1565.22       1695.99       176.75 o                         
  -7   2  13       1158.06       1235.42       163.58 o                         
  -6   2  13       5790.85       5843.08       181.22 o                         
  -5   2  13        916.49        948.95       136.36 o                         
  -4   2  13       2885.74       2908.79       150.94 o                         
  -3   2  13        396.75        550.32       164.60 o                         
  -2   2  13       1241.64       1109.08       148.02 o                         
  -1   2  13       3944.24       4165.28       244.25 o                         
   0   2  13        454.13        588.34       204.02 o                         
   1   2  13        403.01        393.32       212.48 o                         
   2   2  13       3734.49       4071.73       208.26 o                         
   3   2  13       4327.74       5117.51       251.49 o                         
 -10   3  13        127.52        304.44       208.71 o                         
  -9   3  13        526.90        542.16       226.28 o                         
  -8   3  13        466.54        503.42       176.76 o                         
  -7   3  13        105.15        -17.45       211.46 o                         
  -6   3  13       5683.03       5828.48       192.01 o                         
  -5   3  13        463.59        269.64       137.35 o                         
  -4   3  13       2254.47       2223.77       164.20 o                         
  -3   3  13       1186.08       1205.89       187.49 o                         
  -2   3  13       1655.84       1593.78       187.85 o                         
  -1   3  13       4966.21       5244.52       185.88 o                         
   0   3  13       1617.39       1834.03       179.56 o                         
   1   3  13       1011.22       1139.63       224.70 o                         
   2   3  13        489.79        458.61       218.84 o                         
 -10   4  13       5232.22       5591.95       211.36 o                         
  -9   4  13        327.11        416.73       157.29 o                         
  -8   4  13       1723.78       1885.57       194.00 o                         
  -7   4  13       1789.20       2141.00       212.12 o                         
  -6   4  13       5184.90       5137.80       220.55 o                         
  -5   4  13       2462.16       2374.73       205.89 o                         
  -4   4  13        192.28        278.06       144.29 o                         
  -3   4  13       2216.94       1988.77       150.86 o                         
  -2   4  13         63.27        117.74       134.67 o                         
  -1   4  13       6026.24       6465.41       186.65 o                         
   0   4  13        160.78        140.18       175.86 o                         
   1   4  13          7.58         27.33       203.22 o                         
   2   4  13       3282.85       3887.74       229.08 o                         
 -10   5  13       1056.14        877.44       207.64 o                         
  -9   5  13       1275.25       1363.50       175.82 o                         
  -8   5  13       3605.71       3992.05       299.29 o                         
  -7   5  13       3078.21       3127.83       152.62 o                         
  -6   5  13       9602.17       9570.41       342.86 o                         
  -5   5  13       3317.40       3238.53       169.86 o                         
  -4   5  13        788.28        792.25       165.51 o                         
  -3   5  13       1037.43       1089.89       182.20 o                         
  -2   5  13         74.18        -19.83       178.22 o                         
  -1   5  13      14858.96      15663.96       357.72 o                         
   0   5  13       1536.99       1619.76       204.28 o                         
   1   5  13       3691.04       4323.98       215.40 o                         
   2   5  13        196.24        235.42       231.13 o                         
  -9   6  13        382.18        610.75       215.52 o                         
  -8   6  13         13.23        101.73       200.13 o                         
  -7   6  13       1981.32       1738.60       170.28 o                         
  -6   6  13          5.62        -18.74       181.14 o                         
  -5   6  13        470.22        617.74       182.69 o                         
  -4   6  13        451.39        507.46       162.79 o                         
  -3   6  13        258.04        385.95       162.16 o                         
  -2   6  13        625.14        573.17       176.95 o                         
  -1   6  13       2868.25       2867.65       178.76 o                         
   0   6  13         33.65        129.48       177.70 o                         
   1   6  13       1234.55       1288.61       212.20 o                         
   2   6  13         38.53        187.78       253.29 o                         
  -9   7  13         18.62         34.03       173.37 o                         
  -8   7  13      11027.52      12026.99       342.53 o                         
  -7   7  13        208.04        320.28       166.65 o                         
  -6   7  13        787.46        783.71       163.39 o                         
  -5   7  13       1676.64       1671.26       180.78 o                         
  -4   7  13       2229.77       2351.88       149.39 o                         
  -3   7  13       1453.94       1583.42       160.16 o                         
  -2   7  13       2527.61       2515.72       176.28 o                         
  -1   7  13       4259.36       4547.05       204.49 o                         
   0   7  13        229.94        231.80       206.59 o                         
   1   7  13       9933.12      11160.69       460.98 o                         
  -9   8  13        352.68        257.57       352.69 o                         
  -8   8  13       1126.96       1473.95       197.26 o                         
  -7   8  13          0.35       -157.24       165.86 o                         
  -6   8  13        938.35        925.95       181.64 o                         
  -5   8  13        201.01        233.33       175.64 o                         
  -4   8  13       1501.15       1414.16       138.42 o                         
  -3   8  13          3.38        113.88       187.66 o                         
  -2   8  13         64.43        -31.88       199.15 o                         
  -1   8  13       2246.32       2409.16       200.21 o                         
   0   8  13       1088.56       1308.98       216.23 o                         
   1   8  13         29.45        129.33       219.37 o                         
  -8   9  13       7481.19       7960.18       220.74 o                         
  -7   9  13       1519.65       1751.01       199.52 o                         
  -6   9  13         94.48        275.86       201.14 o                         
  -5   9  13        138.15        225.36       201.77 o                         
  -4   9  13       1303.69       1434.45       165.31 o                         
  -3   9  13         46.30        103.32       172.25 o                         
  -2   9  13       3977.33       4255.58       179.84 o                         
  -1   9  13         66.85        136.19       172.08 o                         
   0   9  13       1292.80       1520.07       220.23 o                         
  -7  10  13       1965.96       1991.22       221.50 o                         
  -6  10  13       2420.72       2827.04       224.23 o                         
  -5  10  13        461.18        578.21       152.91 o                         
  -4  10  13        165.38         56.84       197.72 o                         
  -3  10  13       2887.01       2973.56       198.77 o                         
  -2  10  13        103.36         99.86       209.32 o                         
  -1  10  13       5192.49       5516.75       223.13 o                         
   0  10  13        409.48        292.32       380.49 o                         
  -6  11  13       1153.58       1178.39       178.13 o                         
  -5  11  13        738.41        697.83       193.38 o                         
  -4  11  13       1370.10       1433.87       218.04 o                         
  -3  11  13       1338.88       1453.55       215.33 o                         
  -2  11  13       1884.34       2101.09       197.54 o                         
  -9   0  14       2605.79       2518.20       305.97 o                         
  -8   0  14       8449.04       8755.16       421.32 o                         
  -7   0  14        851.26        867.14       287.01 o                         
  -6   0  14        187.45        166.97       282.41 o                         
  -5   0  14        871.86        771.21       211.07 o                         
  -4   0  14      10811.27      11326.80       270.01 o                         
  -3   0  14       1730.50       1817.12       223.91 o                         
  -2   0  14        664.10        789.63       276.94 o                         
  -1   0  14       4210.57       4523.61       287.24 o                         
   0   0  14        735.59        933.85       296.10 o                         
   1   0  14       2206.77       2670.80       444.34 o                         
  -9   1  14        478.07        555.60       189.50 o                         
  -8   1  14        409.04        414.55       177.08 o                         
  -7   1  14       1481.03       1391.80       203.54 o                         
  -6   1  14        144.12        206.17       178.77 o                         
  -5   1  14        717.04        739.74       159.90 o                         
  -4   1  14         64.00         14.28       179.02 o                         
  -3   1  14         87.32        199.94       175.22 o                         
  -2   1  14         89.17        262.04       175.36 o                         
  -1   1  14       1548.66       1571.09       208.43 o                         
   0   1  14         55.43         61.09       236.98 o                         
   1   1  14        147.40        162.09       229.63 o                         
  -9   2  14         86.07         26.69       246.50 o                         
  -8   2  14       5134.16       5433.55       211.06 o                         
  -7   2  14       1518.18       1347.80       203.76 o                         
  -6   2  14        143.95        106.25       201.33 o                         
  -5   2  14          3.26       -146.91       184.96 o                         
  -4   2  14       3097.41       3017.50       181.17 o                         
  -3   2  14        107.93        160.32       181.36 o                         
  -2   2  14         11.94        -20.75       227.28 o                         
  -1   2  14       1973.14       1943.47       230.88 o                         
   0   2  14        121.08        110.49       215.64 o                         
   1   2  14       2448.23       2640.26       223.54 o                         
  -9   3  14        411.31        404.14       246.11 o                         
  -8   3  14       2826.87       2918.47       254.45 o                         
  -7   3  14       1146.17       1178.56       203.35 o                         
  -6   3  14        770.71        686.30       236.50 o                         
  -5   3  14        716.11        816.00       225.23 o                         
  -4   3  14         29.88          3.02       185.15 o                         
  -3   3  14        625.70        575.66       224.84 o                         
  -2   3  14        194.80        109.83       199.38 o                         
  -1   3  14       6908.99       7674.28       261.74 o                         
   0   3  14        469.29        523.87       231.04 o                         
   1   3  14       1320.03       1207.05       449.55 o                         
  -9   4  14         10.05          6.95       333.14 o                         
  -8   4  14         18.93         63.98       221.87 o                         
  -7   4  14        639.92        786.95       180.20 o                         
  -6   4  14          0.79        -50.20       166.07 o                         
  -5   4  14       4688.87       4578.68       186.25 o                         
  -4   4  14       4450.70       4591.58       207.49 o                         
  -3   4  14          4.75         59.44       200.33 o                         
  -2   4  14        390.93        433.80       197.88 o                         
  -1   4  14        308.02        104.43       198.35 o                         
   0   4  14       1602.26       1885.31       220.28 o                         
  -8   5  14        617.33        784.90       177.96 o                         
  -7   5  14          9.65          0.54       165.86 o                         
  -6   5  14       1632.98       1554.10       167.49 o                         
  -5   5  14          0.46        127.99       202.66 o                         
  -4   5  14          0.16         30.08       201.26 o                         
  -3   5  14       1437.63       1419.70       160.89 o                         
  -2   5  14        529.35        579.91       197.10 o                         
  -1   5  14       1844.86       2063.60       211.44 o                         
   0   5  14        541.80        678.91       218.05 o                         
  -8   6  14       1725.00       1777.10       164.90 o                         
  -7   6  14        964.51       1124.79       199.34 o                         
  -6   6  14        798.71        735.31       181.69 o                         
  -5   6  14       5650.36       5852.28       208.19 o                         
  -4   6  14       5451.02       5260.33       267.76 o                         
  -3   6  14       2400.51       2567.93       165.47 o                         
  -2   6  14         28.93         40.38       205.48 o                         
  -1   6  14        693.59        867.11       197.68 o                         
   0   6  14       1785.99       1324.32       391.78 o                         
  -7   7  14       1524.65       1904.98       197.03 o                         
  -6   7  14        994.85       1220.33       181.69 o                         
  -5   7  14       1138.87       1309.07       193.32 o                         
  -4   7  14         20.40       -185.56       207.10 o                         
  -3   7  14        513.37        348.13       207.21 o                         
  -2   7  14         25.10        116.87       195.92 o                         
  -1   7  14        541.51        670.76       215.47 o                         
  -6   8  14       1450.55       1432.23       221.15 o                         
  -5   8  14       1138.53       1478.27       220.43 o                         
  -4   8  14       1418.38       1888.80       217.70 o                         
  -3   8  14       7335.81       7482.71       223.26 o                         
  -2   8  14          1.90         -4.39       212.66 o                         
  -5   9  14        113.17        371.37       327.06 o                         
  -4   9  14        936.64        815.93       173.38 o                         
  -3   9  14         26.57       -390.91       463.88 o                         
  -7   1  15       3927.06       4014.62       256.00 o                         
  -6   1  15       1138.33       1284.23       196.47 o                         
  -5   1  15         87.98        116.60       195.72 o                         
  -4   1  15       1311.31       1582.11       218.69 o                         
  -3   1  15          3.98        177.29       188.67 o                         
  -2   1  15       5684.05       6006.42       220.13 o                         
  -7   2  15        400.25        366.15       432.18 o                         
  -6   2  15        687.98        580.03       179.79 o                         
  -5   2  15       1457.77       1613.32       219.84 o                         
  -4   2  15        260.35        378.51       218.55 o                         
  -3   2  15       2649.17       2811.02       247.77 o                         
  -2   2  15       2695.62       3111.70       246.18 o                         
  -6   3  15        609.90        438.72       217.59 o                         
  -5   3  15        911.72       1050.85       215.20 o                         
  -4   3  15        296.38        155.56       247.11 o                         
  -3   3  15        602.28        444.82       215.57 o                         
  -6   4  15       1092.71        797.46       376.14 o                         
  -5   4  15        483.18        393.44       179.85 o                         
  -4   4  15          4.16         17.75       162.41 o                         
  -3   4  15       1156.36       1156.67       394.39 o                         
                                                                                
